# Supplementary material for: Mapping clustered mutations in cancer reveals APOBEC3 mutagenesis of ecDNA
Source: Nature. 2022 Feb 9;602(7897):510–7. doi: 10.1038/s41586-022-04398-6 (PMC8850194; doi:10.1038/s41586-022-04398-6)
Supplement: Supplementary file 3 — Mutational signature activities of double-base substitutions [file 41586_2022_4398_MOESM3_ESM.xlsx]

## Sheet: Supplementary Table 1
Supplementary Table 1	Mutational signature activites of double-base substitutions
Samples	DBS1	DBS2	DBS4	DBS5	DBS6	DBS11	DBS9	DBS7	DBS8	DBS3	DBS10	OTHER
BLCA-US_SP1003	0	60	19	0	0	0	0	0	0	0	0	0
BLCA-US_SP1009	0	15	43	0	0	0	0	0	0	0	0	0
BLCA-US_SP1059	0	345	96	0	0	0	0	0	0	0	0	0
BLCA-US_SP1086	0	42	20	0	0	0	0	0	0	0	0	0
BLCA-US_SP1114	0	57	0	0	0	0	0	0	0	0	0	0
BLCA-US_SP1132	0	37	0	0	0	33	0	0	0	0	0	0
BLCA-US_SP1144	0	24	0	0	0	26	0	0	0	0	0	0
BLCA-US_SP1174	0	15	45	0	0	0	0	0	0	0	0	0
BLCA-US_SP1305	0	336	0	0	0	0	0	0	0	0	0	0
BLCA-US_SP1365	0	18	24	0	0	21	0	0	0	0	0	0
BLCA-US_SP1377	0	17	8	0	0	0	0	0	0	0	0	0
BLCA-US_SP1419	0	0	26	0	0	19	0	0	0	0	0	0
BLCA-US_SP1431	0	3	3	0	0	10	0	0	0	0	0	0
BLCA-US_SP1491	0	37	20	0	0	0	0	0	0	0	0	0
BLCA-US_SP1677	0	32	0	0	0	48	0	0	0	0	0	0
BLCA-US_SP1712	0	0	4	0	0	12	0	0	0	0	0	0
BLCA-US_SP1724	0	29	0	0	0	14	0	0	0	0	0	0
BLCA-US_SP1781	0	20	0	0	0	38	0	0	0	0	0	0
BLCA-US_SP953	0	29	27	0	0	44	0	0	0	0	0	0
BLCA-US_SP96136	0	64	35	0	0	72	0	0	0	0	0	0
BLCA-US_SP963	0	27	0	0	0	54	0	0	0	0	0	0
BLCA-US_SP967	0	13	0	0	0	0	0	0	0	0	0	0
BLCA-US_SP975	0	55	61	0	0	0	0	0	0	0	0	0
BOCA-UK_SP116383	0	18	25	0	0	0	0	0	0	0	0	0
BOCA-UK_SP116385	0	11	0	0	0	0	0	0	0	0	0	0
BOCA-UK_SP116391	0	0	12	0	0	0	0	0	0	0	0	0
BOCA-UK_SP116393	0	0	0	0	0	0	0	0	0	0	0	0
BOCA-UK_SP116401	0	1	4	0	0	0	0	0	0	0	0	0
BOCA-UK_SP116406	0	10	0	0	0	0	0	0	0	0	0	0
BOCA-UK_SP116409	0	13	0	0	0	0	0	0	0	0	0	0
BOCA-UK_SP116412	0	14	0	0	0	0	0	0	0	0	0	0
BOCA-UK_SP116416	0	6	0	0	0	0	0	0	0	0	0	0
BOCA-UK_SP116424	0	0	2	0	0	0	0	0	0	0	0	0
BOCA-UK_SP116431	0	22	13	0	0	0	0	0	0	0	0	0
BOCA-UK_SP116434	0	0	0	0	0	0	0	0	0	0	0	0
BOCA-UK_SP116437	0	1	0	0	0	0	0	0	0	0	0	0
BOCA-UK_SP116440	0	4	0	0	0	0	0	0	0	0	0	0
BOCA-UK_SP116442	0	0	0	0	0	0	0	0	0	0	0	0
BOCA-UK_SP116446	0	0	0	0	0	0	0	0	0	0	0	0
BOCA-UK_SP116448	0	0	0	0	0	0	0	0	0	0	0	0
BOCA-UK_SP116450	0	28	16	0	0	0	0	0	0	0	0	0
BOCA-UK_SP116453	0	9	0	0	0	0	0	0	0	0	0	0
BOCA-UK_SP116456	0	17	0	0	0	0	0	0	0	0	0	0
BOCA-UK_SP116459	0	0	21	0	0	0	0	0	0	0	0	0
BOCA-UK_SP116462	0	7	0	0	0	0	0	0	0	0	0	0
BOCA-UK_SP116465	0	10	0	0	0	0	0	0	0	0	0	0
BOCA-UK_SP116469	0	47	0	0	0	0	0	0	0	0	0	0
BOCA-UK_SP116472	0	17	11	0	0	0	0	0	0	0	0	0
BOCA-UK_SP116475	0	7	3	0	0	0	0	0	0	0	0	0
BOCA-UK_SP116478	0	0	16	0	0	0	0	0	0	0	0	0
BOCA-UK_SP116481	0	5	6	0	0	0	0	0	0	0	0	0
BOCA-UK_SP116484	0	4	0	0	0	0	0	0	0	0	0	0
BOCA-UK_SP116487	0	6	0	0	0	0	0	0	0	0	0	0
BOCA-UK_SP116490	0	22	0	0	0	0	0	0	0	0	0	0
BOCA-UK_SP116493	0	0	3	0	0	0	0	0	0	0	0	0
BOCA-UK_SP116496	0	65	0	0	0	0	0	0	0	0	0	0
BOCA-UK_SP116509	0	0	14	0	0	0	0	0	0	0	0	0
BOCA-UK_SP116512	0	11	11	0	0	0	0	0	0	0	0	0
BOCA-UK_SP116518	0	43	33	0	0	0	0	0	0	0	0	0
BOCA-UK_SP116520	0	18	13	0	0	0	0	0	0	0	0	0
BOCA-UK_SP116523	0	9	0	0	0	0	0	0	0	0	0	0
BOCA-UK_SP116525	0	10	8	0	0	0	0	0	0	0	0	0
BOCA-UK_SP116528	0	11	12	0	0	0	0	0	0	0	0	0
BOCA-UK_SP116531	0	3	0	0	0	0	0	0	0	0	0	0
BOCA-UK_SP116534	0	8	0	0	0	0	0	0	0	0	0	0
BOCA-UK_SP116536	0	2	0	0	0	0	0	0	0	0	0	0
BOCA-UK_SP116539	0	2	0	0	0	0	0	0	0	0	0	0
BOCA-UK_SP116542	0	0	0	0	0	0	0	0	0	0	0	0
BOCA-UK_SP116545	0	0	3	0	0	0	0	0	0	0	0	0
BOCA-UK_SP116548	0	0	3	0	0	0	0	0	0	0	0	0
BOCA-UK_SP116550	0	0	1	0	0	0	0	0	0	0	0	0
BOCA-UK_SP116553	0	1	0	0	0	0	0	0	0	0	0	0
BOCA-UK_SP116557	0	0	0	0	0	0	0	0	0	0	0	0
BOCA-UK_SP116559	0	2	0	0	0	0	0	0	0	0	0	0
BOCA-UK_SP116562	0	4	2	0	0	0	0	0	0	0	0	0
BOCA-UK_SP116564	0	2	0	0	0	0	0	0	0	0	0	0
BOCA-UK_SP116571	0	2	0	0	0	0	0	0	0	0	0	0
BOCA-UK_SP116578	0	29	18	0	0	0	0	0	0	0	0	0
BOCA-UK_SP116582	0	16	11	0	0	0	0	0	0	0	0	0
BOCA-UK_SP116586	0	14	0	0	0	0	0	0	0	0	0	0
BOCA-UK_SP116589	0	59	0	0	0	0	0	0	0	0	0	0
BOCA-UK_SP116593	0	14	0	0	0	0	0	0	0	0	0	0
BOCA-UK_SP116596	0	55	0	0	0	0	0	0	0	0	0	0
BOCA-UK_SP116599	0	7	0	0	0	0	0	0	0	0	0	0
BRCA-EU_SP116946	0	0	4	0	0	0	5	0	0	0	0	0
BRCA-EU_SP116947	0	5	0	0	0	0	0	0	0	0	0	0
BRCA-EU_SP116948	0	0	8	0	0	0	0	0	0	0	0	0
BRCA-EU_SP116963	0	0	0	0	0	0	3	0	0	0	0	0
BRCA-EU_SP116991	0	0	0	0	0	0	3	0	0	0	0	0
BRCA-EU_SP117011	0	0	0	0	0	37	0	0	0	0	0	0
BRCA-EU_SP117032	0	1	2	0	0	0	0	0	0	0	0	0
BRCA-EU_SP117057	0	1	5	0	3	0	0	0	0	0	0	0
BRCA-EU_SP117078	0	0	0	0	9	7	0	0	0	0	0	0
BRCA-EU_SP117079	0	0	0	0	0	2	0	0	0	0	0	0
BRCA-EU_SP117105	0	0	0	0	0	0	4	0	0	0	0	0
BRCA-EU_SP117108	0	0	2	0	0	0	0	0	0	0	0	0
BRCA-EU_SP117113	0	4	3	0	0	0	0	0	0	0	0	0
BRCA-EU_SP117126	0	2	7	0	0	0	0	0	0	0	0	0
BRCA-EU_SP117127	0	6	0	0	0	0	0	0	0	0	0	0
BRCA-EU_SP117136	0	3	1	0	0	0	0	0	0	0	0	0
BRCA-EU_SP117162	0	4	8	0	7	0	0	0	0	0	0	0
BRCA-EU_SP117244	0	0	0	0	0	2	0	0	0	0	0	0
BRCA-EU_SP117245	0	0	5	0	0	6	0	0	0	0	0	0
BRCA-EU_SP117247	0	1	3	0	0	0	6	0	0	0	0	0
BRCA-EU_SP117250	0	0	4	0	0	0	5	0	0	0	0	0
BRCA-EU_SP117257	0	0	5	0	0	0	0	0	0	0	0	0
BRCA-EU_SP117312	0	0	1	0	0	0	4	0	0	0	0	0
BRCA-EU_SP117344	0	16	13	0	15	0	0	0	0	0	0	0
BRCA-EU_SP117354	0	14	0	0	0	0	0	0	0	0	0	0
BRCA-EU_SP117362	0	0	8	0	0	0	0	0	0	0	0	0
BRCA-EU_SP117363	0	20	11	0	0	0	0	0	0	0	0	0
BRCA-EU_SP117369	0	0	0	0	0	57	0	0	0	0	0	0
BRCA-EU_SP117370	0	2	0	0	0	0	0	0	0	0	0	0
BRCA-EU_SP117372	0	0	0	0	0	11	7	0	0	0	0	0
BRCA-EU_SP117378	0	1	0	0	0	0	2	0	0	0	0	0
BRCA-EU_SP117402	0	2	0	0	0	0	11	0	0	0	0	0
BRCA-EU_SP117409	0	57	47	0	0	0	0	0	0	0	0	0
BRCA-EU_SP117454	0	0	3	0	0	0	0	0	0	0	0	0
BRCA-EU_SP117470	0	90	46	0	0	0	0	0	0	0	0	0
BRCA-EU_SP117538	0	28	42	0	0	0	46	0	0	0	0	0
BRCA-EU_SP117552	0	0	1	0	0	0	0	0	0	0	0	0
BRCA-EU_SP117586	0	2	2	0	0	0	0	0	0	0	0	0
BRCA-EU_SP117593	0	0	4	0	0	0	0	0	0	0	0	0
BRCA-EU_SP117598	0	7	14	0	0	12	0	0	0	0	0	0
BRCA-EU_SP117614	0	31	11	0	21	0	0	0	0	0	0	0
BRCA-EU_SP117618	0	0	0	0	0	0	2	0	0	0	0	0
BRCA-EU_SP117629	0	34	24	0	0	21	0	0	0	0	0	0
BRCA-EU_SP117639	0	0	2	0	0	4	0	0	0	0	0	0
BRCA-EU_SP117676	0	0	1	0	0	0	2	0	0	0	0	0
BRCA-EU_SP117698	0	2	2	0	3	0	0	0	0	0	0	0
BRCA-EU_SP117709	0	0	0	0	0	0	6	0	0	0	0	0
BRCA-EU_SP117710	0	34	0	0	0	0	0	0	0	0	0	0
BRCA-EU_SP117724	0	3	5	0	0	0	0	0	0	0	0	0
BRCA-EU_SP117728	0	0	0	0	2	0	0	0	0	0	0	0
BRCA-EU_SP117778	0	2	0	0	4	0	0	0	0	0	0	0
BRCA-EU_SP117785	0	6	0	0	5	6	0	0	0	0	0	0
BRCA-EU_SP117800	0	7	0	0	0	7	0	0	0	0	0	0
BRCA-EU_SP117812	0	0	0	0	2	3	0	0	0	0	0	0
BRCA-EU_SP117834	0	0	12	0	11	0	0	0	0	0	0	0
BRCA-EU_SP117840	0	0	0	0	0	0	3	0	0	0	0	0
BRCA-EU_SP117850	0	0	0	0	0	2	0	0	0	0	0	0
BRCA-EU_SP117882	0	0	0	0	0	3	0	0	0	0	0	0
BRCA-EU_SP117887	0	23	48	0	0	0	0	0	0	0	0	0
BRCA-EU_SP117901	0	29	10	0	0	0	0	0	0	0	0	0
BRCA-EU_SP117919	0	22	18	0	0	0	37	0	0	0	0	0
BRCA-EU_SP117933	0	0	0	0	1	0	0	0	0	0	0	0
BRCA-EU_SP117944	0	40	17	0	19	0	0	0	0	0	0	0
BRCA-EU_SP117983	0	0	0	0	5	0	0	0	0	0	0	0
BRCA-EU_SP118012	0	0	2	0	2	0	0	0	0	0	0	0
BRCA-EU_SP118038	0	7	12	0	8	0	0	0	0	0	0	0
BRCA-EU_SP118073	0	6	0	0	0	0	0	0	0	0	0	0
BRCA-EU_SP118074	0	5	5	0	0	0	13	0	0	0	0	0
BRCA-EU_SP118077	0	0	0	0	0	5	0	0	0	0	0	0
BRCA-EU_SP124191	0	0	0	0	2	2	0	0	0	0	0	0
BRCA-EU_SP124193	0	0	3	0	0	2	0	0	0	0	0	0
BRCA-EU_SP124195	0	0	0	0	0	0	1	0	0	0	0	0
BRCA-EU_SP124197	0	21	16	0	25	35	0	0	0	0	0	0
BRCA-EU_SP124199	0	0	4	0	0	0	0	0	0	0	0	0
BRCA-EU_SP124201	0	10	0	0	0	0	18	0	0	0	0	0
BRCA-EU_SP124207	0	3	8	0	0	7	11	0	0	0	0	0
BRCA-UK_SP116331	0	9	12	0	0	0	0	0	0	0	0	0
BRCA-UK_SP116333	0	0	9	0	10	0	0	0	0	0	0	0
BRCA-UK_SP116335	0	0	18	0	18	0	0	0	0	0	0	0
BRCA-UK_SP116339	0	0	25	0	0	0	0	0	0	0	0	0
BRCA-UK_SP116341	0	48	18	0	0	0	36	0	0	0	0	0
BRCA-UK_SP116343	0	0	9	0	0	0	16	0	0	0	0	0
BRCA-UK_SP116345	0	5	6	0	0	0	0	0	0	0	0	0
BRCA-UK_SP116347	0	1	2	0	0	2	0	0	0	0	0	0
BRCA-UK_SP116349	0	6	4	0	0	0	0	0	0	0	0	0
BRCA-UK_SP116351	0	5	6	0	0	0	0	0	0	0	0	0
BRCA-UK_SP116353	0	6	11	0	0	12	0	0	0	0	0	0
BRCA-UK_SP116355	0	20	34	0	21	0	0	0	0	0	0	0
BRCA-UK_SP116357	0	20	10	0	26	0	22	0	0	0	0	0
BRCA-UK_SP116359	0	28	12	0	22	0	0	0	0	0	0	0
BRCA-UK_SP116361	0	7	0	0	0	16	15	0	0	0	0	0
BRCA-UK_SP116363	0	42	0	0	0	0	0	0	0	0	0	0
BRCA-UK_SP116365	0	15	15	0	18	0	0	0	0	0	0	0
BRCA-UK_SP116367	0	8	15	0	10	0	20	0	0	0	0	0
BRCA-UK_SP116369	0	11	32	0	24	0	31	0	0	0	0	0
BRCA-UK_SP116371	0	4	11	0	8	0	0	0	0	0	0	0
BRCA-UK_SP116373	0	12	11	0	0	0	28	0	0	0	0	0
BRCA-UK_SP116375	0	5	0	0	20	0	0	0	0	0	0	0
BRCA-UK_SP116377	0	0	45	0	0	0	0	0	0	0	0	0
BRCA-UK_SP116379	0	7	8	0	8	0	0	0	0	0	0	0
BRCA-UK_SP2143	0	2	7	0	0	0	0	0	0	0	0	0
BRCA-UK_SP2144	0	14	14	0	0	0	0	0	0	0	0	0
BRCA-UK_SP2145	0	28	16	0	22	0	0	0	0	0	0	0
BRCA-UK_SP2146	0	19	20	0	0	0	0	0	0	0	0	0
BRCA-UK_SP2147	0	28	45	0	20	21	0	0	0	0	0	0
BRCA-UK_SP2148	0	6	6	0	14	0	22	0	0	0	0	0
BRCA-UK_SP2150	0	0	0	0	0	12	0	0	0	0	0	0
BRCA-UK_SP2151	0	2	0	0	4	0	0	0	0	0	0	0
BRCA-UK_SP2152	0	0	4	0	0	0	0	0	0	0	0	0
BRCA-UK_SP2153	0	0	13	0	0	0	37	0	0	0	0	0
BRCA-UK_SP2154	0	30	27	0	40	0	0	0	0	0	0	0
BRCA-UK_SP2155	0	41	0	0	0	0	45	0	0	0	0	0
BRCA-UK_SP2156	0	2	8	0	0	0	0	0	0	0	0	0
BRCA-UK_SP2157	0	0	0	0	2	0	3	0	0	0	0	0
BRCA-UK_SP2158	0	4	0	0	0	11	0	0	0	0	0	0
BRCA-UK_SP2159	0	0	0	0	0	10	0	0	0	0	0	0
BRCA-UK_SP2160	0	2	4	0	5	0	0	0	0	0	0	0
BRCA-UK_SP2293	0	0	0	0	0	80	0	0	0	0	0	0
BRCA-UK_SP2349	0	0	21	0	0	0	0	0	0	0	0	0
BRCA-UK_SP2357	0	34	0	0	18	0	34	0	0	0	0	0
BRCA-US_SP10084	0	9	6	0	0	0	14	0	0	0	0	0
BRCA-US_SP10150	0	0	4	0	0	10	0	0	0	0	0	0
BRCA-US_SP10470	0	18	12	0	25	0	28	0	0	0	0	0
BRCA-US_SP10563	0	0	8	0	0	0	0	0	0	0	0	0
BRCA-US_SP10635	0	1	2	0	0	0	6	0	0	0	0	0
BRCA-US_SP10944	0	12	10	0	0	0	17	0	0	0	0	0
BRCA-US_SP11045	0	1	0	0	1	2	0	0	0	0	0	0
BRCA-US_SP11171	0	11	7	0	18	8	0	0	0	0	0	0
BRCA-US_SP11235	0	0	4	0	7	6	0	0	0	0	0	0
BRCA-US_SP11292	0	7	8	0	13	0	0	0	0	0	0	0
BRCA-US_SP11808	0	0	14	0	0	0	0	0	0	0	0	0
BRCA-US_SP11878	0	8	9	0	0	0	17	0	0	0	0	0
BRCA-US_SP11948	0	18	15	0	21	0	0	0	0	0	0	0
BRCA-US_SP12049	0	53	34	0	24	0	46	0	0	0	0	0
BRCA-US_SP12186	0	0	17	0	0	0	0	0	0	0	0	0
BRCA-US_SP12856	0	0	0	0	0	59	0	0	0	0	0	0
BRCA-US_SP13036	0	0	47	0	0	0	0	0	0	0	0	0
BRCA-US_SP2714	0	10	22	0	21	0	27	0	0	0	0	0
BRCA-US_SP2731	0	0	8	0	0	0	0	0	0	0	0	0
BRCA-US_SP2766	0	14	0	0	13	0	20	0	0	0	0	0
BRCA-US_SP2781	0	0	0	0	0	5	0	0	0	0	0	0
BRCA-US_SP2793	0	45	30	0	0	0	58	0	0	0	0	0
BRCA-US_SP2799	0	2	8	0	0	0	0	0	0	0	0	0
BRCA-US_SP2801	0	3	10	0	0	5	0	0	0	0	0	0
BRCA-US_SP2826	0	3	4	0	0	0	5	0	0	0	0	0
BRCA-US_SP2881	0	0	23	0	0	0	29	0	0	0	0	0
BRCA-US_SP2997	0	9	9	0	0	0	0	0	0	0	0	0
BRCA-US_SP3016	0	10	16	0	21	0	0	0	0	0	0	0
BRCA-US_SP3368	0	0	8	0	0	0	12	0	0	0	0	0
BRCA-US_SP3415	0	9	8	0	10	0	22	0	0	0	0	0
BRCA-US_SP3631	0	0	0	0	0	46	0	0	0	0	0	0
BRCA-US_SP4265	0	5	7	0	8	0	0	0	0	0	0	0
BRCA-US_SP4472	0	4	0	0	12	7	12	0	0	0	0	0
BRCA-US_SP4523	0	5	16	0	7	0	0	0	0	0	0	0
BRCA-US_SP4535	0	0	0	0	0	3	0	0	0	0	0	0
BRCA-US_SP4557	0	8	0	0	0	0	14	0	0	0	0	0
BRCA-US_SP4593	0	0	2	0	0	0	0	0	0	0	0	0
BRCA-US_SP4820	0	10	0	0	23	0	23	0	0	0	0	0
BRCA-US_SP4875	0	54	24	0	0	0	0	0	0	0	0	0
BRCA-US_SP5017	0	0	8	0	0	4	0	0	0	0	0	0
BRCA-US_SP5052	0	41	18	0	18	0	40	0	0	0	0	0
BRCA-US_SP5279	0	11	34	0	0	0	0	0	0	0	0	0
BRCA-US_SP5381	0	0	0	0	2	0	0	0	0	0	0	0
BRCA-US_SP5393	0	4	5	0	7	0	0	0	0	0	0	0
BRCA-US_SP5448	0	3	6	0	7	6	0	0	0	0	0	0
BRCA-US_SP5473	0	8	0	0	0	0	17	0	0	0	0	0
BRCA-US_SP5559	0	8	12	0	0	17	19	0	0	0	0	0
BRCA-US_SP5636	0	0	15	0	0	0	0	0	0	0	0	0
BRCA-US_SP5666	0	0	0	0	0	2	6	0	0	0	0	0
BRCA-US_SP5784	0	0	31	0	0	0	0	0	0	0	0	0
BRCA-US_SP5808	0	19	35	0	44	0	0	0	0	0	0	0
BRCA-US_SP5820	0	0	0	0	0	10	0	0	0	0	0	0
BRCA-US_SP5844	0	0	7	0	0	7	0	0	0	0	0	0
BRCA-US_SP5980	0	20	0	0	21	0	34	0	0	0	0	0
BRCA-US_SP6115	0	6	6	0	0	0	0	0	0	0	0	0
BRCA-US_SP6223	0	10	16	0	0	0	28	0	0	0	0	0
BRCA-US_SP6429	0	11	13	0	0	0	35	0	0	0	0	0
BRCA-US_SP6519	0	0	5	0	0	0	0	0	0	0	0	0
BRCA-US_SP6673	0	47	37	0	36	26	0	0	0	0	0	0
BRCA-US_SP6730	0	7	0	0	0	0	0	0	0	0	0	0
BRCA-US_SP6766	0	2	0	0	2	0	0	0	0	0	0	0
BRCA-US_SP6813	0	0	31	0	0	0	0	0	0	0	0	0
BRCA-US_SP6825	0	10	0	0	0	18	29	0	0	0	0	0
BRCA-US_SP7171	0	4	0	0	7	0	0	0	0	0	0	0
BRCA-US_SP7291	0	11	0	0	0	0	0	0	0	0	0	0
BRCA-US_SP7378	0	2	0	0	0	6	0	0	0	0	0	0
BRCA-US_SP7421	0	10	26	0	16	0	31	0	0	0	0	0
BRCA-US_SP7456	0	0	6	0	0	0	0	0	0	0	0	0
BRCA-US_SP7692	0	0	16	0	0	18	0	0	0	0	0	0
BRCA-US_SP7785	0	19	28	0	25	0	0	0	0	0	0	0
BRCA-US_SP8085	0	5	6	0	0	0	0	0	0	0	0	0
BRCA-US_SP8157	0	0	13	0	0	0	0	0	0	0	0	0
BRCA-US_SP8229	0	2	0	0	0	4	0	0	0	0	0	0
BRCA-US_SP8394	0	0	0	0	0	8	0	0	0	0	0	0
BRCA-US_SP8532	0	5	0	0	0	15	0	0	0	0	0	0
BRCA-US_SP8564	0	0	25	0	0	0	0	0	0	0	0	0
BRCA-US_SP8660	0	44	34	0	0	0	0	0	0	0	0	0
BRCA-US_SP8795	0	0	8	0	0	0	15	0	0	0	0	0
BRCA-US_SP8831	0	43	41	0	0	0	55	0	0	0	0	0
BRCA-US_SP8891	0	49	31	0	0	0	0	0	0	0	0	0
BRCA-US_SP8987	0	30	22	0	26	0	0	0	0	0	0	0
BRCA-US_SP9251	0	9	0	0	0	0	19	0	0	0	0	0
BRCA-US_SP9433	0	6	0	0	0	12	0	0	0	0	0	0
BRCA-US_SP9481	0	9	0	0	0	0	0	0	0	0	0	0
BRCA-US_SP96147	0	12	0	0	0	0	0	0	0	0	0	0
BRCA-US_SP96163	0	9	16	0	18	24	0	0	0	0	0	0
BRCA-US_SP9648	0	27	39	0	0	0	79	0	0	0	0	0
BRCA-US_SP96511	0	28	35	0	31	0	41	0	0	0	0	0
BRCA-US_SP9816	0	27	13	0	15	0	23	0	0	0	0	0
BRCA-US_SP9930	0	42	32	0	0	29	0	0	0	0	0	0
BRCA-US_SP9979	0	0	0	0	0	0	6	0	0	0	0	0
BTCA-SG_SP117017	0	8	7	0	0	0	0	0	0	0	0	0
BTCA-SG_SP117031	0	21	17	0	0	0	0	0	0	0	0	0
BTCA-SG_SP117332	0	14	0	0	0	0	0	0	0	0	0	0
BTCA-SG_SP117425	0	19	24	0	0	0	0	0	0	0	0	0
BTCA-SG_SP117556	0	34	0	0	0	0	0	0	0	0	0	0
BTCA-SG_SP117621	0	70	0	0	0	0	0	0	0	0	0	0
BTCA-SG_SP117627	0	0	17	0	0	0	0	0	0	0	0	0
BTCA-SG_SP117655	0	58	25	0	0	0	0	0	0	0	0	0
BTCA-SG_SP117712	0	46	27	0	0	0	0	0	0	0	0	0
BTCA-SG_SP117759	0	31	14	0	0	0	0	0	0	0	0	0
BTCA-SG_SP117775	0	27	22	0	0	0	0	0	0	0	0	0
BTCA-SG_SP117930	0	51	19	0	0	0	0	0	0	0	0	0
CESC-US_SP107575	0	0	13	0	0	0	0	0	0	0	0	0
CESC-US_SP107595	0	12	14	0	0	0	0	0	0	0	0	0
CESC-US_SP107603	0	1	5	0	0	4	0	0	0	0	0	0
CESC-US_SP107607	0	0	0	0	0	19	0	0	0	0	0	0
CESC-US_SP107624	0	2	4	0	0	3	0	0	0	0	0	0
CESC-US_SP107640	0	5	6	0	0	8	0	0	0	0	0	0
CESC-US_SP107650	0	0	10	0	0	5	0	0	0	0	0	0
CESC-US_SP109801	0	5	0	0	0	8	0	0	0	0	0	0
CESC-US_SP109941	0	6	8	0	0	0	0	0	0	0	0	0
CESC-US_SP109953	0	0	4	0	0	4	0	0	0	0	0	0
CESC-US_SP109957	0	0	27	0	0	0	0	0	0	0	0	0
CESC-US_SP114016	0	5	11	0	0	0	0	0	0	0	0	0
CESC-US_SP114020	0	0	22	0	0	0	0	0	0	0	0	0
CESC-US_SP114032	0	0	5	0	0	0	0	0	0	0	0	0
CESC-US_SP13072	0	0	16	0	0	0	0	0	0	0	0	0
CESC-US_SP13078	0	18	0	0	0	0	0	0	0	0	0	0
CESC-US_SP13084	0	0	0	0	0	12	0	0	0	0	0	0
CESC-US_SP13206	0	0	0	0	0	25	0	0	0	0	0	0
CESC-US_SP13242	0	3	3	0	0	11	0	0	0	0	0	0
CESC-US_SP96540	0	0	10	0	0	0	0	0	0	0	0	0
CLLE-ES_SP115057	0	0	0	0	3	0	4	0	0	0	0	0
CLLE-ES_SP115060	0	0	6	0	0	0	0	0	0	0	0	0
CLLE-ES_SP115064	0	9	0	0	0	0	0	0	0	0	0	0
CLLE-ES_SP115070	0	0	0	0	12	0	0	0	0	0	0	0
CLLE-ES_SP115073	0	6	0	0	0	0	0	0	0	0	0	0
CLLE-ES_SP115085	0	3	4	0	0	5	0	0	0	0	0	0
CLLE-ES_SP115089	0	0	8	0	0	0	0	0	0	0	0	0
CLLE-ES_SP115093	0	0	11	0	0	0	0	0	0	0	0	0
CLLE-ES_SP115097	0	0	0	0	3	3	0	0	0	0	0	0
CLLE-ES_SP115099	0	0	0	0	0	0	0	6	0	0	0	0
CLLE-ES_SP115102	0	0	5	0	0	0	0	0	0	0	0	0
CLLE-ES_SP115105	0	0	0	0	0	0	2	0	0	0	0	0
CLLE-ES_SP115108	0	0	0	0	8	0	0	0	0	0	0	0
CLLE-ES_SP115111	0	0	0	0	0	0	6	9	0	0	0	0
CLLE-ES_SP115114	0	0	0	0	0	0	0	3	0	0	0	0
CLLE-ES_SP115117	0	7	0	0	0	0	0	0	0	0	0	0
CLLE-ES_SP115125	0	0	0	0	0	0	1	0	0	0	0	0
CLLE-ES_SP115128	0	0	0	0	0	7	0	0	0	0	0	0
CLLE-ES_SP115131	0	0	4	0	0	0	0	0	0	0	0	0
CLLE-ES_SP116728	0	0	0	0	3	0	0	0	0	0	0	0
CLLE-ES_SP116730	0	22	0	0	0	0	0	0	0	0	0	0
CLLE-ES_SP116732	0	8	0	0	0	0	0	0	0	0	0	0
CLLE-ES_SP116734	0	0	0	0	15	0	0	0	0	0	0	0
CLLE-ES_SP116736	0	8	0	0	0	0	0	0	0	0	0	0
CLLE-ES_SP116738	0	3	2	0	0	3	0	0	0	0	0	0
CLLE-ES_SP116740	0	0	0	0	7	0	0	6	0	0	0	0
CLLE-ES_SP116744	0	1	0	0	0	0	5	0	0	0	0	0
CLLE-ES_SP116746	0	0	0	0	0	0	0	6	0	0	0	0
CLLE-ES_SP116748	0	0	0	0	6	4	0	0	0	0	0	0
CLLE-ES_SP116750	0	0	16	0	0	0	0	0	0	0	0	0
CLLE-ES_SP116752	0	5	0	0	0	0	8	0	0	0	0	0
CLLE-ES_SP116754	0	0	0	0	0	0	0	8	0	0	0	0
CLLE-ES_SP116756	0	0	12	0	0	0	0	0	0	0	0	0
CLLE-ES_SP116758	0	0	0	0	0	0	7	0	0	0	0	0
CLLE-ES_SP116760	0	0	0	0	8	0	0	0	0	0	0	0
CLLE-ES_SP116764	0	3	0	0	0	0	0	5	0	0	0	0
CLLE-ES_SP116766	0	0	0	0	0	0	0	17	0	0	0	0
CLLE-ES_SP116768	0	0	0	0	0	0	4	0	0	0	0	0
CLLE-ES_SP116770	0	0	0	0	0	0	3	0	0	0	0	0
CLLE-ES_SP116772	0	0	1	0	0	2	0	0	0	0	0	0
CLLE-ES_SP116774	0	0	0	0	5	0	0	0	0	0	0	0
CLLE-ES_SP116776	0	4	0	0	0	3	0	0	0	0	0	0
CLLE-ES_SP116780	0	6	5	0	0	0	0	0	0	0	0	0
CLLE-ES_SP116782	0	3	0	0	0	0	0	7	0	0	0	0
CLLE-ES_SP13278	0	4	5	0	0	0	0	0	0	0	0	0
CLLE-ES_SP13279	0	0	0	0	5	4	0	0	0	0	0	0
CLLE-ES_SP13280	0	0	3	0	0	0	0	0	0	0	0	0
CLLE-ES_SP13281	0	0	0	0	0	0	0	2	0	0	0	0
CLLE-ES_SP13283	0	0	0	0	0	0	1	0	0	0	0	0
CLLE-ES_SP13291	0	3	0	0	8	0	0	0	0	0	0	0
CLLE-ES_SP13293	0	0	8	0	0	0	0	0	0	0	0	0
CLLE-ES_SP13297	0	0	3	0	0	0	0	0	0	0	0	0
CLLE-ES_SP13299	0	2	0	0	0	0	8	0	0	0	0	0
CLLE-ES_SP13307	0	0	5	0	0	0	0	0	0	0	0	0
CLLE-ES_SP13311	0	0	0	0	0	0	3	0	0	0	0	0
CLLE-ES_SP13315	0	0	0	0	0	0	0	0	0	0	0	0
CLLE-ES_SP13317	0	0	7	0	0	0	0	0	0	0	0	0
CLLE-ES_SP13319	0	0	3	0	0	0	0	0	0	0	0	0
CLLE-ES_SP13323	0	6	0	0	0	0	0	0	0	0	0	0
CLLE-ES_SP13325	0	0	0	0	0	0	0	4	0	0	0	0
CLLE-ES_SP13327	0	13	0	0	0	0	0	0	0	0	0	0
CLLE-ES_SP13331	0	0	6	0	0	0	0	6	0	0	0	0
CLLE-ES_SP13339	0	0	0	0	2	0	0	0	0	0	0	0
CLLE-ES_SP13347	0	0	3	0	0	0	7	0	0	0	0	0
CLLE-ES_SP13359	0	0	0	0	0	0	0	6	0	0	0	0
CLLE-ES_SP13361	0	5	0	0	0	4	0	6	0	0	0	0
CLLE-ES_SP13363	0	0	0	0	0	0	0	2	0	0	0	0
CLLE-ES_SP13365	0	1	1	0	1	0	0	0	0	0	0	0
CLLE-ES_SP13367	0	10	0	0	0	0	0	0	0	0	0	0
CLLE-ES_SP13379	0	2	0	0	0	6	0	0	0	0	0	0
CLLE-ES_SP13399	0	3	0	0	0	0	3	0	0	0	0	0
CLLE-ES_SP13421	0	2	3	0	0	0	0	0	0	0	0	0
CLLE-ES_SP13433	0	0	6	0	0	0	0	0	0	0	0	0
CLLE-ES_SP13442	0	0	7	0	6	0	0	0	0	0	0	0
CLLE-ES_SP13478	0	0	6	0	0	0	0	0	0	0	0	0
CLLE-ES_SP13481	0	2	0	0	0	0	0	0	0	0	0	0
CLLE-ES_SP13487	0	2	0	0	4	0	0	0	0	0	0	0
CLLE-ES_SP13490	0	15	0	0	0	0	0	0	0	0	0	0
CLLE-ES_SP13509	0	0	7	0	0	0	0	0	0	0	0	0
CLLE-ES_SP13514	0	0	2	0	2	2	0	0	0	0	0	0
CLLE-ES_SP13539	0	0	0	0	0	7	0	0	0	0	0	0
CLLE-ES_SP13594	0	0	4	0	0	4	0	0	0	0	0	0
CLLE-ES_SP13619	0	0	3	0	0	3	0	0	0	0	0	0
CLLE-ES_SP13624	0	0	5	0	0	0	0	0	0	0	0	0
CLLE-ES_SP13671	0	0	6	0	0	0	0	0	0	0	0	0
CLLE-ES_SP13677	0	0	0	0	0	0	3	0	0	0	0	0
CLLE-ES_SP13683	0	3	0	0	0	0	0	0	0	0	0	0
CLLE-ES_SP96834	0	3	0	0	0	0	0	6	0	0	0	0
CLLE-ES_SP96882	0	0	0	0	0	4	5	0	0	0	0	0
CLLE-ES_SP96888	0	7	0	0	0	0	0	0	0	0	0	0
CMDI-UK_SP116784	0	0	0	0	0	0	0	0	0	0	0	0
CMDI-UK_SP116789	0	0	0	0	0	2	0	0	0	0	0	0
CMDI-UK_SP116794	0	0	0	0	0	0	1	0	0	0	0	0
CMDI-UK_SP116797	0	0	0	0	0	0	0	1	0	0	0	0
CMDI-UK_SP116802	0	0	0	0	0	1	0	0	0	0	0	0
CMDI-UK_SP116804	0	0	1	0	0	3	0	0	0	0	0	0
CMDI-UK_SP116812	0	0	0	0	0	0	2	0	0	0	0	0
CMDI-UK_SP116819	0	0	0	0	0	0	0	0	0	0	0	0
CMDI-UK_SP116824	0	0	0	0	0	0	0	0	0	0	0	0
CMDI-UK_SP116829	0	0	0	0	0	0	0	4	0	0	0	0
CMDI-UK_SP116835	0	0	2	0	0	0	0	0	0	0	0	0
CMDI-UK_SP116839	0	0	3	0	0	0	0	0	0	0	0	0
CMDI-UK_SP116848	0	0	2	0	0	0	0	0	0	0	0	0
CMDI-UK_SP116853	0	9	0	0	0	0	0	0	0	0	0	0
CMDI-UK_SP116857	0	0	0	0	0	0	2	0	0	0	0	0
CMDI-UK_SP116862	0	5	0	0	0	0	0	0	0	0	0	0
CMDI-UK_SP116866	0	0	0	0	0	0	1	0	0	0	0	0
CMDI-UK_SP116871	0	0	0	0	0	0	2	0	0	0	0	0
CMDI-UK_SP116878	0	0	0	0	0	0	0	0	0	0	0	0
CMDI-UK_SP116885	0	0	3	0	4	0	0	0	0	0	0	0
CMDI-UK_SP116888	0	0	0	0	0	0	0	0	0	0	0	0
CMDI-UK_SP116891	0	0	0	0	0	0	0	3	0	0	0	0
CMDI-UK_SP116897	0	0	0	0	0	0	0	0	0	0	0	0
CMDI-UK_SP116902	0	0	0	0	0	0	1	0	0	0	0	0
CMDI-UK_SP116904	0	0	0	0	0	1	0	0	0	0	0	0
CMDI-UK_SP116909	0	0	2	0	0	0	0	0	0	0	0	0
CMDI-UK_SP116913	0	0	0	0	0	0	2	0	0	0	0	0
CMDI-UK_SP116919	0	0	0	0	0	0	0	0	0	0	0	0
CMDI-UK_SP116923	0	0	0	0	0	0	2	0	0	0	0	0
CMDI-UK_SP116927	0	0	0	0	0	0	1	0	0	0	0	0
COAD-US_SP119755	0	9	19	0	0	0	0	22	0	0	0	0
COAD-US_SP16886	0	0	0	0	0	0	0	0	0	312	0	0
COAD-US_SP16934	0	38	25	0	0	0	0	0	0	0	0	0
COAD-US_SP16958	0	29	37	0	0	0	0	0	0	0	0	0
COAD-US_SP17016	0	12	24	0	0	0	0	0	0	0	0	0
COAD-US_SP17294	0	39	0	0	0	0	0	40	0	0	0	0
COAD-US_SP17329	0	18	13	0	0	0	0	0	0	0	0	0
COAD-US_SP17430	0	21	24	0	0	0	0	0	0	0	0	0
COAD-US_SP17905	0	0	0	0	0	0	0	0	0	2434	0	0
COAD-US_SP18121	0	0	0	0	0	0	0	124	0	0	0	0
COAD-US_SP18787	0	12	16	0	0	0	0	0	0	0	0	0
COAD-US_SP18946	0	0	0	0	0	0	0	0	0	205	131	0
COAD-US_SP19215	0	0	0	0	0	0	0	82	0	0	0	0
COAD-US_SP19295	0	0	0	0	0	0	0	0	0	0	54	0
COAD-US_SP19582	0	17	13	0	0	0	0	23	0	0	0	0
COAD-US_SP19606	0	58	43	0	0	0	0	0	0	0	0	0
COAD-US_SP19670	0	11	0	0	0	0	0	0	0	0	0	0
COAD-US_SP19750	0	7	9	0	0	0	0	0	0	0	0	0
COAD-US_SP19983	0	44	16	0	0	0	0	27	0	0	0	0
COAD-US_SP20993	0	17	14	0	0	0	0	18	0	0	0	0
COAD-US_SP21057	0	36	48	0	0	0	0	0	0	0	0	0
COAD-US_SP21193	0	36	24	0	0	0	0	0	0	0	0	0
COAD-US_SP21400	0	0	0	0	0	0	0	0	0	0	438	0
COAD-US_SP21528	0	7	7	0	0	0	0	15	0	0	0	0
COAD-US_SP22031	0	7	0	0	0	0	0	0	0	0	30	0
COAD-US_SP22750	0	0	10	0	0	0	0	12	0	0	0	0
COAD-US_SP23078	0	24	20	0	0	0	0	38	0	0	0	0
COAD-US_SP96110	0	7	21	0	0	0	0	0	0	0	0	0
COAD-US_SP96112	0	0	15	0	0	0	0	0	0	0	0	0
COAD-US_SP96114	0	11	17	0	0	0	0	16	0	0	0	0
COAD-US_SP96116	0	6	8	0	0	0	0	17	0	0	0	0
COAD-US_SP96118	0	26	0	0	0	0	0	0	0	0	0	0
COAD-US_SP96120	0	49	49	0	0	0	0	0	0	0	0	0
COAD-US_SP96122	0	18	22	0	0	0	0	0	0	0	0	0
COAD-US_SP96124	0	11	8	0	0	0	0	0	0	0	0	0
COAD-US_SP96126	0	40	23	0	0	0	0	0	0	0	0	0
COAD-US_SP96129	0	25	0	0	0	0	0	0	0	0	0	0
DLBC-US_SP127628	0	5	0	0	0	10	0	0	0	0	0	0
DLBC-US_SP127630	0	0	0	0	0	0	33	0	0	0	0	0
DLBC-US_SP127632	0	0	26	0	0	0	42	0	0	0	0	0
DLBC-US_SP127634	0	25	56	0	0	0	117	0	0	0	0	0
DLBC-US_SP127636	0	0	0	0	22	27	0	22	0	0	0	0
DLBC-US_SP127638	0	0	14	0	0	0	23	0	0	0	0	0
DLBC-US_SP127640	0	8	0	0	12	0	18	19	0	0	0	0
EOPC-DE_SP116221	0	2	2	0	0	0	0	0	0	0	0	0
EOPC-DE_SP116222	0	0	0	0	0	0	0	0	0	0	0	8
EOPC-DE_SP116223	0	0	0	0	0	0	0	0	0	0	0	3
EOPC-DE_SP116224	0	0	0	0	0	0	0	0	0	0	0	1
EOPC-DE_SP116225	0	0	0	0	0	0	0	0	0	0	0	7
EOPC-DE_SP116226	0	0	2	0	0	0	0	0	0	0	0	3
EOPC-DE_SP116227	0	0	0	0	0	0	0	0	0	0	0	7
EOPC-DE_SP116228	0	8	5	0	0	0	0	0	0	0	0	19
EOPC-DE_SP116229	0	0	14	0	0	0	0	0	0	0	0	0
EOPC-DE_SP116231	0	0	0	0	0	0	0	0	0	0	0	9
EOPC-DE_SP116251	0	0	0	0	0	0	0	0	0	0	0	3
EOPC-DE_SP116256	0	0	0	0	0	0	0	0	0	0	0	10
EOPC-DE_SP116259	0	7	0	0	0	0	0	0	0	0	0	0
EOPC-DE_SP116265	0	0	8	0	0	0	0	0	0	0	0	5
EOPC-DE_SP116273	0	5	0	0	0	0	0	0	0	0	0	0
EOPC-DE_SP116278	0	0	0	0	0	0	0	0	0	0	0	0
EOPC-DE_SP116280	0	12	7	0	0	0	0	0	0	0	0	0
EOPC-DE_SP116282	0	9	0	0	0	0	0	0	0	0	0	0
EOPC-DE_SP116284	0	7	0	0	0	0	0	0	0	0	0	0
EOPC-DE_SP116286	0	0	0	0	0	0	0	0	0	0	0	2
EOPC-DE_SP116288	0	0	0	0	0	0	0	0	0	0	0	3
EOPC-DE_SP116290	0	0	0	0	0	0	0	0	0	0	0	3
EOPC-DE_SP116292	0	0	0	0	0	0	0	0	0	0	0	0
EOPC-DE_SP116294	0	3	0	0	0	0	0	0	0	0	0	0
EOPC-DE_SP116296	0	5	0	0	0	0	0	0	0	0	0	0
EOPC-DE_SP116298	0	0	0	0	0	0	0	0	0	0	0	0
EOPC-DE_SP23431	0	0	0	0	0	0	0	0	0	0	0	8
EOPC-DE_SP23439	0	66	18	0	0	0	0	0	0	0	0	0
EOPC-DE_SP23443	0	0	0	0	0	0	0	0	0	0	0	5
EOPC-DE_SP23447	0	0	2	0	0	0	0	0	0	0	0	3
EOPC-DE_SP23451	0	1	0	0	0	0	0	0	0	0	0	7
EOPC-DE_SP23455	0	2	0	0	0	0	0	0	0	0	0	8
EOPC-DE_SP23459	0	3	0	0	0	0	0	0	0	0	0	0
EOPC-DE_SP23463	0	0	1	0	0	0	0	0	0	0	0	2
EOPC-DE_SP23467	0	8	0	0	0	0	0	0	0	0	0	0
EOPC-DE_SP23471	0	3	2	0	0	0	0	0	0	0	0	0
EOPC-DE_SP23475	0	3	0	0	0	0	0	0	0	0	0	0
EOPC-DE_SP23477	0	0	0	0	0	0	0	0	0	0	0	1
EOPC-DE_SP23479	0	3	0	0	0	0	0	0	0	0	0	0
EOPC-DE_SP23481	0	0	2	0	0	0	0	0	0	0	0	0
EOPC-DE_SP23483	0	0	0	0	0	0	0	0	0	0	0	1
ESAD-UK_SP110842	0	0	17	0	0	0	22	18	0	0	0	0
ESAD-UK_SP110845	0	20	32	0	0	0	0	0	31	0	0	0
ESAD-UK_SP110846	0	15	36	0	0	0	0	0	0	0	0	0
ESAD-UK_SP110847	0	6	14	0	0	0	25	0	0	0	0	0
ESAD-UK_SP110849	0	17	25	0	0	0	0	0	0	0	0	0
ESAD-UK_SP110851	0	14	34	0	0	0	33	0	0	0	0	0
ESAD-UK_SP110853	0	19	32	0	0	0	46	0	0	0	0	0
ESAD-UK_SP110855	0	21	25	0	0	0	0	53	0	0	0	0
ESAD-UK_SP110857	0	11	7	0	0	0	22	0	0	0	0	0
ESAD-UK_SP110859	0	90	175	0	0	0	0	0	0	0	0	0
ESAD-UK_SP110860	0	0	32	0	0	0	0	40	30	0	0	0
ESAD-UK_SP110861	0	0	38	0	0	0	0	0	0	0	0	0
ESAD-UK_SP110863	0	0	0	0	0	0	28	41	0	0	0	0
ESAD-UK_SP110865	0	75	117	0	0	0	130	0	0	0	0	0
ESAD-UK_SP110866	0	18	12	0	0	0	0	23	0	0	0	0
ESAD-UK_SP111000	0	0	0	0	0	0	0	60	0	0	0	0
ESAD-UK_SP111001	0	18	47	0	0	0	0	53	0	0	0	0
ESAD-UK_SP111002	0	0	4	0	0	0	11	11	0	0	0	0
ESAD-UK_SP111004	0	23	38	0	0	0	0	0	0	0	0	0
ESAD-UK_SP111006	0	37	44	0	0	0	0	40	0	0	0	0
ESAD-UK_SP111008	0	9	23	0	0	0	28	0	0	0	0	0
ESAD-UK_SP111009	0	11	28	0	0	0	0	26	0	0	0	0
ESAD-UK_SP111011	0	20	31	0	0	0	0	52	0	0	0	0
ESAD-UK_SP111013	0	7	9	0	0	0	16	0	0	0	0	0
ESAD-UK_SP111014	0	6	9	0	0	0	0	13	10	0	0	0
ESAD-UK_SP111015	0	18	27	0	0	0	58	0	0	0	0	0
ESAD-UK_SP111017	0	0	26	0	0	0	0	24	0	0	0	0
ESAD-UK_SP111019	0	18	0	0	0	0	0	73	0	0	0	0
ESAD-UK_SP111021	0	0	0	0	0	0	0	0	0	0	0	0
ESAD-UK_SP111024	0	12	22	0	0	0	0	32	0	0	0	0
ESAD-UK_SP111026	0	27	23	0	0	0	0	43	0	0	0	0
ESAD-UK_SP111027	0	5	4	0	0	0	11	0	0	0	0	0
ESAD-UK_SP111029	0	8	0	0	0	0	20	0	0	0	0	0
ESAD-UK_SP111030	0	22	19	0	0	0	39	0	0	0	0	0
ESAD-UK_SP111031	0	51	49	0	0	0	0	0	0	0	0	0
ESAD-UK_SP111033	0	6	14	0	0	0	0	0	19	0	0	0
ESAD-UK_SP111035	0	46	24	0	0	0	0	0	0	0	0	0
ESAD-UK_SP111036	0	17	28	0	0	0	0	0	0	0	0	0
ESAD-UK_SP111038	0	15	27	0	0	0	36	0	0	0	0	0
ESAD-UK_SP111039	0	11	0	0	0	0	0	0	0	0	0	0
ESAD-UK_SP111040	0	34	36	0	0	0	0	0	0	0	0	0
ESAD-UK_SP111042	0	6	10	0	0	0	0	0	0	0	0	0
ESAD-UK_SP111043	0	19	26	0	0	0	0	53	0	0	0	0
ESAD-UK_SP111045	0	7	9	0	0	0	18	0	0	0	0	0
ESAD-UK_SP111047	0	29	59	0	0	0	0	0	0	0	0	0
ESAD-UK_SP111049	0	9	17	0	0	0	31	0	0	0	0	0
ESAD-UK_SP111051	0	0	14	0	0	0	23	0	0	0	0	0
ESAD-UK_SP111052	0	10	0	0	0	0	0	0	0	0	0	0
ESAD-UK_SP111054	0	17	32	0	0	0	0	30	25	0	0	0
ESAD-UK_SP111056	0	29	25	0	0	0	48	0	0	0	0	0
ESAD-UK_SP111057	0	19	22	0	0	0	0	0	0	0	0	0
ESAD-UK_SP111058	0	0	56	0	0	0	0	117	0	0	0	0
ESAD-UK_SP111059	0	9	18	0	0	0	24	0	0	0	0	0
ESAD-UK_SP111061	0	11	32	0	0	0	27	0	0	0	0	0
ESAD-UK_SP111064	0	34	35	0	0	0	0	0	0	0	0	0
ESAD-UK_SP111066	0	31	30	0	0	0	0	70	35	0	0	0
ESAD-UK_SP111067	0	5	13	0	0	0	19	0	0	0	0	0
ESAD-UK_SP111069	0	21	29	0	0	0	0	25	0	0	0	0
ESAD-UK_SP111070	0	6	20	0	0	0	38	0	0	0	0	0
ESAD-UK_SP111072	0	6	8	0	0	0	0	8	0	0	0	0
ESAD-UK_SP111074	0	44	47	0	0	0	0	0	0	0	0	0
ESAD-UK_SP111075	0	18	13	0	0	0	0	20	0	0	0	0
ESAD-UK_SP111076	0	6	22	0	0	0	0	0	0	0	0	0
ESAD-UK_SP111077	0	106	97	0	0	0	0	0	0	0	0	0
ESAD-UK_SP111078	0	11	0	0	0	0	0	0	15	0	0	0
ESAD-UK_SP111080	0	23	27	0	0	0	0	0	0	0	0	0
ESAD-UK_SP111082	0	15	24	0	0	0	0	33	0	0	0	0
ESAD-UK_SP111084	0	39	54	0	0	0	55	0	0	0	0	0
ESAD-UK_SP111086	0	21	50	0	0	0	45	36	0	0	0	0
ESAD-UK_SP111088	0	0	21	0	0	0	25	0	0	0	0	0
ESAD-UK_SP111089	0	11	20	0	0	0	24	0	0	0	0	0
ESAD-UK_SP111091	0	40	31	0	0	0	0	65	0	0	0	0
ESAD-UK_SP111092	0	18	43	0	0	0	52	0	0	0	0	0
ESAD-UK_SP111094	0	0	0	0	0	0	0	0	241	0	0	0
ESAD-UK_SP111095	0	0	23	0	0	0	0	34	0	0	0	0
ESAD-UK_SP111096	0	23	35	0	0	0	0	0	0	0	0	0
ESAD-UK_SP111098	0	17	37	0	0	0	0	0	0	0	0	0
ESAD-UK_SP111099	0	34	40	0	0	0	0	0	0	0	0	0
ESAD-UK_SP111101	0	20	0	0	0	0	0	31	0	0	0	0
ESAD-UK_SP111112	0	21	39	0	0	0	0	0	0	0	0	0
ESAD-UK_SP111113	0	0	174	0	0	0	0	0	0	0	0	0
ESAD-UK_SP111114	0	32	36	0	0	0	0	69	0	0	0	0
ESAD-UK_SP111116	0	12	17	0	0	0	25	0	0	0	0	0
ESAD-UK_SP111117	0	23	65	0	0	0	0	0	0	0	0	0
ESAD-UK_SP111119	0	18	25	0	0	0	0	68	0	0	0	0
ESAD-UK_SP111164	0	16	35	0	0	0	0	34	0	0	0	0
ESAD-UK_SP111166	0	30	22	0	0	0	0	42	0	0	0	0
ESAD-UK_SP111168	0	11	26	0	0	0	0	0	0	0	0	0
ESAD-UK_SP111170	0	28	43	0	0	0	0	55	0	0	0	0
ESAD-UK_SP111173	0	0	0	0	0	0	0	213	0	0	0	0
ESAD-UK_SP111175	0	121	0	0	0	0	0	209	0	0	0	0
ESAD-UK_SP23496	0	38	41	0	0	0	0	0	0	0	0	0
ESAD-UK_SP23498	0	27	27	0	0	0	55	0	0	0	0	0
ESAD-UK_SP23500	0	0	39	0	0	0	0	0	0	0	0	0
ESAD-UK_SP23502	0	25	40	0	0	0	0	106	0	0	0	0
ESAD-UK_SP23504	0	0	21	0	0	0	0	0	0	0	0	0
ESAD-UK_SP23506	0	11	29	0	0	0	0	0	0	0	0	0
GACA-CN_SP135180	0	0	0	0	0	0	0	0	0	0	0	1
GACA-CN_SP135182	0	0	16	0	0	0	0	0	0	0	0	73
GACA-CN_SP135184	0	4	0	0	0	0	0	0	0	0	0	11
GACA-CN_SP135186	0	0	12	0	0	0	0	0	0	0	0	65
GACA-CN_SP135188	0	0	0	0	0	0	0	0	0	0	0	28
GACA-CN_SP135194	0	0	22	0	0	0	0	0	0	0	0	0
GACA-CN_SP135205	0	0	0	0	0	0	0	0	0	0	0	18
GACA-CN_SP135209	0	7	0	0	0	0	0	0	0	0	0	0
GACA-CN_SP135213	0	0	22	0	0	0	0	0	0	0	0	0
GACA-CN_SP135217	0	0	0	0	0	0	0	0	0	0	0	0
GACA-CN_SP135222	0	2	3	0	0	0	0	0	0	0	0	11
GACA-CN_SP135226	0	6	5	0	0	0	0	0	0	0	0	0
GACA-CN_SP135230	0	0	0	0	0	0	0	0	0	0	0	42
GACA-CN_SP135234	0	3	13	0	0	0	0	0	0	0	0	27
GACA-CN_SP135238	0	0	0	0	0	0	0	0	0	0	0	1
GACA-CN_SP135240	0	2	5	0	0	0	0	0	0	0	0	15
GACA-CN_SP135258	0	0	5	0	0	0	0	0	0	0	0	0
GACA-CN_SP135262	0	9	15	0	0	0	0	0	0	0	0	0
GACA-CN_SP135270	0	4	15	0	0	0	0	0	0	0	0	18
GACA-CN_SP135293	0	0	0	0	0	0	0	0	0	0	0	0
GACA-CN_SP135299	0	0	19	0	0	0	0	0	0	0	0	90
GACA-CN_SP135310	0	0	0	0	0	0	0	0	0	0	0	0
GACA-CN_SP135323	0	0	0	0	0	0	0	0	0	0	0	7
GACA-CN_SP135390	0	0	4	0	0	0	0	0	0	0	0	19
GACA-CN_SP135393	0	13	0	0	0	0	0	0	0	0	0	37
GACA-CN_SP135405	0	0	8	0	0	0	0	0	0	0	0	48
GACA-CN_SP135411	0	4	0	0	0	0	0	0	0	0	0	24
GACA-CN_SP135415	0	0	8	0	0	0	0	0	0	0	0	21
GACA-CN_SP135420	0	0	15	0	0	0	0	0	0	0	0	50
GACA-CN_SP135425	0	0	0	0	0	0	0	0	0	0	0	76
GACA-CN_SP135431	0	7	14	0	0	0	0	0	0	0	0	45
GACA-CN_SP135436	0	0	0	0	0	0	0	0	0	0	0	42
GBM-US_SP23622	0	0	13	0	0	0	0	0	0	0	0	0
GBM-US_SP23639	0	10	0	0	0	0	0	0	0	0	0	0
GBM-US_SP23739	0	2	4	0	6	0	0	0	0	0	0	0
GBM-US_SP23754	0	0	0	0	2	0	0	0	0	0	0	0
GBM-US_SP23775	0	58	37	0	0	31	0	0	0	0	0	0
GBM-US_SP23925	0	0	17	0	0	0	0	0	0	0	0	0
GBM-US_SP24135	0	27	35	0	0	31	0	0	0	0	0	0
GBM-US_SP24236	0	7	16	0	0	0	0	0	0	0	0	0
GBM-US_SP24391	0	4	0	0	0	6	0	0	0	0	0	0
GBM-US_SP24565	0	0	10	0	0	0	0	0	0	0	0	0
GBM-US_SP24702	0	13	8	0	0	0	0	0	0	0	0	0
GBM-US_SP24815	0	4	0	0	17	10	0	0	0	0	0	0
GBM-US_SP25332	0	5	0	0	0	0	0	0	0	0	0	0
GBM-US_SP25350	0	3	3	0	0	7	0	0	0	0	0	0
GBM-US_SP25380	0	12	0	0	0	0	0	0	0	0	0	0
GBM-US_SP25494	0	52	0	0	0	104	0	0	0	0	0	0
GBM-US_SP25518	0	3	10	0	7	0	0	0	0	0	0	0
GBM-US_SP25833	0	8	11	0	0	0	0	0	0	0	0	0
GBM-US_SP25905	0	5	4	0	0	0	0	0	0	0	0	0
GBM-US_SP26439	0	5	0	0	8	0	0	0	0	0	0	0
GBM-US_SP26475	0	5	20	0	0	0	0	0	0	0	0	0
GBM-US_SP26499	0	0	1	0	2	0	0	0	0	0	0	0
GBM-US_SP26649	0	8	0	0	0	0	0	0	0	0	0	0
GBM-US_SP26709	0	10	0	0	0	0	0	0	0	0	0	0
GBM-US_SP27201	0	4	0	0	4	0	0	0	0	0	0	0
GBM-US_SP27339	0	6	0	0	0	0	0	0	0	0	0	0
GBM-US_SP27603	0	17	0	0	0	0	0	0	0	0	0	0
GBM-US_SP27825	0	9	9	0	0	0	0	0	0	0	0	0
GBM-US_SP27939	0	0	6	0	5	6	0	0	0	0	0	0
GBM-US_SP27957	0	0	0	0	11	0	0	0	0	0	0	0
GBM-US_SP28041	0	4	16	0	0	0	0	0	0	0	0	0
GBM-US_SP28275	0	3	5	0	0	0	0	0	0	0	0	0
GBM-US_SP28335	0	11	0	0	9	0	0	0	0	0	0	0
GBM-US_SP28581	0	3	6	0	0	0	0	0	0	0	0	0
GBM-US_SP28659	0	20	0	0	22	0	0	0	0	0	0	0
GBM-US_SP28791	0	1	2	0	0	3	0	0	0	0	0	0
GBM-US_SP29331	0	0	15	0	0	0	0	0	0	0	0	0
GBM-US_SP29559	0	14	0	0	0	22	0	0	0	0	0	0
GBM-US_SP29697	0	0	6	0	0	5	0	0	0	0	0	0
HNSC-US_SP115162	0	4	0	0	6	0	0	0	0	0	0	0
HNSC-US_SP29940	0	16	0	0	0	0	0	0	0	0	0	0
HNSC-US_SP29987	0	0	107	0	0	0	0	0	0	0	0	0
HNSC-US_SP30011	0	78	65	0	0	0	0	0	0	0	0	0
HNSC-US_SP30071	0	33	37	0	0	20	0	0	0	0	0	0
HNSC-US_SP30077	0	0	213	0	0	72	0	0	0	0	0	0
HNSC-US_SP30083	0	0	11	0	0	8	0	0	0	0	0	0
HNSC-US_SP30093	0	0	17	0	0	0	0	0	0	0	0	0
HNSC-US_SP30113	0	590	0	0	402	0	0	0	0	0	0	0
HNSC-US_SP30143	0	0	3	0	0	6	0	0	0	0	0	0
HNSC-US_SP30185	0	0	9	0	0	0	0	0	0	0	0	0
HNSC-US_SP30213	0	0	7	0	0	15	0	0	0	0	0	0
HNSC-US_SP30332	0	417	0	0	187	0	0	0	0	0	0	0
HNSC-US_SP30493	0	0	7	0	0	24	0	0	0	0	0	0
HNSC-US_SP30675	0	615	0	0	257	0	0	0	0	0	0	0
HNSC-US_SP30803	0	25	28	0	0	77	0	0	0	0	0	0
HNSC-US_SP30843	0	0	1	0	0	0	0	0	0	0	0	0
HNSC-US_SP30907	0	61	172	0	0	0	0	0	0	0	0	0
HNSC-US_SP31030	0	0	0	0	0	38	0	0	0	0	0	0
HNSC-US_SP31046	0	2	2	0	0	5	0	0	0	0	0	0
HNSC-US_SP31126	0	122	103	0	0	0	0	0	0	0	0	0
HNSC-US_SP31174	0	3	11	0	5	8	0	0	0	0	0	0
HNSC-US_SP31190	0	0	89	0	0	0	0	0	0	0	0	0
HNSC-US_SP31334	0	26	57	0	0	0	0	0	0	0	0	0
HNSC-US_SP31422	0	23	80	0	0	42	0	0	0	0	0	0
HNSC-US_SP31606	0	9	0	0	0	0	0	0	0	0	0	0
HNSC-US_SP31790	0	5	0	0	9	11	0	0	0	0	0	0
HNSC-US_SP31814	0	21	0	0	0	19	0	0	0	0	0	0
HNSC-US_SP31854	0	39	151	0	0	202	0	0	0	0	0	0
HNSC-US_SP32014	0	7	15	0	0	0	0	0	0	0	0	0
HNSC-US_SP32222	0	0	0	0	0	2	0	0	0	0	0	0
HNSC-US_SP32662	0	0	53	0	42	0	0	0	0	0	0	0
HNSC-US_SP32694	0	18	73	0	0	0	0	0	0	0	0	0
HNSC-US_SP32742	0	0	0	0	14	30	0	0	0	0	0	0
HNSC-US_SP32894	0	0	3	0	0	7	0	0	0	0	0	0
HNSC-US_SP32958	0	0	31	0	0	0	0	0	0	0	0	0
HNSC-US_SP33094	0	28	36	0	0	0	0	0	0	0	0	0
HNSC-US_SP33496	0	20	45	0	0	93	0	0	0	0	0	0
HNSC-US_SP33544	0	46	105	0	0	166	0	0	0	0	0	0
HNSC-US_SP33688	0	0	48	0	0	81	0	0	0	0	0	0
HNSC-US_SP33774	0	11	7	0	0	0	0	0	0	0	0	0
HNSC-US_SP33837	0	0	0	0	0	8	0	0	0	0	0	0
HNSC-US_SP34005	0	0	5	0	3	0	0	0	0	0	0	0
KICH-US_SP123836	0	7	4	0	0	0	0	0	0	0	0	0
KICH-US_SP123840	0	3	3	0	0	0	0	0	0	0	0	0
KICH-US_SP123842	0	3	9	0	0	0	0	0	0	0	0	0
KICH-US_SP123844	0	2	5	0	0	0	0	0	0	0	0	0
KICH-US_SP123846	0	5	8	0	0	0	0	0	0	0	0	0
KICH-US_SP123850	0	14	0	0	0	0	0	0	0	0	0	0
KICH-US_SP123852	0	2	6	0	0	0	0	0	0	0	0	0
KICH-US_SP123854	0	3	7	0	0	0	0	0	0	0	0	0
KICH-US_SP123856	0	6	0	0	0	0	0	0	0	0	0	0
KICH-US_SP123858	0	0	2	0	0	0	0	0	0	0	0	0
KICH-US_SP123870	0	6	0	0	0	0	0	0	0	0	0	0
KICH-US_SP123872	0	4	10	0	0	0	0	0	0	0	0	0
KICH-US_SP123874	0	4	0	0	0	0	0	0	0	0	0	0
KICH-US_SP123876	0	11	7	0	0	0	0	0	0	0	0	0
KICH-US_SP123878	0	0	2	0	0	0	0	0	0	0	0	0
KICH-US_SP123882	0	6	15	0	0	0	0	0	0	0	0	0
KICH-US_SP123884	0	0	15	0	0	0	0	0	0	0	0	0
KICH-US_SP123886	0	0	4	0	0	0	0	0	0	0	0	0
KICH-US_SP123888	0	0	5	0	0	0	0	0	0	0	0	0
KICH-US_SP123890	0	0	4	0	0	0	0	0	0	0	0	0
KICH-US_SP123892	0	6	6	0	0	0	0	0	0	0	0	0
KICH-US_SP123894	0	0	0	0	0	0	12	0	0	0	0	0
KICH-US_SP123897	0	0	7	0	0	0	0	0	0	0	0	0
KICH-US_SP123900	0	0	0	0	0	0	12	0	0	0	0	0
KICH-US_SP123902	0	4	11	0	0	0	0	0	0	0	0	0
KICH-US_SP123950	0	9	8	0	0	0	0	0	0	0	0	0
KICH-US_SP123953	0	0	0	0	0	0	7	0	0	0	0	0
KICH-US_SP123955	0	6	0	0	0	0	0	0	0	0	0	0
KICH-US_SP123958	0	1	3	0	0	0	0	0	0	0	0	0
KICH-US_SP123964	0	8	5	0	0	0	0	0	0	0	0	0
KICH-US_SP123967	0	5	0	0	0	0	0	0	0	0	0	0
KICH-US_SP123969	0	6	9	0	0	0	0	0	0	0	0	0
KICH-US_SP123972	0	21	0	0	0	0	42	0	0	0	0	0
KICH-US_SP123978	0	0	0	0	0	0	4	0	0	0	0	0
KICH-US_SP123984	0	3	0	0	0	0	6	0	0	0	0	0
KICH-US_SP123988	0	0	8	0	0	0	12	0	0	0	0	0
KICH-US_SP123995	0	6	5	0	0	0	0	0	0	0	0	0
KICH-US_SP123998	0	0	0	0	0	0	8	0	0	0	0	0
KICH-US_SP124003	0	0	0	0	0	0	6	0	0	0	0	0
KICH-US_SP124013	0	1	0	0	0	0	3	0	0	0	0	0
KICH-US_SP124017	0	8	0	0	0	0	0	0	0	0	0	0
KICH-US_SP124021	0	0	11	0	0	0	0	0	0	0	0	0
KICH-US_SP124033	0	0	0	0	0	0	6	0	0	0	0	0
KIRC-US_SP34186	0	14	0	0	0	0	53	0	0	0	0	0
KIRC-US_SP34191	0	47	17	0	0	0	0	0	0	0	0	0
KIRC-US_SP34246	0	29	14	0	0	0	43	0	0	0	0	0
KIRC-US_SP34431	0	0	21	0	0	0	29	0	0	0	0	0
KIRC-US_SP34452	0	31	34	0	0	0	63	0	0	0	0	0
KIRC-US_SP34493	0	21	25	0	0	0	0	0	0	0	0	0
KIRC-US_SP35412	0	0	21	0	0	0	44	0	0	0	0	0
KIRC-US_SP35617	0	22	15	0	0	0	44	0	0	0	0	0
KIRC-US_SP35849	0	31	0	0	0	0	0	0	0	0	0	0
KIRC-US_SP35951	0	17	23	0	0	0	56	0	0	0	0	0
KIRC-US_SP35989	0	82	0	0	0	0	0	0	0	0	0	0
KIRC-US_SP36036	0	20	13	0	0	0	0	0	0	0	0	0
KIRC-US_SP36218	0	11	0	0	0	0	25	0	0	0	0	0
KIRC-US_SP36498	0	13	19	0	0	0	48	0	0	0	0	0
KIRC-US_SP36586	0	0	12	0	0	0	17	0	0	0	0	0
KIRC-US_SP37369	0	0	14	0	0	0	31	0	0	0	0	0
KIRC-US_SP37432	0	17	21	0	0	0	23	0	0	0	0	0
KIRC-US_SP37516	0	7	13	0	0	0	35	0	0	0	0	0
KIRC-US_SP37636	0	24	17	0	0	0	0	0	0	0	0	0
KIRC-US_SP37903	0	22	31	0	0	0	70	0	0	0	0	0
KIRC-US_SP37970	0	14	14	0	0	0	64	0	0	0	0	0
KIRC-US_SP38044	0	21	26	0	0	0	38	0	0	0	0	0
KIRC-US_SP38271	0	0	0	0	0	0	72	0	0	0	0	0
KIRC-US_SP38759	0	34	14	0	0	0	40	0	0	0	0	0
KIRC-US_SP39102	0	22	20	0	0	0	0	0	0	0	0	0
KIRC-US_SP39248	0	13	9	0	0	0	23	0	0	0	0	0
KIRC-US_SP39298	0	16	36	0	0	0	82	0	0	0	0	0
KIRC-US_SP39349	0	0	0	0	0	0	45	0	0	0	0	0
KIRC-US_SP39594	0	15	13	0	0	0	43	0	0	0	0	0
KIRC-US_SP39907	0	12	17	0	0	0	25	0	0	0	0	0
KIRC-US_SP39997	0	16	7	0	0	0	28	0	0	0	0	0
KIRC-US_SP40047	0	19	16	0	0	0	34	0	0	0	0	0
KIRC-US_SP40736	0	10	12	0	0	0	42	0	0	0	0	0
KIRC-US_SP41453	0	0	12	0	0	0	40	0	0	0	0	0
KIRC-US_SP42154	0	25	0	0	0	0	72	0	0	0	0	0
KIRC-US_SP42829	0	15	16	0	0	0	21	0	0	0	0	0
KIRC-US_SP43201	0	13	15	0	0	0	26	0	0	0	0	0
KIRP-US_SP106560	0	0	0	0	0	0	64	0	0	0	0	0
KIRP-US_SP106577	0	0	31	0	0	0	115	0	0	0	0	0
KIRP-US_SP106602	0	0	19	0	0	0	43	0	0	0	0	0
KIRP-US_SP106638	0	26	34	0	0	0	66	0	0	0	0	0
KIRP-US_SP106656	0	0	0	0	0	0	119	0	0	0	0	0
KIRP-US_SP109457	0	17	0	0	0	0	0	0	0	0	0	0
KIRP-US_SP109470	0	0	30	0	0	0	100	0	0	0	0	0
KIRP-US_SP109478	0	0	15	0	0	0	0	0	0	0	0	0
KIRP-US_SP109544	0	0	19	0	0	0	71	0	0	0	0	0
KIRP-US_SP113926	0	10	0	0	0	0	28	0	0	0	0	0
KIRP-US_SP43510	0	7	15	0	0	0	41	0	0	0	0	0
KIRP-US_SP43514	0	0	9	0	0	0	29	0	0	0	0	0
KIRP-US_SP43532	0	11	13	0	0	0	55	0	0	0	0	0
KIRP-US_SP43651	0	13	23	0	0	0	81	0	0	0	0	0
KIRP-US_SP43664	0	11	34	0	0	0	67	0	0	0	0	0
KIRP-US_SP43688	0	9	12	0	0	0	43	0	0	0	0	0
KIRP-US_SP43696	0	19	24	0	0	0	105	0	0	0	0	0
KIRP-US_SP43770	0	9	0	0	0	0	43	0	0	0	0	0
KIRP-US_SP43792	0	0	18	0	0	0	74	0	0	0	0	0
KIRP-US_SP43808	0	0	0	0	0	0	55	0	0	0	0	0
KIRP-US_SP43822	0	0	18	0	0	0	0	0	0	0	0	0
KIRP-US_SP97104	0	42	17	0	0	0	0	0	0	0	0	0
KIRP-US_SP97113	0	0	10	0	0	0	40	0	0	0	0	0
KIRP-US_SP97124	0	18	36	0	0	0	112	0	0	0	0	0
KIRP-US_SP97145	0	0	0	0	0	0	24	0	0	0	0	0
KIRP-US_SP97161	0	0	18	0	0	0	88	0	0	0	0	0
KIRP-US_SP97194	0	18	48	0	0	0	110	0	0	0	0	0
KIRP-US_SP97243	0	14	21	0	0	0	51	0	0	0	0	0
KIRP-US_SP97249	0	13	20	0	0	0	54	0	0	0	0	0
KIRP-US_SP97258	0	26	0	0	0	0	75	0	0	0	0	0
KIRP-US_SP97269	0	13	24	0	0	0	77	0	0	0	0	0
KIRP-US_SP97278	0	0	23	0	0	0	54	0	0	0	0	0
LAML-KR_SP108998	0	0	1	0	0	1	0	0	0	0	0	0
LAML-KR_SP108999	0	0	0	0	1	0	0	0	0	0	0	0
LAML-KR_SP109001	0	0	0	0	2	0	0	0	0	0	0	0
LAML-KR_SP109002	0	0	2	0	0	0	0	0	0	0	0	0
LAML-KR_SP109003	0	0	0	0	0	1	0	0	0	0	0	0
LAML-KR_SP109006	0	0	3	0	0	0	0	0	0	0	0	0
LAML-KR_SP109007	0	0	0	0	0	0	2	0	0	0	0	0
LAML-KR_SP127706	0	74	0	0	0	0	0	0	0	0	0	0
LGG-US_SP47628	0	1	1	0	0	0	0	0	0	0	0	0
LGG-US_SP47652	0	0	4	0	0	0	0	0	0	0	0	0
LGG-US_SP47708	0	0	0	0	1	0	0	0	0	0	0	0
LGG-US_SP47808	0	1	0	0	2	0	0	0	0	0	0	0
LGG-US_SP47990	0	8	0	0	0	0	0	0	0	0	0	0
LGG-US_SP48008	0	0	5	0	0	0	0	0	0	0	0	0
LGG-US_SP48010	0	0	3	0	0	0	0	0	0	0	0	0
LGG-US_SP48073	0	0	0	0	0	3	0	0	0	0	0	0
LGG-US_SP48135	0	6	0	0	0	0	0	0	0	0	0	0
LGG-US_SP48189	0	0	2	0	0	0	0	0	0	0	0	0
LGG-US_SP48263	0	0	0	0	0	2	0	0	0	0	0	0
LGG-US_SP48414	0	0	6	0	0	0	0	0	0	0	0	0
LGG-US_SP48426	0	0	0	0	0	1	0	0	0	0	0	0
LGG-US_SP48480	0	4	5	0	0	0	0	0	0	0	0	0
LGG-US_SP48504	0	5	5	0	0	0	0	0	0	0	0	0
LGG-US_SP48534	0	0	0	0	0	1	0	0	0	0	0	0
LGG-US_SP48850	0	10	7	0	0	0	0	0	0	0	0	0
LGG-US_SP48888	0	0	0	0	0	2	0	0	0	0	0	0
LICA-FR_SP97681	0	123	35	0	0	0	0	0	0	0	0	0
LICA-FR_SP97685	0	60	49	0	0	0	0	0	0	0	0	0
LICA-FR_SP97747	0	102	34	0	0	0	0	0	0	0	0	0
LICA-FR_SP97771	0	105	72	0	0	0	0	0	0	0	0	0
LICA-FR_SP97775	0	107	145	54	0	0	0	0	0	0	0	0
LIHC-US_SP106631	0	109	121	0	0	0	0	0	0	0	0	0
LIHC-US_SP106677	0	20	20	0	0	0	0	0	0	0	0	0
LIHC-US_SP106743	0	8	7	0	0	0	0	0	0	0	0	0
LIHC-US_SP109301	0	145	31	0	0	0	0	0	0	0	0	0
LIHC-US_SP109384	0	38	24	0	0	0	0	0	0	0	0	0
LIHC-US_SP115498	0	190	47	0	0	0	0	0	0	0	0	0
LIHC-US_SP115501	0	46	25	0	0	0	0	0	0	0	0	0
LIHC-US_SP115830	0	29	14	0	0	0	0	0	0	0	0	0
LIHC-US_SP120755	0	17	0	0	0	0	0	0	0	0	0	0
LIHC-US_SP49114	0	549	0	0	0	0	0	0	0	0	0	0
LIHC-US_SP49119	0	43	19	0	0	0	0	0	0	0	0	0
LIHC-US_SP49124	0	50	53	0	0	0	0	0	0	0	0	0
LIHC-US_SP49157	0	161	0	0	0	0	0	0	0	0	0	0
LIHC-US_SP49175	0	0	23	0	0	0	0	0	0	0	0	0
LIHC-US_SP49187	0	153	29	0	0	0	0	0	0	0	0	0
LIHC-US_SP49205	0	42	0	0	0	0	0	0	0	0	0	0
LIHC-US_SP49223	0	13	11	0	0	0	0	0	0	0	0	0
LIHC-US_SP49229	0	12	19	0	0	0	0	0	0	0	0	0
LIHC-US_SP49247	0	103	41	0	0	0	0	0	0	0	0	0
LIHC-US_SP49286	0	95	32	0	0	0	0	0	0	0	0	0
LIHC-US_SP49322	0	27	26	0	0	0	0	0	0	0	0	0
LIHC-US_SP49328	0	105	28	0	0	0	0	0	0	0	0	0
LIHC-US_SP49334	0	61	21	0	0	0	0	0	0	0	0	0
LIHC-US_SP49379	0	391	0	0	0	0	0	0	0	0	0	0
LIHC-US_SP49385	0	174	0	0	0	0	0	0	0	0	0	0
LIHC-US_SP49391	0	25	16	0	0	0	0	0	0	0	0	0
LIHC-US_SP49417	0	43	39	0	0	0	0	0	0	0	0	0
LIHC-US_SP49433	0	11	15	0	0	0	0	0	0	0	0	0
LIHC-US_SP49449	0	10	5	0	0	0	0	0	0	0	0	0
LIHC-US_SP49469	0	21	19	0	0	0	0	0	0	0	0	0
LIHC-US_SP49481	0	12	10	0	0	0	0	0	0	0	0	0
LIHC-US_SP49531	0	250	0	0	0	0	0	0	0	0	0	0
LIHC-US_SP49541	0	131	32	0	0	0	0	0	0	0	0	0
LIHC-US_SP49551	0	421	0	0	0	0	0	0	0	0	0	0
LIHC-US_SP49591	0	57	16	0	0	0	0	0	0	0	0	0
LIHC-US_SP49651	0	56	23	0	0	0	0	0	0	0	0	0
LIHC-US_SP98053	0	107	26	0	0	0	0	0	0	0	0	0
LIHC-US_SP98060	0	9	0	0	0	0	0	0	0	0	0	0
LIHC-US_SP98065	0	54	36	0	0	0	0	0	0	0	0	0
LIHC-US_SP98078	0	234	0	0	0	0	0	0	0	0	0	0
LIHC-US_SP98082	0	65	20	0	0	0	0	0	0	0	0	0
LIHC-US_SP98090	0	198	76	0	0	0	0	0	0	0	0	0
LIHC-US_SP98092	0	37	17	0	0	0	0	0	0	0	0	0
LIHC-US_SP98096	0	137	29	0	0	0	0	0	0	0	0	0
LIHC-US_SP98164	0	213	40	0	0	0	0	0	0	0	0	0
LIHC-US_SP98192	0	4	6	0	0	0	0	0	0	0	0	0
LIHC-US_SP98265	0	108	53	0	0	0	0	0	0	0	0	0
LIHC-US_SP98289	0	143	80	0	0	0	0	0	0	0	0	0
LIHC-US_SP98297	0	177	40	0	0	0	0	0	0	0	0	0
LIHC-US_SP98305	0	76	62	0	0	0	0	0	0	0	0	0
LIHC-US_SP98313	0	34	24	0	0	0	0	0	0	0	0	0
LIHC-US_SP98327	0	165	0	0	0	0	0	0	0	0	0	0
LIHC-US_SP98359	0	69	0	0	0	0	0	0	0	0	0	0
LINC-JP_SP98833	0	30	7	0	0	0	0	0	0	0	0	0
LINC-JP_SP98839	0	45	35	0	0	0	0	0	0	0	0	0
LINC-JP_SP98841	0	55	12	0	0	0	0	0	0	0	0	0
LINC-JP_SP98843	0	34	15	0	0	0	0	0	0	0	0	0
LINC-JP_SP98845	0	31	29	0	0	0	0	0	0	0	0	0
LINC-JP_SP98847	0	58	0	0	0	0	0	0	0	0	0	0
LINC-JP_SP98849	0	33	28	0	0	0	0	0	0	0	0	0
LINC-JP_SP98851	0	6	9	0	0	0	0	0	0	0	0	0
LINC-JP_SP98853	0	53	72	0	0	0	0	0	0	0	0	0
LINC-JP_SP98855	0	37	18	0	0	0	0	0	0	0	0	0
LINC-JP_SP98859	0	31	17	0	0	0	0	0	0	0	0	0
LINC-JP_SP98861	0	135	52	0	0	0	0	0	0	0	0	0
LINC-JP_SP98863	0	12	0	0	0	0	0	0	0	0	0	0
LINC-JP_SP98865	0	12	9	0	0	0	0	0	0	0	0	0
LINC-JP_SP98867	0	55	21	0	0	0	0	0	0	0	0	0
LINC-JP_SP98869	0	13	22	0	0	0	0	0	0	0	0	0
LINC-JP_SP98871	0	24	24	0	0	0	0	0	0	0	0	0
LINC-JP_SP98873	0	100	0	0	0	0	0	0	0	0	0	0
LINC-JP_SP98875	0	73	41	0	0	0	0	0	0	0	0	0
LINC-JP_SP98877	0	40	29	0	0	0	0	0	0	0	0	0
LINC-JP_SP98879	0	92	32	0	0	0	0	0	0	0	0	0
LINC-JP_SP98881	0	47	60	0	0	0	0	0	0	0	0	0
LINC-JP_SP98883	0	52	48	0	0	0	0	0	0	0	0	0
LINC-JP_SP98885	0	74	60	0	0	0	0	0	0	0	0	0
LINC-JP_SP98887	0	86	33	0	0	0	0	0	0	0	0	0
LINC-JP_SP98889	0	88	30	0	0	0	0	0	0	0	0	0
LINC-JP_SP98891	0	131	58	0	0	0	0	0	0	0	0	0
LINC-JP_SP98893	0	112	43	0	0	0	0	0	0	0	0	0
LIRI-JP_SP106993	0	182	53	0	0	0	0	0	0	0	0	0
LIRI-JP_SP106998	0	376	0	0	0	0	0	0	0	0	0	0
LIRI-JP_SP107004	0	120	49	0	0	0	0	0	0	0	0	0
LIRI-JP_SP107007	0	106	42	0	0	0	0	0	0	0	0	0
LIRI-JP_SP107010	0	106	45	0	0	0	0	0	0	0	0	0
LIRI-JP_SP107012	0	151	0	0	0	0	0	0	0	0	0	0
LIRI-JP_SP107017	0	38	26	0	0	0	0	0	0	0	0	0
LIRI-JP_SP107019	0	61	18	0	0	0	0	0	0	0	0	0
LIRI-JP_SP107023	0	48	15	0	0	0	0	0	0	0	0	0
LIRI-JP_SP107025	0	91	37	0	0	0	0	0	0	0	0	0
LIRI-JP_SP107028	0	113	26	0	0	0	0	0	0	0	0	0
LIRI-JP_SP107030	0	54	23	0	0	0	0	0	0	0	0	0
LIRI-JP_SP107032	0	25	11	0	0	0	0	0	0	0	0	0
LIRI-JP_SP107034	0	65	0	0	0	0	0	0	0	0	0	0
LIRI-JP_SP107037	0	113	33	0	0	0	0	0	0	0	0	0
LIRI-JP_SP107041	0	32	24	0	0	0	0	0	0	0	0	0
LIRI-JP_SP107044	0	33	9	0	0	0	0	0	0	0	0	0
LIRI-JP_SP107047	0	295	0	0	0	0	0	0	0	0	0	0
LIRI-JP_SP107050	0	18	11	0	0	0	0	0	0	0	0	0
LIRI-JP_SP107052	0	30	18	0	0	0	0	0	0	0	0	0
LIRI-JP_SP107056	0	119	32	0	0	0	0	0	0	0	0	0
LIRI-JP_SP107060	0	74	24	0	0	0	0	0	0	0	0	0
LIRI-JP_SP107063	0	30	11	0	0	0	0	0	0	0	0	0
LIRI-JP_SP107068	0	32	26	0	0	0	0	0	0	0	0	0
LIRI-JP_SP107071	0	135	54	0	0	0	0	0	0	0	0	0
LIRI-JP_SP107073	0	27	0	0	0	0	0	0	0	0	0	0
LIRI-JP_SP107076	0	202	143	0	0	0	0	0	0	0	0	0
LIRI-JP_SP107078	0	21	17	0	0	0	0	0	0	0	0	0
LIRI-JP_SP107080	0	65	34	0	0	0	0	0	0	0	0	0
LIRI-JP_SP107084	0	90	42	0	0	0	0	0	0	0	0	0
LIRI-JP_SP107088	0	18	12	0	0	0	0	0	0	0	0	0
LIRI-JP_SP107091	0	37	31	0	0	0	0	0	0	0	0	0
LIRI-JP_SP107094	0	75	0	0	0	0	0	0	0	0	0	0
LIRI-JP_SP107097	0	43	15	0	0	0	0	0	0	0	0	0
LIRI-JP_SP107101	0	277	54	0	0	0	0	0	0	0	0	0
LIRI-JP_SP107104	0	92	38	0	0	0	0	0	0	0	0	0
LIRI-JP_SP107109	0	22	0	0	0	0	0	0	0	0	0	0
LIRI-JP_SP107111	0	0	0	259	0	0	0	0	0	0	0	0
LIRI-JP_SP107115	0	0	6	0	0	0	0	0	0	0	0	0
LIRI-JP_SP107119	0	67	31	0	0	0	0	0	0	0	0	0
LIRI-JP_SP107121	0	74	62	0	0	0	0	0	0	0	0	0
LIRI-JP_SP107123	0	58	0	0	0	0	0	0	0	0	0	0
LIRI-JP_SP107132	0	108	0	0	0	0	0	0	0	0	0	0
LIRI-JP_SP107136	0	87	59	0	0	0	0	0	0	0	0	0
LIRI-JP_SP107141	0	30	0	0	0	0	0	0	0	0	0	0
LIRI-JP_SP107146	0	48	20	0	0	0	0	0	0	0	0	0
LIRI-JP_SP107150	0	38	0	0	0	0	0	0	0	0	0	0
LIRI-JP_SP107152	0	69	32	0	0	0	0	0	0	0	0	0
LIRI-JP_SP107155	0	58	49	0	0	0	0	0	0	0	0	0
LIRI-JP_SP112125	0	158	40	0	0	0	0	0	0	0	0	0
LIRI-JP_SP112130	0	34	30	0	0	0	0	0	0	0	0	0
LIRI-JP_SP112133	0	131	51	54	0	0	0	0	0	0	0	0
LIRI-JP_SP112138	0	23	15	0	0	0	0	0	0	0	0	0
LIRI-JP_SP112141	0	142	36	0	0	0	0	0	0	0	0	0
LIRI-JP_SP112147	0	101	0	0	0	0	0	0	0	0	0	0
LIRI-JP_SP112152	0	34	17	0	0	0	0	0	0	0	0	0
LIRI-JP_SP112156	0	35	26	0	0	0	0	0	0	0	0	0
LIRI-JP_SP112160	0	89	27	0	0	0	0	0	0	0	0	0
LIRI-JP_SP112165	0	38	13	0	0	0	0	0	0	0	0	0
LIRI-JP_SP112170	0	146	47	0	0	0	0	0	0	0	0	0
LIRI-JP_SP112174	0	20	13	0	0	0	0	0	0	0	0	0
LIRI-JP_SP112178	0	166	58	0	0	0	0	0	0	0	0	0
LIRI-JP_SP112180	0	38	39	0	0	0	0	0	0	0	0	0
LIRI-JP_SP112182	0	98	0	0	0	0	0	0	0	0	0	0
LIRI-JP_SP112186	0	132	0	133	0	0	0	0	0	0	0	0
LIRI-JP_SP112188	0	55	38	0	0	0	0	0	0	0	0	0
LIRI-JP_SP112190	0	343	0	0	0	0	0	0	0	0	0	0
LIRI-JP_SP112192	0	122	35	0	0	0	0	0	0	0	0	0
LIRI-JP_SP112194	0	84	48	0	0	0	0	0	0	0	0	0
LIRI-JP_SP112196	0	60	0	118	0	0	0	0	0	0	0	0
LIRI-JP_SP112198	0	88	31	0	0	0	0	0	0	0	0	0
LIRI-JP_SP112201	0	30	0	42	0	0	0	0	0	0	0	0
LIRI-JP_SP112205	0	95	21	0	0	0	0	0	0	0	0	0
LIRI-JP_SP112208	0	67	49	0	0	0	0	0	0	0	0	0
LIRI-JP_SP112211	0	62	21	0	0	0	0	0	0	0	0	0
LIRI-JP_SP112213	0	66	56	0	0	0	0	0	0	0	0	0
LIRI-JP_SP112215	0	133	0	0	0	0	0	0	0	0	0	0
LIRI-JP_SP112217	0	196	0	0	0	0	0	0	0	0	0	0
LIRI-JP_SP112219	0	105	43	0	0	0	0	0	0	0	0	0
LIRI-JP_SP112221	0	52	0	0	0	0	0	0	0	0	0	0
LIRI-JP_SP112224	0	66	20	0	0	0	0	0	0	0	0	0
LIRI-JP_SP112228	0	88	26	0	0	0	0	0	0	0	0	0
LIRI-JP_SP112234	0	115	42	0	0	0	0	0	0	0	0	0
LIRI-JP_SP112237	0	33	12	0	0	0	0	0	0	0	0	0
LIRI-JP_SP112241	0	85	16	0	0	0	0	0	0	0	0	0
LIRI-JP_SP112245	0	39	16	0	0	0	0	0	0	0	0	0
LIRI-JP_SP112248	0	73	25	0	0	0	0	0	0	0	0	0
LIRI-JP_SP112252	0	68	31	0	0	0	0	0	0	0	0	0
LIRI-JP_SP112257	0	10	0	0	0	0	0	0	0	0	0	0
LIRI-JP_SP112261	0	32	15	0	0	0	0	0	0	0	0	0
LIRI-JP_SP112265	0	46	28	0	0	0	0	0	0	0	0	0
LIRI-JP_SP112269	0	174	36	0	0	0	0	0	0	0	0	0
LIRI-JP_SP112273	0	117	50	0	0	0	0	0	0	0	0	0
LIRI-JP_SP112276	0	27	16	0	0	0	0	0	0	0	0	0
LIRI-JP_SP112283	0	33	58	0	0	0	0	0	0	0	0	0
LIRI-JP_SP112288	0	50	20	0	0	0	0	0	0	0	0	0
LIRI-JP_SP112290	0	92	41	0	0	0	0	0	0	0	0	0
LIRI-JP_SP112300	0	12	22	0	0	0	0	0	0	0	0	0
LIRI-JP_SP112304	0	68	34	0	0	0	0	0	0	0	0	0
LIRI-JP_SP112310	0	145	0	0	0	0	0	0	0	0	0	0
LIRI-JP_SP50097	0	226	0	495	0	0	0	0	0	0	0	0
LIRI-JP_SP50099	0	84	31	0	0	0	0	0	0	0	0	0
LIRI-JP_SP50101	0	28	20	0	0	0	0	0	0	0	0	0
LIRI-JP_SP50105	0	128	0	0	0	0	0	0	0	0	0	0
LIRI-JP_SP50107	0	129	63	0	0	0	0	0	0	0	0	0
LIRI-JP_SP50109	0	37	41	0	0	0	0	0	0	0	0	0
LIRI-JP_SP50111	0	26	14	0	0	0	0	0	0	0	0	0
LIRI-JP_SP50113	0	230	0	485	0	0	0	0	0	0	0	0
LIRI-JP_SP50115	0	113	46	0	0	0	0	0	0	0	0	0
LIRI-JP_SP50117	0	381	0	0	0	0	0	0	0	0	0	0
LIRI-JP_SP50119	0	74	43	0	0	0	0	0	0	0	0	0
LIRI-JP_SP50121	0	56	30	0	0	0	0	0	0	0	0	0
LIRI-JP_SP50123	0	114	33	0	0	0	0	0	0	0	0	0
LIRI-JP_SP50125	0	94	29	0	0	0	0	0	0	0	0	0
LIRI-JP_SP50129	0	53	32	0	0	0	0	0	0	0	0	0
LIRI-JP_SP50131	0	103	59	0	0	0	0	0	0	0	0	0
LIRI-JP_SP50133	0	46	0	0	0	0	0	0	0	0	0	0
LIRI-JP_SP50135	0	29	24	0	0	0	0	0	0	0	0	0
LIRI-JP_SP50137	0	17	9	0	0	0	0	0	0	0	0	0
LIRI-JP_SP50139	0	25	13	0	0	0	0	0	0	0	0	0
LIRI-JP_SP50141	0	10	7	0	0	0	0	0	0	0	0	0
LIRI-JP_SP50145	0	46	25	0	0	0	0	0	0	0	0	0
LIRI-JP_SP50147	0	116	32	0	0	0	0	0	0	0	0	0
LIRI-JP_SP50149	0	122	0	0	0	0	0	0	0	0	0	0
LIRI-JP_SP50151	0	70	17	0	0	0	0	0	0	0	0	0
LIRI-JP_SP50153	0	74	19	0	0	0	0	0	0	0	0	0
LIRI-JP_SP50155	0	158	44	0	0	0	0	0	0	0	0	0
LIRI-JP_SP50157	0	28	23	0	0	0	0	0	0	0	0	0
LIRI-JP_SP50159	0	117	49	0	0	0	0	0	0	0	0	0
LIRI-JP_SP50161	0	148	40	0	0	0	0	0	0	0	0	0
LIRI-JP_SP50163	0	48	70	63	0	0	0	0	0	0	0	0
LIRI-JP_SP50165	0	90	46	0	0	0	0	0	0	0	0	0
LIRI-JP_SP50167	0	106	44	0	0	0	0	0	0	0	0	0
LIRI-JP_SP50169	0	103	51	0	0	0	0	0	0	0	0	0
LIRI-JP_SP50171	0	110	35	0	0	0	0	0	0	0	0	0
LIRI-JP_SP50173	0	58	20	0	0	0	0	0	0	0	0	0
LIRI-JP_SP50175	0	16	11	0	0	0	0	0	0	0	0	0
LIRI-JP_SP50179	0	32	41	0	0	0	0	0	0	0	0	0
LIRI-JP_SP50181	0	123	21	0	0	0	0	0	0	0	0	0
LIRI-JP_SP50183	0	132	43	0	0	0	0	0	0	0	0	0
LIRI-JP_SP50185	0	52	22	0	0	0	0	0	0	0	0	0
LIRI-JP_SP98896	0	116	39	0	0	0	0	0	0	0	0	0
LIRI-JP_SP98898	0	75	36	0	0	0	0	0	0	0	0	0
LIRI-JP_SP98900	0	37	29	0	0	0	0	0	0	0	0	0
LIRI-JP_SP98902	0	129	47	0	0	0	0	0	0	0	0	0
LIRI-JP_SP98904	0	71	0	0	0	0	0	0	0	0	0	0
LIRI-JP_SP98909	0	208	37	0	0	0	0	0	0	0	0	0
LIRI-JP_SP98913	0	65	27	0	0	0	0	0	0	0	0	0
LIRI-JP_SP98915	0	58	12	0	0	0	0	0	0	0	0	0
LIRI-JP_SP98921	0	57	0	0	0	0	0	0	0	0	0	0
LIRI-JP_SP98925	0	35	10	0	0	0	0	0	0	0	0	0
LIRI-JP_SP98927	0	81	84	0	0	0	0	0	0	0	0	0
LIRI-JP_SP98933	0	48	33	0	0	0	0	0	0	0	0	0
LIRI-JP_SP98937	0	45	16	0	0	0	0	0	0	0	0	0
LIRI-JP_SP98941	0	195	96	0	0	0	0	0	0	0	0	0
LIRI-JP_SP98945	0	26	10	0	0	0	0	0	0	0	0	0
LIRI-JP_SP98949	0	176	43	0	0	0	0	0	0	0	0	0
LIRI-JP_SP98953	0	69	33	0	0	0	0	0	0	0	0	0
LIRI-JP_SP98955	0	145	131	0	0	0	0	0	0	0	0	0
LIRI-JP_SP98959	0	31	12	0	0	0	0	0	0	0	0	0
LIRI-JP_SP98965	0	82	30	0	0	0	0	0	0	0	0	0
LIRI-JP_SP98967	0	82	0	0	0	0	0	0	0	0	0	0
LIRI-JP_SP98973	0	144	102	0	0	0	0	0	0	0	0	0
LIRI-JP_SP98975	0	112	0	35	0	0	0	0	0	0	0	0
LIRI-JP_SP98981	0	40	20	0	0	0	0	0	0	0	0	0
LIRI-JP_SP98985	0	81	0	0	0	0	0	0	0	0	0	0
LIRI-JP_SP98989	0	21	11	0	0	0	0	0	0	0	0	0
LIRI-JP_SP98991	0	66	23	0	0	0	0	0	0	0	0	0
LIRI-JP_SP98997	0	251	133	0	0	0	0	0	0	0	0	0
LIRI-JP_SP99001	0	60	0	0	0	0	0	0	0	0	0	0
LIRI-JP_SP99007	0	26	7	0	0	0	0	0	0	0	0	0
LIRI-JP_SP99011	0	246	52	0	0	0	0	0	0	0	0	0
LIRI-JP_SP99013	0	65	47	0	0	0	0	0	0	0	0	0
LIRI-JP_SP99019	0	70	25	0	0	0	0	0	0	0	0	0
LIRI-JP_SP99021	0	48	22	0	0	0	0	0	0	0	0	0
LIRI-JP_SP99029	0	110	28	0	0	0	0	0	0	0	0	0
LIRI-JP_SP99033	0	222	0	0	0	0	0	0	0	0	0	0
LIRI-JP_SP99037	0	27	10	0	0	0	0	0	0	0	0	0
LIRI-JP_SP99041	0	64	29	0	0	0	0	0	0	0	0	0
LIRI-JP_SP99045	0	117	26	0	0	0	0	0	0	0	0	0
LIRI-JP_SP99049	0	116	42	0	0	0	0	0	0	0	0	0
LIRI-JP_SP99053	0	69	0	0	0	0	0	0	0	0	0	0
LIRI-JP_SP99057	0	5	7	0	0	0	0	0	0	0	0	0
LIRI-JP_SP99061	0	177	0	385	0	0	0	0	0	0	0	0
LIRI-JP_SP99065	0	48	17	0	0	0	0	0	0	0	0	0
LIRI-JP_SP99069	0	106	68	0	0	0	0	0	0	0	0	0
LIRI-JP_SP99073	0	101	41	0	0	0	0	0	0	0	0	0
LIRI-JP_SP99077	0	160	0	0	0	0	0	0	0	0	0	0
LIRI-JP_SP99081	0	41	22	0	0	0	0	0	0	0	0	0
LIRI-JP_SP99085	0	66	25	0	0	0	0	0	0	0	0	0
LIRI-JP_SP99089	0	114	0	0	0	0	0	0	0	0	0	0
LIRI-JP_SP99093	0	123	30	0	0	0	0	0	0	0	0	0
LIRI-JP_SP99097	0	8	6	0	0	0	0	0	0	0	0	0
LIRI-JP_SP99101	0	16	10	0	0	0	0	0	0	0	0	0
LIRI-JP_SP99105	0	16	23	0	0	0	0	0	0	0	0	0
LIRI-JP_SP99109	0	88	0	318	0	0	0	0	0	0	0	0
LIRI-JP_SP99113	0	5	0	7	0	0	0	0	0	0	0	0
LIRI-JP_SP99117	0	109	25	0	0	0	0	0	0	0	0	0
LIRI-JP_SP99121	0	82	32	0	0	0	0	0	0	0	0	0
LIRI-JP_SP99125	0	183	0	0	0	0	0	0	0	0	0	0
LIRI-JP_SP99129	0	71	105	0	0	0	0	0	0	0	0	0
LIRI-JP_SP99133	0	63	33	0	0	0	0	0	0	0	0	0
LIRI-JP_SP99137	0	179	39	0	0	0	0	0	0	0	0	0
LIRI-JP_SP99141	0	58	27	0	0	0	0	0	0	0	0	0
LIRI-JP_SP99145	0	17	14	0	0	0	0	0	0	0	0	0
LIRI-JP_SP99149	0	107	27	0	0	0	0	0	0	0	0	0
LIRI-JP_SP99153	0	44	20	0	0	0	0	0	0	0	0	0
LIRI-JP_SP99157	0	38	22	0	0	0	0	0	0	0	0	0
LIRI-JP_SP99161	0	74	30	0	0	0	0	0	0	0	0	0
LIRI-JP_SP99165	0	84	24	0	0	0	0	0	0	0	0	0
LIRI-JP_SP99169	0	29	15	0	0	0	0	0	0	0	0	0
LIRI-JP_SP99173	0	131	54	0	0	0	0	0	0	0	0	0
LIRI-JP_SP99177	0	41	18	0	0	0	0	0	0	0	0	0
LIRI-JP_SP99181	0	68	41	0	0	0	0	0	0	0	0	0
LIRI-JP_SP99185	0	40	13	0	0	0	0	0	0	0	0	0
LIRI-JP_SP99189	0	53	22	0	0	0	0	0	0	0	0	0
LIRI-JP_SP99193	0	37	20	0	0	0	0	0	0	0	0	0
LIRI-JP_SP99197	0	112	67	0	0	0	0	0	0	0	0	0
LIRI-JP_SP99201	0	32	8	0	0	0	0	0	0	0	0	0
LIRI-JP_SP99205	0	65	49	0	0	0	0	0	0	0	0	0
LIRI-JP_SP99209	0	129	0	0	0	0	0	0	0	0	0	0
LIRI-JP_SP99213	0	0	33	0	0	0	0	0	0	0	0	0
LIRI-JP_SP99217	0	32	12	0	0	0	0	0	0	0	0	0
LIRI-JP_SP99221	0	4	2	0	0	0	0	0	0	0	0	0
LIRI-JP_SP99225	0	21	0	0	0	0	0	0	0	0	0	0
LIRI-JP_SP99229	0	30	12	0	0	0	0	0	0	0	0	0
LIRI-JP_SP99233	0	53	29	0	0	0	0	0	0	0	0	0
LIRI-JP_SP99237	0	40	28	0	0	0	0	0	0	0	0	0
LIRI-JP_SP99241	0	102	35	0	0	0	0	0	0	0	0	0
LIRI-JP_SP99249	0	43	19	0	0	0	0	0	0	0	0	0
LIRI-JP_SP99253	0	115	0	0	0	0	0	0	0	0	0	0
LIRI-JP_SP99257	0	482	0	0	0	0	0	0	0	0	0	0
LIRI-JP_SP99261	0	88	39	0	0	0	0	0	0	0	0	0
LIRI-JP_SP99269	0	69	30	0	0	0	0	0	0	0	0	0
LIRI-JP_SP99279	0	57	18	0	0	0	0	0	0	0	0	0
LIRI-JP_SP99287	0	20	0	0	0	0	0	0	0	0	0	0
LIRI-JP_SP99293	0	35	45	0	0	0	0	0	0	0	0	0
LIRI-JP_SP99297	0	0	4	0	0	0	0	0	0	0	0	0
LIRI-JP_SP99301	0	0	9	0	0	0	0	0	0	0	0	0
LIRI-JP_SP99305	0	7	16	0	0	0	0	0	0	0	0	0
LIRI-JP_SP99309	0	17	18	0	0	0	0	0	0	0	0	0
LIRI-JP_SP99313	0	9	34	0	0	0	0	0	0	0	0	0
LIRI-JP_SP99317	0	9	0	0	0	0	0	0	0	0	0	0
LIRI-JP_SP99321	0	6	10	0	0	0	0	0	0	0	0	0
LIRI-JP_SP99325	0	0	262	0	0	0	0	0	0	0	0	0
LIRI-JP_SP99329	0	44	37	0	0	0	0	0	0	0	0	0
LIRI-JP_SP99333	0	0	8	0	0	0	0	0	0	0	0	0
LIRI-JP_SP99337	0	9	12	0	0	0	0	0	0	0	0	0
LIRI-JP_SP99341	0	6	10	14	0	0	0	0	0	0	0	0
LIRI-JP_SP99345	0	18	8	0	0	0	0	0	0	0	0	0
LUAD-US_SP50263	0	16	21	0	18	0	0	0	0	0	0	0
LUAD-US_SP50317	0	31	40	0	0	0	0	0	0	0	0	0
LUAD-US_SP50321	0	229	0	0	0	0	0	0	0	0	0	0
LUAD-US_SP50406	0	0	0	0	0	1	0	0	0	0	0	0
LUAD-US_SP50412	0	2	2	0	3	0	0	0	0	0	0	0
LUAD-US_SP50485	0	0	2	0	0	4	0	0	0	0	0	0
LUAD-US_SP50518	0	6	11	0	14	0	0	0	0	0	0	0
LUAD-US_SP50592	0	12	9	0	0	0	0	0	0	0	0	0
LUAD-US_SP50611	0	1193	0	0	0	0	0	0	0	0	0	0
LUAD-US_SP50713	0	181	0	0	0	0	0	0	0	0	0	0
LUAD-US_SP50827	0	751	0	0	0	0	0	0	0	0	0	0
LUAD-US_SP51037	0	8	0	0	0	9	0	0	0	0	0	0
LUAD-US_SP51446	0	10	19	0	0	0	0	0	0	0	0	0
LUAD-US_SP51824	0	355	0	0	0	0	0	0	0	0	0	0
LUAD-US_SP52232	0	523	0	0	0	0	0	0	0	0	0	0
LUAD-US_SP52284	0	4	13	0	0	0	0	0	0	0	0	0
LUAD-US_SP52607	0	9	0	0	0	5	0	0	0	0	0	0
LUAD-US_SP52667	0	646	0	0	0	0	0	0	0	0	0	0
LUAD-US_SP52779	0	758	0	0	0	0	0	0	0	0	0	0
LUAD-US_SP53073	0	416	0	0	0	0	0	0	0	0	0	0
LUAD-US_SP53387	0	668	0	0	0	0	0	0	0	0	0	0
LUAD-US_SP53548	0	5	9	0	0	9	0	0	0	0	0	0
LUAD-US_SP53618	0	1205	0	0	0	0	0	0	0	0	0	0
LUAD-US_SP53810	0	1319	0	342	663	0	0	0	0	0	0	0
LUAD-US_SP54113	0	2583	0	0	0	0	0	0	0	0	0	0
LUAD-US_SP54363	0	805	0	0	0	0	0	0	0	0	0	0
LUAD-US_SP54745	0	350	0	0	0	0	0	0	0	0	0	0
LUAD-US_SP55004	0	0	0	0	0	0	0	0	0	0	0	0
LUAD-US_SP55142	0	3561	0	0	0	0	0	0	0	0	0	0
LUAD-US_SP55235	0	1985	0	0	0	0	0	0	0	0	0	0
LUAD-US_SP55309	0	0	2	0	0	4	0	0	0	0	0	0
LUAD-US_SP55387	0	417	0	0	0	0	0	0	0	0	0	0
LUAD-US_SP55509	0	1108	0	0	0	0	0	0	0	0	0	0
LUAD-US_SP55711	0	13	0	0	0	12	0	0	0	0	0	0
LUAD-US_SP56079	0	926	0	0	0	0	0	0	0	0	0	0
LUAD-US_SP56168	0	79	28	0	0	40	0	0	0	0	0	0
LUAD-US_SP56303	0	31	72	0	0	0	0	0	0	0	0	0
LUSC-US_SP56460	0	221	51	0	99	0	0	0	0	0	0	0
LUSC-US_SP56474	0	16	44	0	29	0	0	0	0	0	0	0
LUSC-US_SP56502	0	713	0	0	0	0	0	0	0	0	0	0
LUSC-US_SP56533	0	384	0	0	0	0	0	0	0	0	0	0
LUSC-US_SP56537	0	1093	0	0	0	0	0	0	0	0	0	0
LUSC-US_SP56541	0	877	0	0	0	0	0	0	0	0	0	0
LUSC-US_SP56553	0	713	0	0	336	0	0	0	0	0	0	0
LUSC-US_SP56566	0	170	0	0	0	0	0	0	0	0	0	0
LUSC-US_SP56569	0	796	0	0	0	0	0	0	0	0	0	0
LUSC-US_SP56607	0	191	0	0	58	0	0	0	0	0	0	0
LUSC-US_SP56644	0	479	0	0	144	0	0	0	0	0	0	0
LUSC-US_SP56704	0	394	80	0	187	0	0	0	0	0	0	0
LUSC-US_SP56730	0	682	0	0	0	0	0	0	0	0	0	0
LUSC-US_SP56754	0	782	0	0	0	0	0	0	0	0	0	0
LUSC-US_SP56771	0	87	0	0	39	0	0	0	0	0	0	0
LUSC-US_SP56821	0	267	0	0	114	0	0	0	0	0	0	0
LUSC-US_SP56827	0	830	0	0	0	0	0	0	0	0	0	0
LUSC-US_SP56941	0	0	0	0	0	8	0	0	0	0	0	0
LUSC-US_SP57024	0	204	0	0	69	0	0	0	0	0	0	0
LUSC-US_SP57066	0	630	0	0	197	0	0	0	0	0	0	0
LUSC-US_SP57084	0	397	0	0	142	0	0	0	0	0	0	0
LUSC-US_SP57189	0	2213	0	0	0	0	0	0	0	0	0	0
LUSC-US_SP57251	0	1030	0	0	0	0	0	0	0	0	0	0
LUSC-US_SP57267	0	893	0	0	176	0	0	0	0	0	0	0
LUSC-US_SP57450	0	85	28	0	31	29	0	0	0	0	0	0
LUSC-US_SP57538	0	426	0	0	96	0	0	0	0	0	0	0
LUSC-US_SP57586	0	403	0	0	0	0	0	0	0	0	0	0
LUSC-US_SP57619	0	1673	0	0	0	0	0	0	0	0	0	0
LUSC-US_SP57629	0	488	0	0	0	0	0	0	0	0	0	0
LUSC-US_SP57651	0	118	47	0	46	0	0	0	0	0	0	0
LUSC-US_SP57669	0	1178	0	0	0	0	0	0	0	0	0	0
LUSC-US_SP57735	0	943	0	0	0	0	0	0	0	0	0	0
LUSC-US_SP57818	0	1314	0	0	0	0	0	0	0	0	0	0
LUSC-US_SP57846	0	417	0	0	132	0	0	0	0	0	0	0
LUSC-US_SP57901	0	631	0	0	0	0	0	0	0	0	0	0
LUSC-US_SP57933	0	627	0	0	162	0	0	0	0	0	0	0
LUSC-US_SP57941	0	1576	0	0	0	0	0	0	0	0	0	0
LUSC-US_SP58101	0	753	0	0	0	0	0	0	0	0	0	0
LUSC-US_SP58245	0	1162	0	0	0	0	0	0	0	0	0	0
LUSC-US_SP58326	0	683	0	0	256	0	0	0	0	0	0	0
LUSC-US_SP58342	0	588	0	0	231	0	0	0	0	0	0	0
LUSC-US_SP58349	0	730	0	0	0	0	0	0	0	0	0	0
LUSC-US_SP58612	0	463	0	0	0	0	0	0	0	0	0	0
LUSC-US_SP58668	0	670	0	0	229	0	0	0	0	0	0	0
LUSC-US_SP58882	0	270	59	0	0	0	0	0	0	0	0	0
LUSC-US_SP58991	0	327	0	0	79	0	0	0	0	0	0	0
LUSC-US_SP59245	0	942	0	0	0	0	0	0	0	0	0	0
MALY-DE_SP116604	0	0	0	0	0	11	0	10	0	0	0	0
MALY-DE_SP116606	0	0	15	0	18	39	0	0	0	0	0	0
MALY-DE_SP116608	0	11	0	0	0	0	0	18	0	0	0	0
MALY-DE_SP116610	0	0	0	0	29	0	45	0	0	0	0	0
MALY-DE_SP116612	0	6	13	0	0	11	0	11	0	0	0	0
MALY-DE_SP116614	0	0	16	0	0	0	0	20	0	0	0	0
MALY-DE_SP116616	0	0	21	0	0	0	0	0	0	0	0	0
MALY-DE_SP116618	0	10	10	0	0	0	18	0	0	0	0	0
MALY-DE_SP116620	0	41	0	0	0	0	0	108	0	0	0	0
MALY-DE_SP116622	0	4	6	0	0	5	0	0	0	0	0	0
MALY-DE_SP116624	0	9	0	0	0	0	0	17	0	0	0	0
MALY-DE_SP116627	0	0	6	0	0	7	0	0	0	0	0	0
MALY-DE_SP116630	0	10	0	0	14	0	18	0	0	0	0	0
MALY-DE_SP116635	0	0	0	0	0	47	0	0	0	0	0	0
MALY-DE_SP116638	0	5	5	0	0	0	7	0	0	0	0	0
MALY-DE_SP116642	0	0	9	0	11	0	19	14	0	0	0	0
MALY-DE_SP116645	0	12	14	0	16	0	0	21	0	0	0	0
MALY-DE_SP116648	0	13	31	0	0	0	0	30	0	0	0	0
MALY-DE_SP116649	0	0	0	0	0	0	0	70	0	0	0	0
MALY-DE_SP116652	0	0	0	0	0	0	3	0	0	0	0	0
MALY-DE_SP116654	0	0	0	0	0	0	36	0	0	0	0	0
MALY-DE_SP116657	0	0	19	0	0	0	42	0	0	0	0	0
MALY-DE_SP116659	0	8	0	0	0	0	24	25	0	0	0	0
MALY-DE_SP116663	0	11	0	0	16	0	0	14	0	0	0	0
MALY-DE_SP116665	0	2	2	0	0	0	0	0	0	0	0	0
MALY-DE_SP116668	0	17	26	0	36	43	0	55	0	0	0	0
MALY-DE_SP116670	0	11	18	0	0	20	0	0	0	0	0	0
MALY-DE_SP116672	0	0	4	0	0	6	0	0	0	0	0	0
MALY-DE_SP116674	0	7	0	0	8	8	0	0	0	0	0	0
MALY-DE_SP116676	0	15	0	0	0	37	0	53	0	0	0	0
MALY-DE_SP116679	0	8	0	0	0	0	0	0	0	0	0	0
MALY-DE_SP116683	0	0	15	0	0	10	0	13	0	0	0	0
MALY-DE_SP116686	0	0	0	0	0	0	0	31	0	0	0	0
MALY-DE_SP116688	0	11	0	0	0	0	0	0	0	0	0	0
MALY-DE_SP116690	0	14	0	0	0	0	40	29	0	0	0	0
MALY-DE_SP116694	0	6	13	0	9	0	18	0	0	0	0	0
MALY-DE_SP116697	0	32	51	0	0	98	134	0	0	0	0	0
MALY-DE_SP116701	0	0	0	0	14	0	0	14	0	0	0	0
MALY-DE_SP116703	0	0	0	0	0	0	0	23	0	0	0	0
MALY-DE_SP116706	0	0	0	0	22	0	0	20	0	0	0	0
MALY-DE_SP116709	0	0	0	0	0	11	0	0	0	0	0	0
MALY-DE_SP116712	0	0	0	0	0	0	0	3	0	0	0	0
MALY-DE_SP116715	0	0	0	0	0	54	0	39	0	0	0	0
MALY-DE_SP116718	0	12	0	0	0	0	0	35	0	0	0	0
MALY-DE_SP116720	0	3	7	0	0	7	14	0	0	0	0	0
MALY-DE_SP116723	0	2	0	0	0	0	0	6	0	0	0	0
MALY-DE_SP116725	0	0	0	0	5	0	0	0	0	0	0	0
MALY-DE_SP116726	0	28	20	0	0	0	0	0	0	0	0	0
MALY-DE_SP124969	0	19	0	0	0	0	0	30	0	0	0	0
MALY-DE_SP124971	0	22	19	0	0	0	0	27	0	0	0	0
MALY-DE_SP124977	0	0	11	0	0	0	0	23	0	0	0	0
MALY-DE_SP124981	0	0	8	0	0	0	10	0	0	0	0	0
MALY-DE_SP59270	0	6	0	0	0	0	0	0	0	0	0	0
MALY-DE_SP59272	0	8	0	0	0	0	0	0	0	0	0	0
MALY-DE_SP59276	0	5	0	0	0	0	0	0	0	0	0	0
MALY-DE_SP59280	0	0	0	0	9	0	0	10	0	0	0	0
MALY-DE_SP59284	0	0	4	0	0	4	0	4	0	0	0	0
MALY-DE_SP59288	0	0	0	0	0	0	0	37	0	0	0	0
MALY-DE_SP59292	0	4	0	0	0	9	0	0	0	0	0	0
MALY-DE_SP59296	0	0	0	0	0	0	0	7	0	0	0	0
MALY-DE_SP59300	0	14	0	0	26	0	30	0	0	0	0	0
MALY-DE_SP59304	0	0	16	0	22	30	0	22	0	0	0	0
MALY-DE_SP59308	0	2	0	0	0	0	0	5	0	0	0	0
MALY-DE_SP59312	0	0	56	0	0	0	0	0	0	0	0	0
MALY-DE_SP59316	0	0	0	0	0	7	0	7	0	0	0	0
MALY-DE_SP59320	0	4	0	0	0	0	0	20	0	0	0	0
MALY-DE_SP59324	0	5	0	0	5	0	8	0	0	0	0	0
MALY-DE_SP59328	0	12	0	0	0	0	0	0	0	0	0	0
MALY-DE_SP59332	0	13	0	0	0	0	0	0	0	0	0	0
MALY-DE_SP59336	0	0	0	0	8	0	0	0	0	0	0	0
MALY-DE_SP59340	0	0	0	0	0	16	0	0	0	0	0	0
MALY-DE_SP59344	0	1	5	0	0	0	0	3	0	0	0	0
MALY-DE_SP59348	0	11	0	0	10	15	0	0	0	0	0	0
MALY-DE_SP59352	0	10	6	0	0	0	0	16	0	0	0	0
MALY-DE_SP59356	0	10	14	0	0	0	0	0	0	0	0	0
MALY-DE_SP59360	0	0	0	0	0	0	0	18	0	0	0	0
MALY-DE_SP59364	0	8	8	0	0	14	0	0	0	0	0	0
MALY-DE_SP59368	0	0	16	0	0	26	0	34	0	0	0	0
MALY-DE_SP59372	0	0	0	0	9	7	0	0	0	0	0	0
MALY-DE_SP59376	0	3	0	0	0	0	0	0	0	0	0	0
MALY-DE_SP59380	0	2	0	0	0	5	0	0	0	0	0	0
MALY-DE_SP59384	0	0	9	0	0	0	0	0	0	0	0	0
MALY-DE_SP59388	0	0	3	0	0	0	0	7	0	0	0	0
MALY-DE_SP59392	0	0	0	0	0	0	0	4	0	0	0	0
MALY-DE_SP59396	0	0	0	0	0	0	0	4	0	0	0	0
MALY-DE_SP59400	0	0	35	0	0	32	0	0	0	0	0	0
MALY-DE_SP59404	0	6	0	0	0	8	0	0	0	0	0	0
MALY-DE_SP59412	0	7	10	0	0	0	0	16	0	0	0	0
MALY-DE_SP59416	0	0	0	0	0	0	9	7	0	0	0	0
MALY-DE_SP59420	0	5	0	0	6	0	0	7	0	0	0	0
MALY-DE_SP59428	0	0	0	0	0	0	0	6	0	0	0	0
MALY-DE_SP59432	0	11	0	0	0	0	0	0	0	0	0	0
MALY-DE_SP59436	0	0	5	0	0	0	0	5	0	0	0	0
MALY-DE_SP59440	0	0	0	0	0	20	0	0	0	0	0	0
MALY-DE_SP59444	0	13	0	0	0	0	0	0	0	0	0	0
MALY-DE_SP59448	0	0	0	0	0	0	51	44	0	0	0	0
MALY-DE_SP59452	0	8	12	0	0	19	0	32	0	0	0	0
MALY-DE_SP59456	0	0	11	0	0	20	0	0	0	0	0	0
MALY-DE_SP59460	0	0	13	0	0	0	17	0	0	0	0	0
MALY-DE_SP59464	0	16	0	0	0	0	0	0	0	0	0	0
MELA-AU_SP124264	0	0	0	0	0	0	0	0	0	0	0	46
MELA-AU_SP124271	159	0	0	0	0	0	0	0	0	0	0	0
MELA-AU_SP124273	0	0	0	0	0	0	0	0	0	0	0	22
MELA-AU_SP124278	0	0	0	0	0	0	0	0	0	0	0	15
MELA-AU_SP124281	2	0	0	0	0	0	0	0	0	0	0	9
MELA-AU_SP124286	8	0	0	0	0	0	0	0	0	0	0	0
MELA-AU_SP124291	0	0	0	0	0	0	0	0	0	0	0	32
MELA-AU_SP124295	18	0	0	0	0	0	0	0	0	0	0	27
MELA-AU_SP124298	7854	0	0	0	0	0	0	0	0	0	0	0
MELA-AU_SP124305	656	0	0	0	0	0	0	0	0	0	0	0
MELA-AU_SP124307	1691	0	0	0	0	0	0	0	0	0	0	0
MELA-AU_SP124311	2340	0	0	0	0	0	0	0	0	0	0	0
MELA-AU_SP124319	3161	0	0	0	0	0	0	0	0	0	0	0
MELA-AU_SP124323	3	0	0	0	0	0	0	0	0	0	0	8
MELA-AU_SP124326	966	0	0	0	0	0	0	0	0	0	0	0
MELA-AU_SP124329	729	0	0	0	0	0	0	0	0	0	0	0
MELA-AU_SP124333	687	0	0	0	0	0	0	0	0	0	0	0
MELA-AU_SP124334	1159	0	0	0	0	0	0	0	0	0	0	0
MELA-AU_SP124336	0	0	0	0	0	0	0	0	0	0	0	36
MELA-AU_SP124339	15	0	0	0	0	0	0	0	0	0	0	0
MELA-AU_SP124341	50	0	0	0	0	0	0	0	0	0	0	0
MELA-AU_SP124344	0	0	0	0	0	0	0	0	0	0	0	24
MELA-AU_SP124346	343	0	0	0	0	0	0	0	0	0	0	0
MELA-AU_SP124348	0	0	0	0	0	0	0	0	0	0	0	21
MELA-AU_SP124351	65	0	0	0	0	0	0	0	0	0	0	0
MELA-AU_SP124353	2	0	0	0	0	0	0	0	0	0	0	9
MELA-AU_SP124355	0	0	0	0	0	0	0	0	0	0	0	18
MELA-AU_SP124357	0	0	0	0	0	0	0	0	0	0	0	21
MELA-AU_SP124359	9	0	0	0	0	0	0	0	0	0	0	23
MELA-AU_SP124362	2623	0	0	0	0	0	0	0	0	0	0	0
MELA-AU_SP124364	1254	0	0	0	0	0	0	0	0	0	0	337
MELA-AU_SP124365	1620	0	0	0	0	0	0	0	0	0	0	0
MELA-AU_SP124367	2185	0	0	0	0	0	0	0	0	0	0	0
MELA-AU_SP124369	2717	0	0	0	0	0	0	0	0	0	0	0
MELA-AU_SP124376	1374	0	0	0	0	0	0	0	0	0	0	0
MELA-AU_SP124377	1856	0	0	0	0	0	0	0	0	0	0	0
MELA-AU_SP124380	2661	0	0	0	0	0	0	0	0	0	0	0
MELA-AU_SP124382	10332	0	0	0	0	0	0	0	0	0	0	0
MELA-AU_SP124384	3903	0	0	0	0	0	0	0	0	0	0	0
MELA-AU_SP124386	1766	0	0	0	0	0	0	0	0	0	0	0
MELA-AU_SP124389	1088	0	0	0	0	0	0	0	0	0	0	0
MELA-AU_SP124391	85	0	0	0	0	0	0	0	0	0	0	0
MELA-AU_SP124394	1491	0	0	0	0	0	0	0	0	0	0	0
MELA-AU_SP124396	681	0	0	0	0	0	0	0	0	0	0	0
MELA-AU_SP124399	2615	0	0	0	0	0	0	0	0	0	0	0
MELA-AU_SP124401	10915	0	0	0	0	0	0	0	0	0	0	0
MELA-AU_SP124403	200	0	0	0	0	0	0	0	0	0	0	0
MELA-AU_SP124406	1386	0	0	0	0	0	0	0	0	0	0	0
MELA-AU_SP124409	2806	0	0	0	0	0	0	0	0	0	0	0
MELA-AU_SP124412	1268	0	0	0	0	0	0	0	0	0	0	0
MELA-AU_SP124415	12558	0	0	0	0	0	0	0	0	0	0	0
MELA-AU_SP124418	992	0	0	0	0	0	0	0	0	0	0	313
MELA-AU_SP124420	1292	0	0	0	0	0	0	0	0	0	0	0
MELA-AU_SP124423	288	0	0	0	0	0	0	0	0	0	0	0
MELA-AU_SP124425	1717	0	0	0	0	0	0	0	0	0	0	0
MELA-AU_SP124428	3652	0	0	0	0	0	0	0	0	0	0	0
MELA-AU_SP124431	2802	0	0	0	0	0	0	0	0	0	0	0
MELA-AU_SP124434	1659	0	0	0	0	0	0	0	0	0	0	0
MELA-AU_SP124436	3887	0	0	0	0	0	0	0	0	0	0	0
MELA-AU_SP124439	5887	0	0	0	0	0	0	0	0	0	0	0
MELA-AU_SP124441	0	0	0	0	0	0	0	0	0	0	0	26
MELA-AU_SP124444	250	0	0	0	0	0	0	0	0	0	0	0
MELA-AU_SP124447	9067	0	0	0	0	0	0	0	0	0	0	0
MELA-AU_SP124449	1140	0	0	0	0	0	0	0	0	0	0	0
MELA-AU_SP124452	1856	0	0	0	0	0	0	0	0	0	0	0
MELA-AU_SP124454	590	0	0	0	0	0	0	0	0	0	0	0
MELA-AU_SP124456	1024	0	0	0	0	0	0	0	0	0	0	0
MELA-AU_SP124458	3515	0	0	0	0	0	0	0	0	0	0	0
MELA-AU_SP124460	1475	0	0	0	0	0	0	0	0	0	0	447
MELA-AU_SP124462	2010	0	0	0	0	0	0	0	0	0	0	0
ORCA-IN_SP117003	0	0	19	0	0	22	0	0	0	0	0	0
ORCA-IN_SP117124	0	0	24	0	0	17	0	0	0	0	0	0
ORCA-IN_SP117189	0	11	0	0	0	0	0	0	0	0	0	0
ORCA-IN_SP117217	0	0	0	0	0	1	0	0	0	0	0	0
ORCA-IN_SP117260	0	12	17	0	0	11	0	0	0	0	0	0
ORCA-IN_SP117376	0	0	16	0	0	22	0	0	0	0	0	0
ORCA-IN_SP117408	0	0	4	0	7	5	0	0	0	0	0	0
ORCA-IN_SP117482	0	0	19	0	0	19	0	0	0	0	0	0
ORCA-IN_SP117509	0	9	13	0	0	19	0	0	0	0	0	0
ORCA-IN_SP117681	0	6	0	0	0	0	0	0	0	0	0	0
ORCA-IN_SP117779	0	4	9	0	0	14	0	0	0	0	0	0
ORCA-IN_SP117932	0	0	14	0	0	22	0	0	0	0	0	0
ORCA-IN_SP118015	0	0	9	0	0	13	0	0	0	0	0	0
OV-AU_SP101515	0	30	12	0	0	0	23	0	0	0	0	0
OV-AU_SP101519	0	14	0	0	17	0	31	0	0	0	0	0
OV-AU_SP101521	0	8	7	8	0	0	0	0	0	0	0	0
OV-AU_SP101523	0	18	16	0	15	0	0	0	0	0	0	0
OV-AU_SP101526	0	16	11	0	14	0	23	0	0	0	0	0
OV-AU_SP101528	0	18	13	0	15	0	0	0	0	0	0	0
OV-AU_SP101532	0	33	33	0	20	0	0	0	0	0	0	0
OV-AU_SP101536	0	9	0	0	5	0	0	0	0	0	0	0
OV-AU_SP101540	0	0	12	0	0	0	0	0	0	0	0	0
OV-AU_SP101544	0	8	15	0	0	0	0	0	0	0	0	0
OV-AU_SP101548	0	26	0	0	23	0	28	0	0	0	0	0
OV-AU_SP101552	0	46	21	0	33	0	37	0	0	0	0	0
OV-AU_SP101558	0	17	17	0	0	0	20	0	0	0	0	0
OV-AU_SP101564	0	0	11	7	0	0	0	0	0	0	0	0
OV-AU_SP101572	0	14	0	0	0	0	0	0	0	0	0	0
OV-AU_SP101576	0	14	13	0	23	0	0	0	0	0	0	0
OV-AU_SP101580	0	37	27	0	17	0	0	0	0	0	0	0
OV-AU_SP101584	0	0	0	0	15	0	0	0	0	0	0	0
OV-AU_SP101588	0	11	0	0	7	0	12	0	0	0	0	0
OV-AU_SP101592	0	15	11	0	20	0	0	0	0	0	0	0
OV-AU_SP101596	0	4	7	0	12	0	0	0	0	0	0	0
OV-AU_SP101600	0	4	6	0	0	0	0	0	0	0	0	0
OV-AU_SP101604	0	23	15	0	17	0	0	0	0	0	0	0
OV-AU_SP101610	0	27	13	0	19	0	0	0	0	0	0	0
OV-AU_SP101616	0	6	13	0	21	0	17	0	0	0	0	0
OV-AU_SP101622	0	44	39	0	34	0	0	0	0	0	0	0
OV-AU_SP101628	0	8	28	0	15	0	0	0	0	0	0	0
OV-AU_SP101634	0	32	25	0	39	0	0	0	0	0	0	0
OV-AU_SP101642	0	19	20	0	40	0	53	0	0	0	0	0
OV-AU_SP101648	0	54	31	0	0	0	0	0	0	0	0	0
OV-AU_SP101654	0	18	37	0	0	0	0	0	0	0	0	0
OV-AU_SP101658	0	8	0	0	0	0	0	0	0	0	0	0
OV-AU_SP101662	0	37	0	0	31	0	0	0	0	0	0	0
OV-AU_SP101666	0	19	22	0	30	0	0	0	0	0	0	0
OV-AU_SP101670	0	43	48	0	30	0	0	0	0	0	0	0
OV-AU_SP101674	0	40	22	0	0	0	0	0	0	0	0	0
OV-AU_SP101678	0	27	56	0	58	0	0	0	0	0	0	0
OV-AU_SP101686	0	0	0	0	0	0	21	0	0	0	0	0
OV-AU_SP101690	0	23	39	0	0	0	29	0	0	0	0	0
OV-AU_SP101694	0	17	21	0	30	0	0	0	0	0	0	0
OV-AU_SP101700	0	52	20	0	0	0	0	0	0	0	0	0
OV-AU_SP101708	0	27	0	0	0	0	0	0	0	0	0	0
OV-AU_SP101716	0	27	32	0	33	0	0	0	0	0	0	0
OV-AU_SP101724	0	25	33	156	0	0	0	0	0	0	0	0
OV-AU_SP101732	0	72	44	39	34	0	0	0	0	0	0	0
OV-AU_SP101740	0	86	48	0	88	0	0	0	0	0	0	0
OV-AU_SP101795	0	49	38	0	23	0	0	0	0	0	0	0
OV-AU_SP101881	0	50	0	179	0	0	0	0	0	0	0	0
OV-AU_SP101891	0	84	43	0	42	0	0	0	0	0	0	0
OV-AU_SP101921	0	21	16	62	0	0	0	0	0	0	0	0
OV-AU_SP101931	0	6	27	18	14	0	24	0	0	0	0	0
OV-AU_SP102015	0	62	53	90	0	0	0	0	0	0	0	0
OV-AU_SP102035	0	22	38	0	31	0	0	0	0	0	0	0
OV-AU_SP102045	0	52	61	59	0	0	61	0	0	0	0	0
OV-AU_SP102055	0	4	4	0	6	0	0	0	0	0	0	0
OV-AU_SP102064	0	23	9	0	0	0	21	0	0	0	0	0
OV-AU_SP102074	0	6	12	0	0	0	14	0	0	0	0	0
OV-AU_SP102084	0	0	16	8	0	0	0	0	0	0	0	0
OV-AU_SP102090	0	7	9	0	20	0	19	0	0	0	0	0
OV-AU_SP102096	0	20	0	0	0	0	0	0	0	0	0	0
OV-AU_SP102103	0	7	14	0	0	0	0	0	0	0	0	0
OV-AU_SP102113	0	11	9	0	16	0	21	0	0	0	0	0
OV-AU_SP102123	0	0	13	0	11	0	0	0	0	0	0	0
OV-AU_SP102133	0	16	0	0	0	0	48	0	0	0	0	0
OV-AU_SP102143	0	17	24	0	21	0	32	0	0	0	0	0
OV-AU_SP102161	0	9	17	0	14	0	0	0	0	0	0	0
OV-AU_SP102168	0	0	16	0	0	0	0	0	0	0	0	0
OV-AU_SP102174	0	26	25	0	27	0	0	0	0	0	0	0
OV-AU_SP102187	0	43	0	0	29	0	0	0	0	0	0	0
OV-US_SP59707	0	0	0	0	0	0	7	0	0	0	0	0
OV-US_SP59761	0	6	8	0	0	0	19	0	0	0	0	0
OV-US_SP59803	0	10	19	0	20	0	0	0	0	0	0	0
OV-US_SP59860	0	9	25	0	11	0	0	0	0	0	0	0
OV-US_SP59938	0	17	27	0	17	0	0	0	0	0	0	0
OV-US_SP59950	0	24	36	0	35	0	59	0	0	0	0	0
OV-US_SP60001	0	10	27	0	31	0	28	0	0	0	0	0
OV-US_SP60243	0	17	11	9	20	0	0	0	0	0	0	0
OV-US_SP60322	0	12	11	0	12	0	17	0	0	0	0	0
OV-US_SP60362	0	5	2	0	4	0	7	0	0	0	0	0
OV-US_SP60610	0	6	5	0	0	0	0	0	0	0	0	0
OV-US_SP60842	0	41	19	0	21	0	0	0	0	0	0	0
OV-US_SP61343	0	6	15	0	0	0	0	0	0	0	0	0
OV-US_SP61453	0	4	0	4	0	0	10	0	0	0	0	0
OV-US_SP61703	0	0	31	0	17	0	0	0	0	0	0	0
OV-US_SP61713	0	10	12	0	0	0	31	0	0	0	0	0
OV-US_SP62110	0	0	25	0	17	0	0	0	0	0	0	0
OV-US_SP62450	0	1	2	0	4	0	5	0	0	0	0	0
OV-US_SP62616	0	22	48	19	42	0	0	0	0	0	0	0
OV-US_SP63356	0	13	17	0	10	0	0	0	0	0	0	0
OV-US_SP63546	0	8	12	6	11	0	19	0	0	0	0	0
OV-US_SP63716	0	11	0	0	14	0	0	0	0	0	0	0
OV-US_SP63796	0	16	8	0	0	0	0	0	0	0	0	0
OV-US_SP63966	0	7	13	0	0	0	0	0	0	0	0	0
OV-US_SP64036	0	19	18	0	16	0	21	0	0	0	0	0
OV-US_SP64296	0	52	19	0	31	0	39	0	0	0	0	0
OV-US_SP64546	0	17	22	0	0	0	20	0	0	0	0	0
OV-US_SP64976	0	6	14	0	7	0	14	0	0	0	0	0
OV-US_SP65376	0	35	25	0	34	0	54	0	0	0	0	0
OV-US_SP65807	0	18	21	0	13	0	22	0	0	0	0	0
OV-US_SP66159	0	33	40	0	22	0	29	0	0	0	0	0
OV-US_SP66687	0	5	0	0	11	0	18	0	0	0	0	0
OV-US_SP66960	0	3	6	0	6	0	0	0	0	0	0	0
OV-US_SP67346	0	34	54	0	0	0	0	0	0	0	0	0
OV-US_SP67428	0	37	36	0	23	0	0	0	0	0	0	0
OV-US_SP67609	0	15	25	0	26	0	30	0	0	0	0	0
OV-US_SP68348	0	38	52	0	47	0	0	0	0	0	0	0
OV-US_SP68659	0	22	13	0	14	0	0	0	0	0	0	0
OV-US_SP68725	0	10	6	7	10	0	0	0	0	0	0	0
OV-US_SP69077	0	26	41	0	25	0	41	0	0	0	0	0
OV-US_SP69155	0	0	6	0	4	0	6	0	0	0	0	0
PACA-AU_SP107770	0	0	14	0	0	0	0	0	0	0	0	0
PACA-AU_SP107774	0	0	5	0	0	0	7	0	0	0	0	0
PACA-AU_SP107781	0	0	9	0	5	0	0	0	0	0	0	0
PACA-AU_SP107784	0	0	27	0	0	0	0	0	0	0	0	0
PACA-AU_SP107786	0	28	24	0	0	0	0	0	0	0	0	0
PACA-AU_SP107805	0	9	16	0	0	0	0	0	0	0	0	0
PACA-AU_SP107813	0	7	0	0	9	0	0	0	0	0	0	0
PACA-AU_SP107874	0	22	12	0	0	0	0	0	0	0	0	0
PACA-AU_SP107915	0	7	3	0	0	0	0	0	0	0	0	0
PACA-AU_SP107920	0	2	7	0	0	0	0	0	0	0	0	0
PACA-AU_SP107945	0	0	0	0	0	0	19	0	0	0	0	0
PACA-AU_SP107952	0	7	10	0	0	0	0	0	0	0	0	0
PACA-AU_SP107956	0	0	8	0	0	0	18	0	0	0	0	0
PACA-AU_SP108017	0	0	16	0	0	0	0	0	0	0	0	0
PACA-AU_SP108020	0	0	21	0	0	0	0	0	0	0	0	0
PACA-AU_SP108033	0	10	4	0	0	0	0	0	0	0	0	0
PACA-AU_SP108049	0	0	6	0	0	0	0	0	0	0	0	0
PACA-AU_SP108059	0	0	11	0	0	0	0	0	0	0	0	0
PACA-AU_SP108065	0	8	11	0	0	0	0	0	0	0	0	0
PACA-AU_SP108068	0	6	8	0	9	0	0	0	0	0	0	0
PACA-AU_SP108088	0	5	12	0	0	0	0	0	0	0	0	0
PACA-AU_SP108123	0	5	0	0	17	0	0	0	0	0	0	0
PACA-AU_SP110736	0	3	0	0	0	0	7	0	0	0	0	0
PACA-AU_SP110770	0	0	19	0	0	0	0	0	0	0	0	0
PACA-AU_SP110779	0	9	7	0	9	0	0	0	0	0	0	0
PACA-AU_SP110789	0	34	24	0	31	0	0	0	0	0	0	0
PACA-AU_SP110798	0	0	0	0	0	0	7	0	0	0	0	0
PACA-AU_SP110803	0	26	0	0	0	0	0	0	0	0	0	0
PACA-AU_SP110816	0	2	1	0	0	0	4	0	0	0	0	0
PACA-AU_SP110822	0	27	25	0	19	0	0	0	0	0	0	0
PACA-AU_SP110824	0	13	0	0	0	0	0	0	0	0	0	0
PACA-AU_SP69565	0	21	12	0	0	0	28	0	0	0	0	0
PACA-AU_SP69573	0	7	0	0	0	0	0	0	0	0	0	0
PACA-AU_SP69587	0	0	6	0	0	0	0	0	0	0	0	0
PACA-AU_SP69705	0	7	11	0	0	0	0	0	0	0	0	0
PACA-AU_SP69762	0	4	10	0	0	0	9	0	0	0	0	0
PACA-AU_SP69812	0	10	7	0	0	0	0	0	0	0	0	0
PACA-AU_SP69898	0	15	20	0	0	0	0	0	0	0	0	0
PACA-AU_SP70046	0	10	0	0	0	0	0	0	0	0	0	0
PACA-AU_SP70082	0	7	0	0	0	0	0	0	0	0	0	0
PACA-AU_SP70106	0	36	28	0	0	0	27	0	0	0	0	0
PACA-AU_SP70122	0	5	0	0	6	0	0	0	0	0	0	0
PACA-AU_SP70178	0	0	18	0	0	0	0	0	0	0	0	0
PACA-AU_SP70202	0	26	23	0	0	0	0	0	0	0	0	0
PACA-AU_SP70226	0	8	8	0	0	0	0	0	0	0	0	0
PACA-AU_SP70266	0	0	0	0	0	0	10	0	0	0	0	0
PACA-AU_SP70288	0	13	8	0	0	0	0	0	0	0	0	0
PACA-AU_SP70313	0	0	22	0	0	0	0	0	0	0	0	0
PACA-AU_SP70465	0	9	18	0	0	0	0	0	0	0	0	0
PACA-AU_SP70677	0	8	0	0	0	0	0	0	0	0	0	0
PACA-AU_SP70756	0	5	5	0	0	0	11	0	0	0	0	0
PACA-AU_SP70780	0	8	9	0	0	0	0	0	0	0	0	0
PACA-AU_SP70860	0	8	10	0	0	0	0	0	0	0	0	0
PACA-AU_SP70932	0	2	9	0	0	0	0	0	0	0	0	0
PACA-AU_SP70956	0	12	8	0	0	0	0	0	0	0	0	0
PACA-AU_SP71084	0	0	13	0	0	0	0	0	0	0	0	0
PACA-AU_SP71132	0	0	5	0	7	0	0	0	0	0	0	0
PACA-AU_SP71228	0	7	13	0	0	0	13	0	0	0	0	0
PACA-AU_SP71404	0	5	10	0	10	0	0	0	0	0	0	0
PACA-AU_SP71456	0	0	17	0	13	0	0	0	0	0	0	0
PACA-AU_SP71480	0	0	8	0	0	0	0	0	0	0	0	0
PACA-AU_SP71536	0	3	4	0	0	0	0	0	0	0	0	0
PACA-AU_SP71552	0	8	10	0	12	0	0	0	0	0	0	0
PACA-AU_SP71576	0	3	0	0	8	0	0	0	0	0	0	0
PACA-AU_SP71734	0	10	10	0	0	0	0	0	0	0	0	0
PACA-AU_SP71758	0	11	5	0	0	0	0	0	0	0	0	0
PACA-AU_SP71846	0	22	19	0	0	0	0	0	0	0	0	0
PACA-AU_SP71950	0	7	8	0	0	0	0	0	0	0	0	0
PACA-AU_SP71974	0	19	36	0	27	0	0	0	0	0	0	0
PACA-AU_SP72262	0	9	12	0	0	0	0	0	0	0	0	0
PACA-AU_SP73263	0	5	9	0	0	0	0	0	0	0	0	0
PACA-AU_SP73319	0	0	6	0	0	0	0	0	0	0	0	0
PACA-AU_SP74896	0	4	7	0	4	0	7	0	0	0	0	0
PACA-AU_SP75202	0	2	5	0	0	0	0	0	0	0	0	0
PACA-AU_SP75322	0	16	33	0	0	0	0	0	0	0	0	0
PACA-AU_SP75681	0	7	5	0	0	0	0	0	0	0	0	0
PACA-AU_SP75977	0	6	7	0	7	0	0	0	0	0	0	0
PACA-AU_SP76001	0	0	0	0	0	0	11	0	0	0	0	0
PACA-AU_SP76017	0	0	16	0	0	0	0	0	0	0	0	0
PACA-AU_SP76057	0	0	8	0	8	0	0	0	0	0	0	0
PACA-AU_SP76136	0	57	54	0	0	0	0	0	0	0	0	0
PACA-AU_SP76353	0	6	12	0	0	0	0	0	0	0	0	0
PACA-AU_SP76515	0	0	21	0	0	0	0	0	0	0	0	0
PACA-AU_SP76675	0	19	26	0	0	0	28	0	0	0	0	0
PACA-AU_SP76843	0	4	5	0	0	0	8	0	0	0	0	0
PACA-AU_SP76867	0	5	0	0	0	0	9	0	0	0	0	0
PACA-AU_SP76915	0	0	18	0	20	0	0	0	0	0	0	0
PACA-AU_SP76955	0	2	3	0	0	0	0	0	0	0	0	0
PACA-AU_SP77131	0	0	7	0	0	0	7	0	0	0	0	0
PACA-AU_SP77203	0	36	24	0	0	0	44	0	0	0	0	0
PACA-AU_SP77339	0	3	3	0	0	0	7	0	0	0	0	0
PACA-CA_SP116949	0	0	20	0	17	0	0	0	0	0	0	0
PACA-CA_SP116950	0	7	6	0	0	0	0	0	0	0	0	0
PACA-CA_SP116962	0	3	6	0	0	0	0	0	0	0	0	0
PACA-CA_SP116965	0	59	83	0	0	0	102	0	0	0	0	0
PACA-CA_SP116968	0	6	6	0	0	0	0	0	0	0	0	0
PACA-CA_SP116985	0	22	0	0	0	0	0	0	0	0	0	0
PACA-CA_SP117001	0	0	0	0	0	0	8	0	0	0	0	0
PACA-CA_SP117002	0	0	6	0	0	0	11	0	0	0	0	0
PACA-CA_SP117037	0	2	5	0	0	0	0	0	0	0	0	0
PACA-CA_SP117040	0	19	0	0	0	0	0	0	0	0	0	0
PACA-CA_SP117076	0	3	7	0	0	0	0	0	0	0	0	0
PACA-CA_SP117158	0	0	9	0	7	0	0	0	0	0	0	0
PACA-CA_SP117164	0	0	0	0	7	0	0	0	0	0	0	0
PACA-CA_SP117165	0	0	11	0	0	0	20	0	0	0	0	0
PACA-CA_SP117201	0	4	6	0	9	0	14	0	0	0	0	0
PACA-CA_SP117214	0	0	6	0	0	0	0	0	0	0	0	0
PACA-CA_SP117215	0	8	14	0	0	0	0	0	0	0	0	0
PACA-CA_SP117216	0	13	6	0	5	0	0	0	0	0	0	0
PACA-CA_SP117261	0	13	0	0	0	0	0	0	0	0	0	0
PACA-CA_SP117290	0	0	24	0	0	0	0	0	0	0	0	0
PACA-CA_SP117291	0	0	7	0	9	0	12	0	0	0	0	0
PACA-CA_SP117309	0	6	8	0	0	0	0	0	0	0	0	0
PACA-CA_SP117323	0	14	8	0	0	0	20	0	0	0	0	0
PACA-CA_SP117340	0	12	9	0	12	0	0	0	0	0	0	0
PACA-CA_SP117351	0	20	0	0	0	0	0	0	0	0	0	0
PACA-CA_SP117412	0	9	19	0	19	0	29	0	0	0	0	0
PACA-CA_SP117440	0	0	15	0	0	0	0	0	0	0	0	0
PACA-CA_SP117441	0	0	0	0	0	0	12	0	0	0	0	0
PACA-CA_SP117463	0	3	6	0	0	0	0	0	0	0	0	0
PACA-CA_SP117476	0	0	0	0	0	0	13	0	0	0	0	0
PACA-CA_SP117522	0	0	0	0	6	0	9	0	0	0	0	0
PACA-CA_SP117568	0	24	16	0	0	0	0	0	0	0	0	0
PACA-CA_SP117643	0	70	60	0	0	0	0	0	0	0	0	0
PACA-CA_SP117648	0	4	14	0	0	0	0	0	0	0	0	0
PACA-CA_SP117650	0	9	6	0	11	0	0	0	0	0	0	0
PACA-CA_SP117653	0	0	0	0	0	0	12	0	0	0	0	0
PACA-CA_SP117656	0	28	12	0	15	0	26	0	0	0	0	0
PACA-CA_SP117660	0	0	7	0	0	0	0	0	0	0	0	0
PACA-CA_SP117661	0	5	7	0	7	0	0	0	0	0	0	0
PACA-CA_SP117690	0	10	0	0	0	0	0	0	0	0	0	0
PACA-CA_SP117722	0	0	14	0	0	0	0	0	0	0	0	0
PACA-CA_SP117745	0	19	0	0	0	0	0	0	0	0	0	0
PACA-CA_SP117760	0	6	8	0	0	0	0	0	0	0	0	0
PACA-CA_SP117878	0	0	0	0	0	0	14	0	0	0	0	0
PACA-CA_SP117908	0	5	6	0	5	0	0	0	0	0	0	0
PACA-CA_SP117911	0	0	0	0	0	0	52	0	0	0	0	0
PACA-CA_SP117949	0	11	7	0	0	0	0	0	0	0	0	0
PACA-CA_SP117972	0	3	0	0	0	0	6	0	0	0	0	0
PACA-CA_SP117974	0	0	13	0	0	0	0	0	0	0	0	0
PACA-CA_SP117980	0	15	13	0	0	0	0	0	0	0	0	0
PACA-CA_SP118046	0	8	0	0	0	0	0	0	0	0	0	0
PACA-CA_SP118048	0	40	26	0	0	0	0	0	0	0	0	0
PACA-CA_SP118083	0	35	86	0	0	0	0	0	0	0	0	0
PACA-CA_SP125685	0	4	6	0	6	0	0	0	0	0	0	0
PACA-CA_SP125686	0	0	11	0	0	0	0	0	0	0	0	0
PACA-CA_SP125689	0	15	19	0	34	0	0	0	0	0	0	0
PACA-CA_SP125691	0	11	0	0	0	0	27	0	0	0	0	0
PACA-CA_SP125693	0	12	20	0	0	0	0	0	0	0	0	0
PACA-CA_SP125694	0	2	2	0	2	0	0	0	0	0	0	0
PACA-CA_SP125695	0	9	0	0	0	0	0	0	0	0	0	0
PACA-CA_SP125696	0	8	8	0	0	0	15	0	0	0	0	0
PACA-CA_SP125698	0	24	18	0	0	0	36	0	0	0	0	0
PACA-CA_SP125699	0	4	8	0	0	0	10	0	0	0	0	0
PACA-CA_SP125703	0	0	0	0	11	0	0	0	0	0	0	0
PACA-CA_SP125704	0	14	0	0	12	0	0	0	0	0	0	0
PACA-CA_SP125705	0	0	5	0	0	0	10	0	0	0	0	0
PACA-CA_SP125706	0	49	32	0	0	0	0	0	0	0	0	0
PACA-CA_SP125707	0	0	0	0	0	0	1	0	0	0	0	0
PACA-CA_SP125710	0	10	0	0	0	0	0	0	0	0	0	0
PACA-CA_SP125711	0	7	8	0	0	0	0	0	0	0	0	0
PACA-CA_SP125712	0	0	0	0	0	0	10	0	0	0	0	0
PACA-CA_SP125713	0	37	52	0	0	0	0	0	0	0	0	0
PACA-CA_SP125714	0	19	15	0	0	0	0	0	0	0	0	0
PACA-CA_SP125715	0	0	6	0	9	0	0	0	0	0	0	0
PACA-CA_SP125717	0	10	0	0	0	0	0	0	0	0	0	0
PACA-CA_SP125719	0	35	0	0	0	0	0	0	0	0	0	0
PACA-CA_SP125721	0	0	21	0	0	0	0	0	0	0	0	0
PACA-CA_SP125722	0	7	0	0	0	0	0	0	0	0	0	0
PACA-CA_SP125723	0	0	10	0	10	0	0	0	0	0	0	0
PACA-CA_SP125724	0	7	6	0	0	0	0	0	0	0	0	0
PACA-CA_SP125725	0	4	7	0	0	0	0	0	0	0	0	0
PACA-CA_SP125726	0	6	4	0	0	0	0	0	0	0	0	0
PACA-CA_SP125730	0	2	0	0	9	0	0	0	0	0	0	0
PACA-CA_SP125731	0	3	4	0	0	0	10	0	0	0	0	0
PACA-CA_SP125733	0	0	0	0	0	0	8	0	0	0	0	0
PACA-CA_SP125737	0	15	18	0	0	0	0	0	0	0	0	0
PACA-CA_SP125738	0	7	0	0	0	0	0	0	0	0	0	0
PACA-CA_SP125741	0	0	13	0	0	0	0	0	0	0	0	0
PACA-CA_SP125742	0	11	6	0	7	0	0	0	0	0	0	0
PACA-CA_SP125744	0	4	0	0	0	0	8	0	0	0	0	0
PACA-CA_SP125745	0	0	12	0	0	0	0	0	0	0	0	0
PACA-CA_SP125749	0	5	6	0	0	0	12	0	0	0	0	0
PACA-CA_SP125752	0	8	0	0	0	0	0	0	0	0	0	0
PACA-CA_SP125753	0	0	0	0	0	0	10	0	0	0	0	0
PACA-CA_SP125755	0	0	9	0	0	0	0	0	0	0	0	0
PACA-CA_SP125756	0	19	27	0	19	0	32	0	0	0	0	0
PACA-CA_SP125757	0	10	6	0	0	0	0	0	0	0	0	0
PACA-CA_SP125758	0	0	18	0	0	0	0	0	0	0	0	0
PACA-CA_SP125760	0	9	0	0	10	0	0	0	0	0	0	0
PACA-CA_SP125761	0	7	9	0	15	0	0	0	0	0	0	0
PACA-CA_SP125762	0	31	0	0	0	0	0	0	0	0	0	0
PACA-CA_SP125763	0	8	19	0	0	0	0	0	0	0	0	0
PACA-CA_SP125764	0	84	34	0	0	0	69	0	0	0	0	0
PACA-CA_SP125766	0	0	19	0	0	0	0	0	0	0	0	0
PACA-CA_SP125768	0	14	20	0	0	0	0	0	0	0	0	0
PACA-CA_SP125769	0	0	6	0	0	0	0	0	0	0	0	0
PACA-CA_SP125770	0	32	53	0	0	0	65	0	0	0	0	0
PACA-CA_SP125771	0	11	21	0	22	0	0	0	0	0	0	0
PACA-CA_SP125772	0	0	1	0	0	0	3	0	0	0	0	0
PACA-CA_SP125775	0	9	0	0	0	0	0	0	0	0	0	0
PACA-CA_SP125776	0	4	3	0	4	0	7	0	0	0	0	0
PACA-CA_SP125777	0	11	19	0	17	0	31	0	0	0	0	0
PACA-CA_SP125778	0	26	62	0	57	0	64	0	0	0	0	0
PACA-CA_SP125780	0	0	19	0	0	0	0	0	0	0	0	0
PACA-CA_SP125781	0	6	0	0	0	0	8	0	0	0	0	0
PACA-CA_SP125783	0	0	17	0	0	0	0	0	0	0	0	0
PACA-CA_SP125784	0	9	0	0	0	0	0	0	0	0	0	0
PACA-CA_SP125785	0	6	10	0	0	0	0	0	0	0	0	0
PACA-CA_SP125786	0	17	22	0	0	0	23	0	0	0	0	0
PACA-CA_SP125791	0	0	0	0	0	0	17	0	0	0	0	0
PACA-CA_SP125793	0	18	0	0	0	0	0	0	0	0	0	0
PACA-CA_SP125794	0	0	4	0	0	0	0	0	0	0	0	0
PACA-CA_SP125795	0	0	0	0	12	0	0	0	0	0	0	0
PACA-CA_SP125800	0	2	0	0	0	0	0	0	0	0	0	0
PACA-CA_SP125802	0	0	11	0	0	0	0	0	0	0	0	0
PACA-CA_SP125804	0	51	28	0	29	0	48	0	0	0	0	0
PACA-CA_SP125805	0	0	14	0	0	0	0	0	0	0	0	0
PACA-CA_SP125807	0	0	0	0	0	0	20	0	0	0	0	0
PACA-CA_SP125809	0	0	12	0	0	0	0	0	0	0	0	0
PACA-CA_SP125811	0	0	21	0	0	0	0	0	0	0	0	0
PACA-CA_SP77848	0	7	0	0	0	0	0	0	0	0	0	0
PACA-CA_SP77866	0	1	3	0	3	0	0	0	0	0	0	0
PACA-CA_SP77872	0	8	8	0	0	0	0	0	0	0	0	0
PACA-CA_SP77888	0	0	4	0	0	0	0	0	0	0	0	0
PACA-CA_SP77930	0	0	0	0	9	0	0	0	0	0	0	0
PACA-CA_SP77956	0	0	10	0	0	0	0	0	0	0	0	0
PACA-CA_SP77972	0	0	0	0	0	0	21	0	0	0	0	0
PACA-CA_SP77986	0	1	0	0	0	0	6	0	0	0	0	0
PACA-CA_SP78013	0	0	2	0	3	0	6	0	0	0	0	0
PACA-CA_SP78502	0	7	0	0	0	0	0	0	0	0	0	0
PACA-CA_SP78533	0	0	0	0	0	0	5	0	0	0	0	0
PAEN-AU_SP102485	0	2	4	0	0	0	0	0	0	0	0	0
PAEN-AU_SP102489	0	0	4	0	0	0	0	0	0	0	0	0
PAEN-AU_SP102499	0	2	2	0	0	0	0	0	0	0	0	0
PAEN-AU_SP102507	0	1	2	0	0	0	0	0	0	0	0	0
PAEN-AU_SP102511	0	8	5	0	0	0	0	0	0	0	0	0
PAEN-AU_SP102517	0	3	7	0	0	0	10	0	0	0	0	0
PAEN-AU_SP102523	0	2	2	0	0	0	0	0	0	0	0	0
PAEN-AU_SP102529	0	4	4	0	0	0	9	0	0	0	0	0
PAEN-AU_SP102537	0	4	7	0	0	0	0	0	0	0	0	0
PAEN-AU_SP102541	0	0	12	0	0	0	0	0	0	0	0	0
PAEN-AU_SP102547	0	0	0	0	7	0	0	0	0	0	0	0
PAEN-AU_SP102561	0	0	4	0	0	0	0	0	0	0	0	0
PAEN-AU_SP102567	0	9	11	0	0	0	0	0	0	0	0	0
PAEN-AU_SP102573	0	0	2	0	0	0	0	0	0	0	0	0
PAEN-AU_SP102581	0	2	0	0	0	0	0	0	0	0	0	0
PAEN-AU_SP102591	0	0	4	0	0	0	7	0	0	0	0	0
PAEN-AU_SP102597	0	0	7	0	0	0	0	0	0	0	0	0
PAEN-AU_SP102605	0	0	3	0	2	0	0	0	0	0	0	0
PAEN-AU_SP102611	0	21	22	0	0	0	22	0	0	0	0	0
PAEN-AU_SP102617	0	0	13	0	0	0	0	0	0	0	0	0
PAEN-AU_SP106669	0	2	0	0	0	0	6	0	0	0	0	0
PAEN-AU_SP106718	0	0	1	0	0	0	2	0	0	0	0	0
PAEN-AU_SP106722	0	0	3	0	0	0	0	0	0	0	0	0
PAEN-AU_SP106734	0	3	2	0	0	0	0	0	0	0	0	0
PAEN-AU_SP106750	0	0	9	0	0	0	0	0	0	0	0	0
PAEN-AU_SP106753	0	0	0	0	3	0	0	0	0	0	0	0
PAEN-AU_SP106758	0	1	0	0	0	0	0	0	0	0	0	0
PAEN-AU_SP106797	0	0	0	0	1	0	2	0	0	0	0	0
PAEN-AU_SP106808	0	3	0	0	0	0	0	0	0	0	0	0
PAEN-AU_SP106815	0	21	0	0	0	0	0	0	0	0	0	0
PAEN-AU_SP117043	0	8	9	0	0	0	0	0	0	0	0	0
PAEN-AU_SP117085	0	0	4	0	0	0	0	0	0	0	0	0
PAEN-AU_SP117086	0	2	0	0	0	0	0	0	0	0	0	0
PAEN-AU_SP117223	0	0	5	0	5	0	0	0	0	0	0	0
PAEN-AU_SP117228	0	2	0	0	5	0	0	0	0	0	0	0
PAEN-AU_SP117294	0	0	2	0	0	0	0	0	0	0	0	0
PAEN-AU_SP117331	0	7	4	0	0	0	12	0	0	0	0	0
PAEN-AU_SP117493	0	0	0	0	0	0	0	0	0	0	0	0
PAEN-AU_SP117595	0	0	0	0	8	0	0	0	0	0	0	0
PAEN-AU_SP117667	0	0	3	0	0	0	0	0	0	0	0	0
PAEN-AU_SP117700	0	0	0	0	8	0	8	0	0	0	0	0
PAEN-AU_SP117758	0	12	9	0	0	0	0	0	0	0	0	0
PAEN-AU_SP117796	0	0	4	0	0	0	0	0	0	0	0	0
PAEN-AU_SP117951	0	1	3	0	0	0	0	0	0	0	0	0
PAEN-AU_SP117984	0	0	6	0	0	0	0	0	0	0	0	0
PAEN-AU_SP118043	0	21	0	0	0	0	0	0	0	0	0	0
PAEN-AU_SP118044	0	0	1	0	0	0	0	0	0	0	0	0
PAEN-IT_SP135274	0	3	5	0	0	0	0	0	0	0	0	0
PAEN-IT_SP135282	0	2	1	0	0	0	0	0	0	0	0	0
PAEN-IT_SP135288	0	9	15	0	0	0	0	0	0	0	0	0
PAEN-IT_SP135296	0	9	10	0	0	0	0	0	0	0	0	0
PAEN-IT_SP135305	0	40	20	0	20	0	0	0	0	0	0	0
PAEN-IT_SP135316	0	0	0	0	0	0	5	0	0	0	0	0
PAEN-IT_SP135324	0	0	2	0	0	0	0	0	0	0	0	0
PAEN-IT_SP135328	0	0	7	0	0	0	0	0	0	0	0	0
PAEN-IT_SP135334	0	0	9	0	0	0	0	0	0	0	0	0
PAEN-IT_SP135339	0	0	6	0	7	0	9	0	0	0	0	0
PAEN-IT_SP135346	0	9	0	0	0	0	0	0	0	0	0	0
PAEN-IT_SP135354	0	2	8	0	0	0	0	0	0	0	0	0
PAEN-IT_SP135363	0	16	0	0	0	0	0	0	0	0	0	0
PAEN-IT_SP135372	0	0	2	0	0	0	4	0	0	0	0	0
PAEN-IT_SP135389	0	0	0	0	10	0	0	0	0	0	0	0
PAEN-IT_SP135410	0	0	1	0	0	0	3	0	0	0	0	0
PAEN-IT_SP135416	0	0	7	0	0	0	0	0	0	0	0	0
PAEN-IT_SP135422	0	0	9	0	5	0	0	0	0	0	0	0
PAEN-IT_SP135434	0	0	15	0	0	0	0	0	0	0	0	0
PAEN-IT_SP135440	0	3	6	0	0	0	0	0	0	0	0	0
PAEN-IT_SP135444	0	0	0	0	0	0	0	0	0	0	0	0
PAEN-IT_SP135448	0	0	6	0	0	0	0	0	0	0	0	0
PAEN-IT_SP135451	0	0	12	0	0	0	0	0	0	0	0	0
PAEN-IT_SP135455	0	0	9	0	0	0	0	0	0	0	0	0
PAEN-IT_SP135460	0	0	6	0	0	0	0	0	0	0	0	0
PAEN-IT_SP135463	0	5	0	0	0	0	0	0	0	0	0	0
PAEN-IT_SP135468	0	0	4	0	0	0	0	0	0	0	0	0
PAEN-IT_SP135475	0	0	3	0	3	0	0	0	0	0	0	0
PAEN-IT_SP135478	0	3	8	0	0	0	0	0	0	0	0	0
PAEN-IT_SP135480	0	0	3	0	0	0	0	0	0	0	0	0
PAEN-IT_SP135484	0	1	3	0	0	0	0	0	0	0	0	0
PAEN-IT_SP135488	0	21	0	0	0	0	29	0	0	0	0	0
PAEN-IT_SP135492	0	0	0	0	0	0	3	0	0	0	0	0
PAEN-IT_SP135496	0	0	0	0	4	0	6	0	0	0	0	0
PBCA-DE_SP107356	0	0	7	0	0	0	0	0	0	0	0	0
PBCA-DE_SP107357	0	0	10	0	0	0	0	0	0	0	0	0
PBCA-DE_SP107358	0	2	0	0	4	0	0	0	0	0	0	0
PBCA-DE_SP107359	0	0	4	0	0	3	0	0	0	0	0	0
PBCA-DE_SP107360	0	0	0	0	1	0	0	0	0	0	0	0
PBCA-DE_SP107361	0	0	3	0	3	2	0	0	0	0	0	0
PBCA-DE_SP107362	0	3	0	0	3	0	0	0	0	0	0	0
PBCA-DE_SP107363	0	0	0	0	0	4	0	0	0	0	0	0
PBCA-DE_SP107365	0	0	0	0	0	0	0	0	0	0	0	0
PBCA-DE_SP107369	0	6	0	0	0	0	0	0	0	0	0	0
PBCA-DE_SP107371	0	0	18	0	0	0	0	0	0	0	0	0
PBCA-DE_SP107373	0	5	0	0	0	0	0	0	0	0	0	0
PBCA-DE_SP107377	0	7	0	0	0	0	0	0	0	0	0	0
PBCA-DE_SP107379	0	2	2	0	0	0	0	0	0	0	0	0
PBCA-DE_SP107381	0	0	5	0	0	0	0	0	0	0	0	0
PBCA-DE_SP107384	0	13	0	0	26	0	0	0	0	0	0	0
PBCA-DE_SP107386	0	0	0	0	0	4	0	0	0	0	0	0
PBCA-DE_SP107403	0	0	0	0	0	7	0	0	0	0	0	0
PBCA-DE_SP107404	0	0	0	0	0	2	0	0	0	0	0	0
PBCA-DE_SP107405	0	0	2	0	0	0	0	0	0	0	0	0
PBCA-DE_SP107406	0	21	20	0	0	0	0	0	0	0	0	0
PBCA-DE_SP107407	0	0	9	0	0	0	0	0	0	0	0	0
PBCA-DE_SP107435	0	0	3	0	2	2	0	0	0	0	0	0
PBCA-DE_SP107436	0	0	0	0	0	3	0	0	0	0	0	0
PBCA-DE_SP107437	0	0	3	0	0	0	0	0	0	0	0	0
PBCA-DE_SP107438	0	0	3	0	0	0	0	0	0	0	0	0
PBCA-DE_SP107440	0	0	1	0	0	0	0	0	0	0	0	0
PBCA-DE_SP107441	0	0	4	0	0	0	0	0	0	0	0	0
PBCA-DE_SP107443	0	0	0	0	0	0	0	0	0	0	0	0
PBCA-DE_SP107444	0	0	0	0	0	0	0	0	0	0	0	0
PBCA-DE_SP107446	0	0	0	0	0	1	0	0	0	0	0	0
PBCA-DE_SP107448	0	0	0	0	0	0	0	0	0	0	0	0
PBCA-DE_SP107449	0	3	3	0	0	0	0	0	0	0	0	0
PBCA-DE_SP107451	0	0	0	0	0	2	0	0	0	0	0	0
PBCA-DE_SP107453	0	2	0	0	0	0	0	0	0	0	0	0
PBCA-DE_SP107454	0	0	0	0	0	0	0	0	0	0	0	0
PBCA-DE_SP107455	0	0	0	0	0	3	0	0	0	0	0	0
PBCA-DE_SP107457	0	0	3	0	0	0	0	0	0	0	0	0
PBCA-DE_SP107458	0	0	6	0	0	0	0	0	0	0	0	0
PBCA-DE_SP107459	0	0	0	0	2	0	0	0	0	0	0	0
PBCA-DE_SP107460	0	0	1	0	0	0	0	0	0	0	0	0
PBCA-DE_SP107461	0	0	0	0	0	1	0	0	0	0	0	0
PBCA-DE_SP107462	0	0	0	0	0	0	0	0	0	0	0	0
PBCA-DE_SP107463	0	0	4	0	0	0	0	0	0	0	0	0
PBCA-DE_SP107464	0	0	0	0	0	4	0	0	0	0	0	0
PBCA-DE_SP107466	0	0	0	0	2	0	0	0	0	0	0	0
PBCA-DE_SP107467	0	2	0	0	0	0	0	0	0	0	0	0
PBCA-DE_SP107468	0	0	0	0	3	0	0	0	0	0	0	0
PBCA-DE_SP107469	0	0	1	0	0	0	0	0	0	0	0	0
PBCA-DE_SP107470	0	0	0	0	5	0	0	0	0	0	0	0
PBCA-DE_SP107472	0	0	0	0	0	0	0	0	0	0	0	0
PBCA-DE_SP107473	0	0	0	0	1	0	0	0	0	0	0	0
PBCA-DE_SP107474	0	0	0	0	5	0	0	0	0	0	0	0
PBCA-DE_SP107477	0	0	1	0	0	0	0	0	0	0	0	0
PBCA-DE_SP107478	0	0	1	0	0	0	0	0	0	0	0	0
PBCA-DE_SP107479	0	0	0	0	0	0	0	0	0	0	0	0
PBCA-DE_SP107480	0	0	0	0	0	1	0	0	0	0	0	0
PBCA-DE_SP107545	0	0	0	0	0	0	0	0	0	0	0	0
PBCA-DE_SP107546	0	0	0	0	0	1	0	0	0	0	0	0
PBCA-DE_SP107547	0	0	0	0	1	0	0	0	0	0	0	0
PBCA-DE_SP107548	0	0	0	0	0	1	0	0	0	0	0	0
PBCA-DE_SP107549	0	1	0	0	0	0	0	0	0	0	0	0
PBCA-DE_SP107550	0	0	0	0	0	0	0	0	0	0	0	0
PBCA-DE_SP107552	0	0	0	0	0	0	0	0	0	0	0	0
PBCA-DE_SP107553	0	0	0	0	0	0	0	0	0	0	0	0
PBCA-DE_SP107554	0	3	0	0	0	0	0	0	0	0	0	0
PBCA-DE_SP107555	0	0	7	0	0	0	0	0	0	0	0	0
PBCA-DE_SP107556	0	3	0	0	0	0	0	0	0	0	0	0
PBCA-DE_SP107557	0	0	0	0	1	0	0	0	0	0	0	0
PBCA-DE_SP78659	0	1	1	0	0	0	0	0	0	0	0	0
PBCA-DE_SP78660	0	0	0	0	0	0	0	0	0	0	0	0
PBCA-DE_SP78661	0	0	0	0	3	0	0	0	0	0	0	0
PBCA-DE_SP78662	0	0	3	0	0	0	0	0	0	0	0	0
PBCA-DE_SP78663	0	0	0	0	0	0	0	0	0	0	0	0
PBCA-DE_SP78664	0	0	0	0	0	2	0	0	0	0	0	0
PBCA-DE_SP78665	0	0	1	0	0	0	0	0	0	0	0	0
PBCA-DE_SP78666	0	0	1	0	0	0	0	0	0	0	0	0
PBCA-DE_SP78668	0	0	0	0	0	0	0	0	0	0	0	0
PBCA-DE_SP78671	0	0	2	0	0	0	0	0	0	0	0	0
PBCA-DE_SP78672	0	0	0	0	0	1	0	0	0	0	0	0
PBCA-DE_SP78673	0	0	0	0	2	0	0	0	0	0	0	0
PBCA-DE_SP78674	0	0	3	0	0	0	0	0	0	0	0	0
PBCA-DE_SP78675	0	0	0	0	1	0	0	0	0	0	0	0
PBCA-DE_SP78676	0	0	0	0	0	3	0	0	0	0	0	0
PBCA-DE_SP78677	0	0	0	0	0	2	0	0	0	0	0	0
PBCA-DE_SP78679	0	0	0	0	6	0	0	0	0	0	0	0
PBCA-DE_SP78680	0	0	0	0	0	2	0	0	0	0	0	0
PBCA-DE_SP78709	0	0	0	0	0	0	0	0	0	0	0	0
PBCA-DE_SP78711	0	0	0	0	0	0	0	0	0	0	0	0
PBCA-DE_SP78713	0	3	0	0	0	0	0	0	0	0	0	0
PBCA-DE_SP78714	0	0	1	0	0	0	0	0	0	0	0	0
[truncated: 585 more rows]
