# Supplementary material for: Mapping clustered mutations in cancer reveals APOBEC3 mutagenesis of ecDNA
Source: Nature. 2022 Feb 9;602(7897):510–7. doi: 10.1038/s41586-022-04398-6 (PMC8850194; doi:10.1038/s41586-022-04398-6)
Supplement: Supplementary file 5 — Mutational signature activities of omikli events [file 41586_2022_4398_MOESM5_ESM.xlsx]

## Sheet: Supplementary Table 3
Supplementary Table 3	Mutational signature activites of omikli events
Samples	SBS1	SBS2	SBS4	SBS5	SBS7a	SBS7b	SBS7c	SBS8	SBS9	SBS12	SBS13	SBS17a	SBS17b	SBS26	SBS28	SBS37	SBS40	SBS41	SBS47	SBS84	SBS85
BLCA-US_SP1003	0	571	0	151	0	0	0	0	0	0	778	0	0	0	0	0	0	0	0	0	0
BLCA-US_SP1009	0	292	0	115	0	0	0	0	0	0	395	0	0	0	0	0	0	0	0	0	0
BLCA-US_SP1059	0	344	0	0	0	0	0	0	0	0	409	0	0	0	0	0	630	0	0	0	0
BLCA-US_SP1086	0	127	0	0	0	0	0	0	0	0	214	0	0	0	0	0	200	0	0	0	0
BLCA-US_SP1114	0	76	0	0	0	0	0	0	0	0	88	0	0	0	0	0	171	0	0	0	0
BLCA-US_SP1132	0	43	0	0	0	0	0	0	0	0	40	0	0	0	0	0	125	0	0	0	0
BLCA-US_SP1144	7	376	0	122	0	0	0	0	0	0	522	0	0	0	0	0	0	0	0	0	0
BLCA-US_SP1174	0	32	0	0	0	0	0	0	0	0	53	0	0	0	0	0	101	0	0	0	0
BLCA-US_SP1305	0	0	0	25	0	0	0	0	0	0	0	0	0	0	0	0	360	0	0	0	0
BLCA-US_SP1365	0	90	0	113	0	0	0	0	0	0	145	0	0	0	0	0	0	0	0	0	0
BLCA-US_SP1377	5	214	0	91	0	0	0	0	0	0	484	0	0	0	0	0	0	0	0	0	0
BLCA-US_SP1419	1	69	0	136	0	0	0	0	0	0	110	0	0	0	0	0	0	0	0	0	0
BLCA-US_SP1431	1	246	0	70	0	0	0	0	0	0	323	0	0	0	0	0	0	0	0	0	0
BLCA-US_SP1491	0	98	0	69	0	0	0	0	0	0	121	0	0	0	0	0	0	0	0	0	0
BLCA-US_SP1677	0	833	0	267	0	0	0	0	0	0	970	0	0	0	0	0	0	0	0	0	0
BLCA-US_SP1712	2	298	0	19	0	0	0	0	0	0	396	0	0	0	0	0	0	0	0	0	0
BLCA-US_SP1724	3	375	0	82	0	0	0	0	0	0	560	0	0	0	0	0	0	0	0	0	0
BLCA-US_SP1781	6	1031	0	176	0	0	0	0	0	0	1482	0	0	0	0	0	0	0	0	0	0
BLCA-US_SP953	0	774	0	353	0	0	0	0	0	0	1022	0	0	0	0	0	0	0	0	0	0
BLCA-US_SP96136	0	589	0	307	0	0	0	0	0	0	684	0	0	0	0	0	0	0	0	0	0
BLCA-US_SP963	7	1091	0	114	0	0	0	0	0	0	1587	0	0	0	0	0	0	0	0	0	0
BLCA-US_SP967	0	7	0	10	0	0	0	0	0	0	0	0	0	0	0	0	24	0	0	0	0
BLCA-US_SP975	0	37	0	0	0	0	0	0	0	0	73	0	0	0	0	0	249	0	0	0	0
BOCA-UK_SP116383	0	19	0	0	0	0	0	0	0	0	32	0	0	0	0	0	157	0	0	0	71
BOCA-UK_SP116385	5	0	0	15	0	0	0	0	0	0	0	0	0	0	0	0	48	0	0	0	0
BOCA-UK_SP116391	3	0	0	0	0	0	0	0	0	0	0	0	0	0	0	0	19	0	0	0	0
BOCA-UK_SP116393	0	0	0	0	0	0	0	0	0	0	3	0	0	0	0	0	0	0	0	0	0
BOCA-UK_SP116401	2	0	0	20	0	0	0	0	0	0	7	0	0	0	0	0	0	0	0	0	0
BOCA-UK_SP116406	0	24	0	57	0	0	0	0	0	0	46	0	0	0	0	0	0	0	0	0	0
BOCA-UK_SP116409	1	0	0	0	0	0	0	0	0	0	0	0	0	0	0	0	27	0	0	0	0
BOCA-UK_SP116412	0	16	0	40	0	0	0	0	0	0	18	0	0	0	0	0	0	0	0	0	0
BOCA-UK_SP116416	0	0	0	12	0	0	0	0	0	0	0	0	0	0	0	0	0	0	0	0	0
BOCA-UK_SP116424	0	2	0	8	0	0	0	0	0	0	0	0	0	0	0	0	0	0	0	0	0
BOCA-UK_SP116431	0	12	0	33	0	0	0	0	0	0	11	0	0	0	0	0	90	0	0	0	0
BOCA-UK_SP116434	0	0	0	0	0	0	0	0	0	0	0	0	0	0	0	0	16	0	0	0	0
BOCA-UK_SP116437	3	15	0	18	0	0	0	0	0	0	29	0	0	0	0	0	0	0	0	0	0
BOCA-UK_SP116440	2	3	0	26	0	0	0	0	0	0	7	0	0	0	0	0	0	0	0	0	0
BOCA-UK_SP116442	2	0	0	0	0	0	0	0	0	0	0	0	0	0	0	0	0	0	0	0	0
BOCA-UK_SP116446	0	0	0	4	0	0	0	0	0	0	0	0	0	0	0	0	0	0	0	0	0
BOCA-UK_SP116448	0	0	0	0	0	0	0	0	0	0	0	0	0	0	0	0	0	0	0	0	0
BOCA-UK_SP116450	0	10	0	0	0	0	0	0	0	0	10	0	0	0	0	0	55	0	0	0	25
BOCA-UK_SP116453	0	0	0	9	0	0	0	0	0	0	0	0	0	0	0	0	43	0	0	0	0
BOCA-UK_SP116456	20	32	0	254	0	0	0	0	0	0	29	0	0	0	0	0	0	0	0	0	0
BOCA-UK_SP116459	0	72	0	69	0	0	0	0	0	0	31	0	0	0	0	0	0	0	0	0	0
BOCA-UK_SP116462	0	20	0	17	0	0	0	0	0	0	24	0	0	0	0	0	0	0	0	0	0
BOCA-UK_SP116465	0	8	0	8	0	0	0	0	0	0	14	0	0	0	0	0	0	0	0	0	0
BOCA-UK_SP116469	1	9	0	19	0	0	0	0	0	0	12	0	0	0	0	0	39	0	0	0	0
BOCA-UK_SP116472	0	6	0	75	0	0	0	0	0	0	19	0	0	0	0	0	0	0	0	0	0
BOCA-UK_SP116475	1	15	0	0	0	0	0	0	0	0	11	0	0	0	0	0	54	0	0	0	0
BOCA-UK_SP116478	0	86	0	151	0	0	0	0	0	0	95	0	0	0	0	0	0	0	0	0	0
BOCA-UK_SP116481	0	103	0	75	0	0	0	0	0	0	86	0	0	0	0	0	0	0	0	0	0
BOCA-UK_SP116484	2	11	0	38	0	0	0	0	0	0	9	0	0	0	0	0	0	0	0	0	0
BOCA-UK_SP116487	1	11	0	25	0	0	0	0	0	0	16	0	0	0	0	0	0	0	0	0	0
BOCA-UK_SP116490	4	31	0	0	0	0	0	0	0	0	36	0	0	0	0	0	113	0	0	0	0
BOCA-UK_SP116493	2	7	0	29	0	0	0	0	0	0	14	0	0	0	0	0	0	0	0	0	0
BOCA-UK_SP116496	1	12	0	0	0	0	0	0	0	0	22	0	0	0	0	0	101	0	0	0	0
BOCA-UK_SP116509	0	5	0	0	0	0	0	0	0	0	0	0	0	0	0	0	46	0	0	0	0
BOCA-UK_SP116512	0	20	0	1	0	0	0	0	0	0	26	0	0	0	0	0	99	0	0	0	0
BOCA-UK_SP116518	1	28	0	0	0	0	0	0	0	0	36	0	0	0	0	0	180	0	0	0	0
BOCA-UK_SP116520	0	42	0	0	0	0	0	0	0	0	28	0	0	0	0	0	144	0	0	0	0
BOCA-UK_SP116523	1	0	0	6	0	0	0	0	0	0	0	0	0	0	0	0	75	0	0	0	50
BOCA-UK_SP116525	3	100	0	127	0	0	0	0	0	0	54	0	0	0	0	0	0	0	0	0	0
BOCA-UK_SP116528	0	0	0	0	0	0	0	0	0	0	20	0	0	0	0	0	61	0	0	0	47
BOCA-UK_SP116531	1	0	0	2	0	0	0	0	0	0	0	0	0	0	0	0	0	0	0	0	6
BOCA-UK_SP116534	0	12	0	37	0	0	0	0	0	0	9	0	0	0	0	0	0	0	0	0	0
BOCA-UK_SP116536	0	0	0	12	0	0	0	0	0	0	0	0	0	0	0	0	0	0	0	0	21
BOCA-UK_SP116539	1	0	0	4	0	0	0	0	0	0	0	0	0	0	0	0	14	0	0	0	0
BOCA-UK_SP116542	0	0	0	0	0	0	0	0	0	0	0	0	0	0	0	0	6	0	0	0	0
BOCA-UK_SP116545	0	0	0	0	0	0	0	0	0	0	0	0	0	0	0	0	0	0	0	0	4
BOCA-UK_SP116548	0	0	0	6	0	0	0	0	0	0	0	0	0	0	0	0	0	0	0	0	5
BOCA-UK_SP116550	0	0	0	0	0	0	0	0	0	0	0	0	0	0	0	0	0	0	0	0	2
BOCA-UK_SP116553	0	0	0	0	0	0	0	0	0	0	0	0	0	0	0	0	2	0	0	0	0
BOCA-UK_SP116557	4	0	0	2	0	0	0	0	0	0	0	0	0	0	0	0	0	0	0	0	0
BOCA-UK_SP116559	0	0	0	4	0	0	0	0	0	0	0	0	0	0	0	0	0	0	0	0	6
BOCA-UK_SP116562	0	0	0	21	0	0	0	0	0	0	0	0	0	0	0	0	0	0	0	0	0
BOCA-UK_SP116564	0	0	0	11	0	0	0	0	0	0	0	0	0	0	0	0	0	0	0	0	0
BOCA-UK_SP116571	0	20	0	20	0	0	0	0	0	0	13	0	0	0	0	0	0	0	0	0	0
BOCA-UK_SP116578	1	12	0	0	0	0	0	0	0	0	22	0	0	0	0	0	91	0	0	0	0
BOCA-UK_SP116582	2	22	0	0	0	0	0	0	0	0	32	0	0	0	0	0	105	0	0	0	0
BOCA-UK_SP116586	0	6	0	22	0	0	0	0	0	0	20	0	0	0	0	0	40	0	0	0	0
BOCA-UK_SP116589	5	19	0	49	0	0	0	0	0	0	33	0	0	0	0	0	102	0	0	0	0
BOCA-UK_SP116593	1	31	0	72	0	0	0	0	0	0	29	0	0	0	0	0	0	0	0	0	0
BOCA-UK_SP116596	7	0	0	0	0	0	0	0	0	0	0	0	0	0	0	0	65	0	0	0	0
BOCA-UK_SP116599	0	20	0	27	0	0	0	0	0	0	14	0	0	0	0	0	71	0	0	0	0
BRCA-EU_SP116946	0	0	0	0	0	0	0	0	0	0	0	0	0	0	0	0	29	0	0	0	0
BRCA-EU_SP116947	1	4	0	40	0	0	0	0	0	0	9	0	0	0	0	0	0	0	0	0	0
BRCA-EU_SP116948	0	16	0	25	0	0	0	0	0	0	8	0	0	0	0	0	0	0	0	0	17
BRCA-EU_SP116963	3	5	0	16	0	0	0	0	0	0	6	0	0	0	0	0	0	0	0	0	0
BRCA-EU_SP116991	1	0	0	15	0	0	0	0	0	0	6	0	0	0	0	0	0	0	0	0	0
BRCA-EU_SP117011	0	507	0	50	0	0	0	0	0	0	474	0	0	0	0	0	0	0	0	0	0
BRCA-EU_SP117032	1	0	0	42	0	0	0	0	0	0	17	0	0	0	0	0	0	0	0	0	0
BRCA-EU_SP117057	1	34	0	7	0	0	0	0	0	0	34	0	0	0	0	0	53	0	0	0	0
BRCA-EU_SP117078	2	61	0	75	0	0	0	0	0	0	65	0	0	0	0	0	105	0	0	0	0
BRCA-EU_SP117079	0	31	0	22	0	0	0	0	0	0	33	0	0	0	0	0	0	0	0	0	0
BRCA-EU_SP117105	3	33	0	0	0	0	0	0	0	0	40	0	0	0	0	0	82	0	0	0	0
BRCA-EU_SP117108	0	0	0	5	0	0	0	0	0	0	0	0	0	0	0	0	0	0	0	0	5
BRCA-EU_SP117113	2	8	0	0	0	0	0	0	0	0	7	0	0	0	0	0	0	0	0	0	0
BRCA-EU_SP117126	0	0	0	0	0	0	0	0	0	0	0	0	0	0	0	0	47	0	0	0	0
BRCA-EU_SP117127	0	0	0	4	0	0	0	0	0	0	0	0	0	0	0	0	0	0	0	0	8
BRCA-EU_SP117136	0	2	0	4	0	0	0	0	0	0	0	0	0	0	0	0	0	0	0	0	0
BRCA-EU_SP117162	1	13	0	0	0	0	0	0	0	0	6	0	0	0	0	0	56	0	0	0	0
BRCA-EU_SP117244	0	39	0	9	0	0	0	0	0	0	42	0	0	0	0	0	0	0	0	0	0
BRCA-EU_SP117245	6	5	0	11	0	0	0	0	0	0	28	0	0	0	0	0	0	0	0	0	0
BRCA-EU_SP117247	2	10	0	33	0	0	0	0	0	0	16	0	0	0	0	0	0	0	0	0	0
BRCA-EU_SP117250	0	277	0	23	0	0	0	0	0	0	363	0	0	0	0	0	0	0	0	0	0
BRCA-EU_SP117257	0	0	0	0	0	0	0	0	0	0	0	0	0	0	0	0	16	0	0	0	0
BRCA-EU_SP117312	2	18	0	16	0	0	0	0	0	0	35	0	0	0	0	0	0	0	0	0	0
BRCA-EU_SP117344	1	0	0	21	0	0	0	0	0	0	0	0	0	0	0	0	111	0	0	0	0
BRCA-EU_SP117354	1	0	0	38	0	0	0	0	0	0	0	0	0	0	0	0	86	0	0	0	30
BRCA-EU_SP117362	0	0	0	8	0	0	0	0	0	0	0	0	0	0	0	0	0	0	0	0	9
BRCA-EU_SP117363	5	0	0	33	0	0	0	0	0	0	0	0	0	0	0	0	178	0	0	0	0
BRCA-EU_SP117369	0	375	0	102	0	0	0	0	0	0	411	0	0	0	0	0	0	0	0	0	0
BRCA-EU_SP117370	2	0	0	0	0	0	0	0	0	0	0	0	0	0	0	0	19	0	0	0	0
BRCA-EU_SP117372	0	358	0	70	0	0	0	0	0	0	556	0	0	0	0	0	0	0	0	0	0
BRCA-EU_SP117378	0	0	0	13	0	0	0	0	0	0	0	0	0	0	0	0	13	0	0	0	0
BRCA-EU_SP117402	1	55	0	33	0	0	0	0	0	0	55	0	0	0	0	0	0	0	0	0	0
BRCA-EU_SP117409	7	0	0	0	0	0	0	0	0	0	0	0	0	0	0	0	177	0	0	0	0
BRCA-EU_SP117454	0	7	0	17	0	0	0	0	0	0	11	0	0	0	0	0	0	0	0	0	0
BRCA-EU_SP117470	5	26	0	0	0	0	0	0	0	0	42	0	0	0	0	0	228	0	0	0	0
BRCA-EU_SP117538	8	0	0	0	0	0	0	0	0	0	0	0	0	0	0	0	361	0	0	0	0
BRCA-EU_SP117552	3	6	0	20	0	0	0	0	0	0	9	0	0	0	0	0	0	0	0	0	0
BRCA-EU_SP117586	0	0	0	11	0	0	0	0	0	0	0	0	0	0	0	0	0	0	0	0	0
BRCA-EU_SP117593	1	0	0	22	0	0	0	0	0	0	0	0	0	0	0	0	0	0	0	0	0
BRCA-EU_SP117598	0	0	0	7	0	0	0	0	0	0	0	0	0	0	0	0	32	0	0	0	0
BRCA-EU_SP117614	0	11	0	2	0	0	0	0	0	0	8	0	0	0	0	0	51	0	0	0	0
BRCA-EU_SP117618	2	0	0	0	0	0	0	0	0	0	0	0	0	0	0	0	17	0	0	0	0
BRCA-EU_SP117629	0	12	0	0	0	0	0	0	0	0	12	0	0	0	0	0	67	0	0	0	37
BRCA-EU_SP117639	1	55	0	20	0	0	0	0	0	0	32	0	0	0	0	0	67	0	0	0	0
BRCA-EU_SP117676	0	0	0	0	0	0	0	0	0	0	0	0	0	0	0	0	49	0	0	0	0
BRCA-EU_SP117698	0	0	0	4	0	0	0	0	0	0	0	0	0	0	0	0	14	0	0	0	0
BRCA-EU_SP117709	0	0	0	2	0	0	0	0	0	0	0	0	0	0	0	0	12	0	0	0	0
BRCA-EU_SP117710	2	0	0	0	0	0	0	0	0	0	0	0	0	0	0	0	50	0	0	0	0
BRCA-EU_SP117724	2	7	0	8	0	0	0	0	0	0	20	0	0	0	0	0	26	0	0	0	0
BRCA-EU_SP117728	0	0	0	3	0	0	0	0	0	0	0	0	0	0	0	0	9	0	0	0	0
BRCA-EU_SP117778	0	6	0	44	0	0	0	0	0	0	8	0	0	0	0	0	0	0	0	0	0
BRCA-EU_SP117785	1	19	0	0	0	0	0	0	0	0	52	0	0	0	0	0	66	0	0	0	0
BRCA-EU_SP117800	2	12	0	0	0	0	0	0	0	0	10	0	0	0	0	0	80	0	0	0	0
BRCA-EU_SP117812	2	0	0	13	0	0	0	0	0	0	0	0	0	0	0	0	0	0	0	0	8
BRCA-EU_SP117834	3	21	0	46	0	0	0	0	0	0	33	0	0	0	0	0	79	0	0	0	0
BRCA-EU_SP117840	0	0	0	9	0	0	0	0	0	0	0	0	0	0	0	0	0	0	0	0	11
BRCA-EU_SP117850	1	4	0	13	0	0	0	0	0	0	12	0	0	0	0	0	0	0	0	0	0
BRCA-EU_SP117882	0	36	0	27	0	0	0	0	0	0	61	0	0	0	0	0	0	0	0	0	0
BRCA-EU_SP117887	1	0	0	9	0	0	0	0	0	0	0	0	0	0	0	0	234	0	0	0	0
BRCA-EU_SP117901	0	19	0	21	0	0	0	0	0	0	27	0	0	0	0	0	0	0	0	0	0
BRCA-EU_SP117919	0	16	0	0	0	0	0	0	0	0	20	0	0	0	0	0	197	0	0	0	49
BRCA-EU_SP117933	4	0	0	0	0	0	0	0	0	0	0	0	0	0	0	0	29	0	0	0	0
BRCA-EU_SP117944	0	37	0	0	0	0	0	0	0	0	57	0	0	0	0	0	149	0	0	0	0
BRCA-EU_SP117983	3	23	0	0	0	0	0	0	0	0	61	0	0	0	0	0	72	0	0	0	0
BRCA-EU_SP118012	0	0	0	0	0	0	0	0	0	0	0	0	0	0	0	0	20	0	0	0	0
BRCA-EU_SP118038	0	83	0	0	0	0	0	0	0	0	92	0	0	0	0	0	120	0	0	0	0
BRCA-EU_SP118073	5	0	0	7	0	0	0	0	0	0	0	0	0	0	0	0	0	0	0	0	0
BRCA-EU_SP118074	4	6	0	36	0	0	0	0	0	0	36	0	0	0	0	0	115	0	0	0	0
BRCA-EU_SP118077	0	12	0	0	0	0	0	0	0	0	12	0	0	0	0	0	56	0	0	0	0
BRCA-EU_SP124191	0	0	0	6	0	0	0	0	0	0	0	0	0	0	0	0	33	0	0	0	0
BRCA-EU_SP124193	4	19	0	13	0	0	0	0	0	0	17	0	0	0	0	0	0	0	0	0	0
BRCA-EU_SP124195	1	4	0	3	0	0	0	0	0	0	3	0	0	0	0	0	29	0	0	0	0
BRCA-EU_SP124197	0	190	0	85	0	0	0	0	0	0	204	0	0	0	0	0	0	0	0	0	0
BRCA-EU_SP124199	0	4	0	10	0	0	0	0	0	0	0	0	0	0	0	0	0	0	0	0	0
BRCA-EU_SP124201	0	0	0	0	0	0	0	0	0	0	0	0	0	0	0	0	39	0	0	0	0
BRCA-EU_SP124207	0	17	0	37	0	0	0	0	0	0	26	0	0	0	0	0	153	0	0	0	0
BRCA-UK_SP116331	4	0	0	14	0	0	0	0	0	0	14	0	0	0	0	0	32	0	0	0	0
BRCA-UK_SP116333	0	4	0	0	0	0	0	0	0	0	15	0	0	0	0	0	84	0	0	0	0
BRCA-UK_SP116335	3	0	0	1	0	0	0	0	0	0	0	0	0	0	0	0	52	0	0	0	0
BRCA-UK_SP116339	1	0	0	0	0	0	0	0	0	0	0	0	0	0	0	0	53	0	0	0	0
BRCA-UK_SP116341	1	20	0	0	0	0	0	0	0	0	13	0	0	0	0	0	110	0	0	0	0
BRCA-UK_SP116343	5	20	0	2	0	0	0	0	0	0	14	0	0	0	0	0	80	0	0	0	0
BRCA-UK_SP116345	2	8	0	10	0	0	0	0	0	0	8	0	0	0	0	0	0	0	0	0	0
BRCA-UK_SP116347	0	0	0	14	0	0	0	0	0	0	0	0	0	0	0	0	0	0	0	0	0
BRCA-UK_SP116349	0	2	0	1	0	0	0	0	0	0	4	0	0	0	0	0	20	0	0	0	0
BRCA-UK_SP116351	0	9	0	0	0	0	0	0	0	0	10	0	0	0	0	0	44	0	0	0	0
BRCA-UK_SP116353	3	23	0	10	0	0	0	0	0	0	29	0	0	0	0	0	116	0	0	0	0
BRCA-UK_SP116355	3	0	0	0	0	0	0	0	0	0	23	0	0	0	0	0	125	0	0	0	0
BRCA-UK_SP116357	0	0	0	0	0	0	0	0	0	0	10	0	0	0	0	0	73	0	0	0	0
BRCA-UK_SP116359	3	28	0	0	0	0	0	0	0	0	22	0	0	0	0	0	112	0	0	0	0
BRCA-UK_SP116361	2	22	0	0	0	0	0	0	0	0	30	0	0	0	0	0	65	0	0	0	0
BRCA-UK_SP116363	0	0	0	0	0	0	0	0	0	0	0	0	0	0	0	0	23	0	0	0	15
BRCA-UK_SP116365	0	3	0	0	0	0	0	0	0	0	9	0	0	0	0	0	37	0	0	0	0
BRCA-UK_SP116367	8	0	0	0	0	0	0	0	0	0	0	0	0	0	0	0	118	0	0	0	0
BRCA-UK_SP116369	3	0	0	11	0	0	0	0	0	0	0	0	0	0	0	0	175	0	0	0	0
BRCA-UK_SP116371	3	0	0	0	0	0	0	0	0	0	0	0	0	0	0	0	74	0	0	0	0
BRCA-UK_SP116373	1	0	0	5	0	0	0	0	0	0	0	0	0	0	0	0	75	0	0	0	0
BRCA-UK_SP116375	1	10	0	0	0	0	0	0	0	0	22	0	0	0	0	0	94	0	0	0	0
BRCA-UK_SP116377	0	11	0	0	0	0	0	0	0	0	31	0	0	0	0	0	187	0	0	0	0
BRCA-UK_SP116379	2	0	0	0	0	0	0	0	0	0	0	0	0	0	0	0	52	0	0	0	16
BRCA-UK_SP2143	4	0	0	0	0	0	0	0	0	0	0	0	0	0	0	0	34	0	0	0	0
BRCA-UK_SP2144	1	0	0	0	0	0	0	0	0	0	0	0	0	0	0	0	38	0	0	0	14
BRCA-UK_SP2145	7	30	0	0	0	0	0	0	0	0	12	0	0	0	0	0	165	0	0	0	0
BRCA-UK_SP2146	3	11	0	5	0	0	0	0	0	0	8	0	0	0	0	0	54	0	0	0	0
BRCA-UK_SP2147	1	0	0	0	0	0	0	0	0	0	29	0	0	0	0	0	310	0	0	0	0
BRCA-UK_SP2148	1	34	0	30	0	0	0	0	0	0	47	0	0	0	0	0	0	0	0	0	0
BRCA-UK_SP2150	0	4	0	3	0	0	0	0	0	0	8	0	0	0	0	0	27	0	0	0	26
BRCA-UK_SP2151	0	15	0	4	0	0	0	0	0	0	15	0	0	0	0	0	0	0	0	0	0
BRCA-UK_SP2152	2	12	0	0	0	0	0	0	0	0	16	0	0	0	0	0	42	0	0	0	0
BRCA-UK_SP2153	3	28	0	32	0	0	0	0	0	0	37	0	0	0	0	0	106	0	0	0	0
BRCA-UK_SP2154	3	0	0	0	0	0	0	0	0	0	0	0	0	0	0	0	224	0	0	0	0
BRCA-UK_SP2155	5	0	0	0	0	0	0	0	0	0	0	0	0	0	0	0	270	0	0	0	0
BRCA-UK_SP2156	0	35	0	146	0	0	0	0	0	0	45	0	0	0	0	0	0	0	0	0	0
BRCA-UK_SP2157	4	10	0	42	0	0	0	0	0	0	18	0	0	0	0	0	0	0	0	0	0
BRCA-UK_SP2158	1	60	0	65	0	0	0	0	0	0	41	0	0	0	0	0	83	0	0	0	0
BRCA-UK_SP2159	2	282	0	61	0	0	0	0	0	0	319	0	0	0	0	0	0	0	0	0	0
BRCA-UK_SP2160	2	0	0	0	0	0	0	0	0	0	0	0	0	0	0	0	43	0	0	0	0
BRCA-UK_SP2293	0	1163	0	148	0	0	0	0	0	0	1391	0	0	0	0	0	0	0	0	0	0
BRCA-UK_SP2349	4	112	0	0	0	0	0	0	0	0	105	0	0	0	0	0	164	0	0	0	0
BRCA-UK_SP2357	4	42	0	25	0	0	0	0	0	0	0	0	0	0	0	0	153	0	0	0	0
BRCA-US_SP10084	3	24	0	28	0	0	0	0	0	0	51	0	0	0	0	0	267	0	0	0	0
BRCA-US_SP10150	1	183	0	89	0	0	0	0	0	0	310	0	0	0	0	0	0	0	0	0	0
BRCA-US_SP10470	3	4	0	0	0	0	0	0	0	0	11	0	0	0	0	0	58	0	0	0	21
BRCA-US_SP10563	0	94	0	131	0	0	0	0	0	0	52	0	0	0	0	0	0	0	0	0	0
BRCA-US_SP10635	0	0	0	26	0	0	0	0	0	0	0	0	0	0	0	0	0	0	0	0	0
BRCA-US_SP10944	4	124	0	0	0	0	0	0	0	0	116	0	0	0	0	0	181	0	0	0	0
BRCA-US_SP11045	0	102	0	32	0	0	0	0	0	0	131	0	0	0	0	0	0	0	0	0	0
BRCA-US_SP11171	5	0	0	46	0	0	0	0	0	0	0	0	0	0	0	0	75	0	0	0	0
BRCA-US_SP11235	3	0	0	20	0	0	0	0	0	0	0	0	0	0	0	0	121	0	0	0	0
BRCA-US_SP11292	6	0	0	65	0	0	0	0	0	0	21	0	0	0	0	0	100	0	0	0	0
BRCA-US_SP11808	4	14	0	0	0	0	0	0	0	0	18	0	0	0	0	0	94	0	0	0	0
BRCA-US_SP11878	3	76	0	76	0	0	0	0	0	0	123	0	0	0	0	0	0	0	0	0	0
BRCA-US_SP11948	1	0	0	0	0	0	0	0	0	0	0	0	0	0	0	0	74	0	0	0	0
BRCA-US_SP12049	2	0	0	0	0	0	0	0	0	0	0	0	0	0	0	0	146	0	0	0	0
BRCA-US_SP12186	0	254	0	94	0	0	0	0	0	0	320	0	0	0	0	0	0	0	0	0	0
BRCA-US_SP12856	3	557	0	100	0	0	0	0	0	0	670	0	0	0	0	0	0	0	0	0	0
BRCA-US_SP13036	0	0	0	0	0	0	0	0	0	0	0	0	0	0	0	0	491	0	0	0	0
BRCA-US_SP2714	0	43	0	0	0	0	0	0	0	0	64	0	0	0	0	0	154	0	0	0	0
BRCA-US_SP2731	0	61	0	7	0	0	0	0	0	0	51	0	0	0	0	0	101	0	0	0	0
BRCA-US_SP2766	2	0	0	0	0	0	0	0	0	0	11	0	0	0	0	0	55	0	0	0	0
BRCA-US_SP2781	0	12	0	17	0	0	0	0	0	0	10	0	0	0	0	0	0	0	0	0	20
BRCA-US_SP2793	0	0	0	0	0	0	0	0	0	0	0	0	0	0	0	0	239	0	0	0	0
BRCA-US_SP2799	3	0	0	0	0	0	0	0	0	0	0	0	0	0	0	0	11	0	0	0	0
BRCA-US_SP2801	0	33	0	68	0	0	0	0	0	0	21	0	0	0	0	0	0	0	0	0	0
BRCA-US_SP2826	5	9	0	0	0	0	0	0	0	0	5	0	0	0	0	0	65	0	0	0	0
BRCA-US_SP2881	2	0	0	0	0	0	0	0	0	0	31	0	0	0	0	0	104	0	0	0	0
BRCA-US_SP2997	1	7	0	0	0	0	0	0	0	0	18	0	0	0	0	0	40	0	0	0	0
BRCA-US_SP3016	2	0	0	0	0	0	0	0	0	0	0	0	0	0	0	0	115	0	0	0	0
BRCA-US_SP3368	0	4	0	0	0	0	0	0	0	0	4	0	0	0	0	0	17	0	0	0	0
BRCA-US_SP3415	5	9	0	0	0	0	0	0	0	0	43	0	0	0	0	0	141	0	0	0	0
BRCA-US_SP3631	0	547	0	123	0	0	0	0	0	0	802	0	0	0	0	0	0	0	0	0	0
BRCA-US_SP4265	0	6	0	24	0	0	0	0	0	0	2	0	0	0	0	0	0	0	0	0	0
BRCA-US_SP4472	4	17	0	0	0	0	0	0	0	0	54	0	0	0	0	0	98	0	0	0	0
BRCA-US_SP4523	0	9	0	0	0	0	0	0	0	0	18	0	0	0	0	0	88	0	0	0	0
BRCA-US_SP4535	1	0	0	0	0	0	0	0	0	0	0	0	0	0	0	0	24	0	0	0	0
BRCA-US_SP4557	0	0	0	0	0	0	0	0	0	0	0	0	0	0	0	0	68	0	0	0	0
BRCA-US_SP4593	1	11	0	16	0	0	0	0	0	0	4	0	0	0	0	0	0	0	0	0	0
BRCA-US_SP4820	0	0	0	6	0	0	0	0	0	0	0	0	0	0	0	0	154	0	0	0	54
BRCA-US_SP4875	0	0	0	0	0	0	0	0	0	0	0	0	0	0	0	0	104	0	0	0	0
BRCA-US_SP5017	0	3	0	2	0	0	0	0	0	0	8	0	0	0	0	0	36	0	0	0	0
BRCA-US_SP5052	2	0	0	0	0	0	0	0	0	0	40	0	0	0	0	0	183	0	0	0	0
BRCA-US_SP5279	7	65	0	29	0	0	0	0	0	0	106	0	0	0	0	0	125	0	0	0	0
BRCA-US_SP5381	0	0	0	4	0	0	0	0	0	0	4	0	0	0	0	0	0	0	0	0	0
BRCA-US_SP5393	0	4	0	0	0	0	0	0	0	0	13	0	0	0	0	0	29	0	0	0	0
BRCA-US_SP5448	0	125	0	114	0	0	0	0	0	0	107	0	0	0	0	0	0	0	0	0	0
BRCA-US_SP5473	2	15	0	0	0	0	0	0	0	0	52	0	0	0	0	0	126	0	0	0	0
BRCA-US_SP5559	0	158	0	109	0	0	0	0	0	0	280	0	0	0	0	0	0	0	0	0	0
BRCA-US_SP5636	3	6	0	0	0	0	0	0	0	0	7	0	0	0	0	0	43	0	0	0	0
BRCA-US_SP5666	3	35	0	28	0	0	0	0	0	0	58	0	0	0	0	0	0	0	0	0	0
BRCA-US_SP5784	3	29	0	0	0	0	0	0	0	0	39	0	0	0	0	0	160	0	0	0	0
BRCA-US_SP5808	2	23	0	0	0	0	0	0	0	0	29	0	0	0	0	0	128	0	0	0	0
BRCA-US_SP5820	2	43	0	5	0	0	0	0	0	0	38	0	0	0	0	0	75	0	0	0	0
BRCA-US_SP5844	4	11	0	0	0	0	0	0	0	0	13	0	0	0	0	0	76	0	0	0	0
BRCA-US_SP5980	0	0	0	31	0	0	0	0	0	0	13	0	0	0	0	0	83	0	0	0	0
BRCA-US_SP6115	3	0	0	0	0	0	0	0	0	0	12	0	0	0	0	0	29	0	0	0	0
BRCA-US_SP6223	0	9	0	0	0	0	0	0	0	0	17	0	0	0	0	0	47	0	0	0	21
BRCA-US_SP6429	6	0	0	4	0	0	0	0	0	0	0	0	0	0	0	0	61	0	0	0	0
BRCA-US_SP6519	0	4	0	22	0	0	0	0	0	0	10	0	0	0	0	0	0	0	0	0	0
BRCA-US_SP6673	0	83	0	0	0	0	0	0	0	0	134	0	0	0	0	0	508	0	0	0	133
BRCA-US_SP6730	0	10	0	80	0	0	0	0	0	0	18	0	0	0	0	0	0	0	0	0	0
BRCA-US_SP6766	0	0	0	9	0	0	0	0	0	0	0	0	0	0	0	0	0	0	0	0	0
BRCA-US_SP6813	2	163	0	94	0	0	0	0	0	0	242	0	0	0	0	0	0	0	0	0	0
BRCA-US_SP6825	6	130	0	11	0	0	0	0	0	0	112	0	0	0	0	0	261	0	0	0	0
BRCA-US_SP7171	0	0	0	18	0	0	0	0	0	0	0	0	0	0	0	0	58	0	0	0	0
BRCA-US_SP7291	2	4	0	6	0	0	0	0	0	0	0	0	0	0	0	0	27	0	0	0	0
BRCA-US_SP7378	1	30	0	0	0	0	0	0	0	0	12	0	0	0	0	0	119	0	0	0	0
BRCA-US_SP7421	4	15	0	0	0	0	0	0	0	0	20	0	0	0	0	0	102	0	0	0	0
BRCA-US_SP7456	2	5	0	0	0	0	0	0	0	0	4	0	0	0	0	0	25	0	0	0	0
BRCA-US_SP7692	1	412	0	111	0	0	0	0	0	0	450	0	0	0	0	0	0	0	0	0	0
BRCA-US_SP7785	7	0	0	0	0	0	0	0	0	0	0	0	0	0	0	0	279	0	0	0	63
BRCA-US_SP8085	1	38	0	58	0	0	0	0	0	0	92	0	0	0	0	0	0	0	0	0	0
BRCA-US_SP8157	0	14	0	0	0	0	0	0	0	0	35	0	0	0	0	0	66	0	0	0	0
BRCA-US_SP8229	11	32	0	0	0	0	0	0	0	0	31	0	0	0	0	0	81	0	0	0	0
BRCA-US_SP8394	0	68	0	57	0	0	0	0	0	0	22	0	0	0	0	0	0	0	0	0	0
BRCA-US_SP8532	1	417	0	27	0	0	0	0	0	0	828	0	0	0	0	0	0	0	0	0	0
BRCA-US_SP8564	6	36	0	0	0	0	0	0	0	0	25	0	0	0	0	0	98	0	0	0	0
BRCA-US_SP8660	2	9	0	0	0	0	0	0	0	0	16	0	0	0	0	0	91	0	0	0	32
BRCA-US_SP8795	7	13	0	1	0	0	0	0	0	0	45	0	0	0	0	0	90	0	0	0	0
BRCA-US_SP8831	4	0	0	13	0	0	0	0	0	0	17	0	0	0	0	0	136	0	0	0	0
BRCA-US_SP8891	1	131	0	0	0	0	0	0	0	0	29	0	0	0	0	0	146	0	0	0	0
BRCA-US_SP8987	5	13	0	1	0	0	0	0	0	0	17	0	0	0	0	0	146	0	0	0	0
BRCA-US_SP9251	3	14	0	14	0	0	0	0	0	0	0	0	0	0	0	0	41	0	0	0	0
BRCA-US_SP9433	1	159	0	58	0	0	0	0	0	0	323	0	0	0	0	0	0	0	0	0	0
BRCA-US_SP9481	2	0	0	0	0	0	0	0	0	0	0	0	0	0	0	0	18	0	0	0	0
BRCA-US_SP96147	0	9	0	0	0	0	0	0	0	0	6	0	0	0	0	0	46	0	0	0	0
BRCA-US_SP96163	0	5	0	75	0	0	0	0	0	0	16	0	0	0	0	0	0	0	0	0	0
BRCA-US_SP9648	21	0	0	644	0	0	0	0	0	0	0	0	0	0	0	0	0	0	0	0	0
BRCA-US_SP96511	1	0	0	10	0	0	0	0	0	0	19	0	0	0	0	0	154	0	0	0	0
BRCA-US_SP9816	5	8	0	11	0	0	0	0	0	0	8	0	0	0	0	0	54	0	0	0	0
BRCA-US_SP9930	0	81	0	0	0	0	0	0	0	0	56	0	0	0	0	0	106	0	0	0	0
BRCA-US_SP9979	0	5	0	12	0	0	0	0	0	0	14	0	0	0	0	0	0	0	0	0	0
BTCA-SG_SP117017	2	5	0	70	0	0	0	0	0	0	11	0	0	0	0	0	0	0	0	0	0
BTCA-SG_SP117031	0	45	0	129	0	0	0	0	0	0	41	0	0	0	0	0	0	0	0	0	0
BTCA-SG_SP117332	0	60	0	0	0	0	0	0	0	0	57	0	0	0	0	0	0	0	0	0	0
BTCA-SG_SP117425	0	186	0	0	0	0	0	0	0	0	178	0	0	0	0	0	0	0	0	0	0
BTCA-SG_SP117556	3	0	0	89	0	0	0	0	0	0	0	0	0	0	0	0	0	0	0	0	0
BTCA-SG_SP117621	0	81	0	172	0	0	0	0	0	0	77	0	0	0	0	0	0	0	0	0	0
BTCA-SG_SP117627	0	9	0	67	0	0	0	0	0	0	12	0	0	0	0	0	0	0	0	0	0
BTCA-SG_SP117655	0	105	0	293	0	0	0	0	0	0	78	0	0	0	0	0	0	0	0	0	0
BTCA-SG_SP117712	0	0	0	151	0	0	0	0	0	0	0	0	0	0	0	0	0	0	0	0	0
BTCA-SG_SP117759	0	76	0	199	0	0	0	0	0	0	65	0	0	0	0	0	0	0	0	0	0
BTCA-SG_SP117775	0	55	0	122	0	0	0	0	0	0	100	0	0	0	0	0	0	0	0	0	0
BTCA-SG_SP117930	0	27	0	126	0	0	0	0	0	0	19	0	0	0	0	0	0	0	0	0	0
CESC-US_SP107575	0	24	0	0	0	0	0	0	0	0	34	0	0	0	0	0	0	0	0	0	0
CESC-US_SP107595	0	131	0	0	0	0	0	0	0	0	145	0	0	0	0	0	0	0	0	0	0
CESC-US_SP107603	0	80	0	0	0	0	0	0	0	0	147	0	0	0	0	0	0	0	0	0	0
CESC-US_SP107607	0	119	0	0	0	0	0	0	0	0	114	0	0	0	0	0	0	0	0	0	0
CESC-US_SP107624	0	57	0	0	0	0	0	0	0	0	71	0	0	0	0	0	0	0	0	0	0
CESC-US_SP107640	0	609	0	0	0	0	0	0	0	0	832	0	0	0	0	0	0	0	0	0	0
CESC-US_SP107650	0	66	0	0	0	0	0	0	0	0	58	0	0	0	0	0	0	0	0	0	0
CESC-US_SP109801	0	26	0	0	0	0	0	0	0	0	28	0	0	0	0	0	0	0	0	0	0
CESC-US_SP109941	0	0	0	41	0	0	0	0	0	0	0	0	0	0	0	0	0	0	0	0	0
CESC-US_SP109953	2	0	0	31	0	0	0	0	0	0	0	0	0	0	0	0	0	0	0	0	0
CESC-US_SP109957	0	197	0	0	0	0	0	0	0	0	280	0	0	0	0	0	0	0	0	0	0
CESC-US_SP114016	0	254	0	0	0	0	0	0	0	0	263	0	0	0	0	0	0	0	0	0	0
CESC-US_SP114020	0	203	0	0	0	0	0	0	0	0	265	0	0	0	0	0	0	0	0	0	0
CESC-US_SP114032	0	70	0	84	0	0	0	0	0	0	51	0	0	0	0	0	0	0	0	0	0
CESC-US_SP13072	0	113	0	0	0	0	0	0	0	0	148	0	0	0	0	0	0	0	0	0	0
CESC-US_SP13078	0	133	0	0	0	0	0	0	0	0	231	0	0	0	0	0	0	0	0	0	0
CESC-US_SP13084	0	34	0	107	0	0	0	0	0	0	16	0	0	0	0	0	0	0	0	0	0
CESC-US_SP13206	0	289	0	0	0	0	0	0	0	0	441	0	0	0	0	0	0	0	0	0	0
CESC-US_SP13242	0	241	0	0	0	0	0	0	0	0	287	0	0	0	0	0	0	0	0	0	0
CESC-US_SP96540	0	31	0	0	0	0	0	0	0	0	44	0	0	0	0	0	0	0	0	0	0
CLLE-ES_SP115057	0	0	0	13	0	0	0	0	0	0	0	0	0	0	0	0	0	0	0	0	13
CLLE-ES_SP115060	0	0	0	21	0	0	0	0	39	0	0	0	0	0	0	0	0	0	0	0	30
CLLE-ES_SP115064	0	0	0	58	0	0	0	0	0	0	0	0	0	0	0	0	0	0	0	0	27
CLLE-ES_SP115070	0	0	0	2	0	0	0	0	12	0	0	0	0	0	0	0	0	0	0	0	0
CLLE-ES_SP115073	2	0	0	23	0	0	0	0	0	0	0	0	0	0	0	0	0	0	0	0	0
CLLE-ES_SP115085	1	0	0	16	0	0	0	0	0	0	0	0	0	0	0	0	0	0	0	0	0
CLLE-ES_SP115089	0	0	0	16	0	0	0	0	42	0	0	0	0	0	0	0	0	0	0	0	17
CLLE-ES_SP115093	0	0	0	45	0	0	0	0	58	0	0	0	0	0	0	0	0	0	0	0	0
CLLE-ES_SP115097	0	0	0	0	0	0	0	0	0	0	0	0	0	0	0	0	27	0	0	0	0
CLLE-ES_SP115099	0	0	0	58	0	0	0	0	0	0	0	0	0	0	0	0	0	0	0	0	27
CLLE-ES_SP115102	2	0	0	4	0	0	0	0	0	0	0	0	0	0	0	0	15	0	0	0	0
CLLE-ES_SP115105	0	0	0	14	0	0	0	0	0	0	0	0	0	0	0	0	0	0	0	0	0
CLLE-ES_SP115108	0	0	0	77	0	0	0	0	0	0	0	0	0	0	0	0	0	0	0	0	39
CLLE-ES_SP115111	0	0	0	76	0	0	0	0	0	0	0	0	0	0	0	0	0	0	0	0	53
CLLE-ES_SP115114	0	0	0	69	0	0	0	0	49	0	0	0	0	0	0	0	0	0	0	0	0
CLLE-ES_SP115117	1	0	0	19	0	0	0	0	29	0	0	0	0	0	0	0	0	0	0	0	0
CLLE-ES_SP115125	0	0	0	0	0	0	0	0	0	0	0	0	0	0	0	0	0	0	0	0	4
CLLE-ES_SP115128	0	0	0	19	0	0	0	0	18	0	0	0	0	0	0	0	0	0	0	0	17
CLLE-ES_SP115131	1	0	0	29	0	0	0	0	0	0	0	0	0	0	0	0	37	0	0	0	0
CLLE-ES_SP116728	1	0	0	23	0	0	0	0	0	0	0	0	0	0	0	0	0	0	0	0	0
CLLE-ES_SP116730	0	0	0	95	0	0	0	0	0	0	0	0	0	0	0	0	0	0	0	0	0
CLLE-ES_SP116732	2	0	0	43	0	0	0	0	36	0	0	0	0	0	0	0	0	0	0	0	0
CLLE-ES_SP116734	0	0	0	103	0	0	0	0	83	0	0	0	0	0	0	0	0	0	0	0	0
CLLE-ES_SP116736	0	0	0	35	0	0	0	0	0	0	0	0	0	0	0	0	0	0	0	0	0
CLLE-ES_SP116738	0	0	0	3	0	0	0	0	0	0	0	0	0	0	0	0	0	0	0	7	0
CLLE-ES_SP116740	0	0	0	59	0	0	0	0	0	0	0	0	0	0	0	0	0	0	0	0	33
CLLE-ES_SP116744	4	0	0	8	0	0	0	0	0	0	0	0	0	0	0	0	31	0	0	13	0
CLLE-ES_SP116746	0	0	0	30	0	0	0	0	39	0	0	0	0	0	0	0	0	0	0	0	30
CLLE-ES_SP116748	3	0	0	123	0	0	0	0	0	0	0	0	0	0	0	0	0	0	0	0	0
CLLE-ES_SP116750	0	0	0	33	0	0	0	0	35	0	0	0	0	0	0	0	0	0	0	0	32
CLLE-ES_SP116752	0	0	0	58	0	0	0	0	0	0	0	0	0	0	0	0	0	0	0	0	0
CLLE-ES_SP116754	0	0	0	40	0	0	0	0	0	0	0	0	0	0	0	0	0	0	0	0	50
CLLE-ES_SP116756	0	0	0	41	0	0	0	0	79	0	0	0	0	0	0	0	0	0	0	0	37
CLLE-ES_SP116758	0	0	0	25	0	0	0	0	49	0	0	0	0	0	0	0	0	0	0	0	24
CLLE-ES_SP116760	1	0	0	15	0	0	0	0	0	0	0	0	0	0	0	0	0	0	0	15	28
CLLE-ES_SP116764	2	0	0	7	0	0	0	0	0	0	0	0	0	0	0	0	11	0	0	0	0
CLLE-ES_SP116766	2	0	0	65	0	0	0	0	53	0	0	0	0	0	0	0	0	0	0	0	46
CLLE-ES_SP116768	0	0	0	56	0	0	0	0	67	0	0	0	0	0	0	0	0	0	0	0	0
CLLE-ES_SP116770	0	0	0	16	0	0	0	0	0	0	0	0	0	0	0	0	20	0	0	0	0
CLLE-ES_SP116772	0	0	0	10	0	0	0	0	0	0	0	0	0	0	0	0	0	0	0	18	0
CLLE-ES_SP116774	0	0	0	52	0	0	0	0	0	0	0	0	0	0	0	0	0	0	0	0	0
CLLE-ES_SP116776	0	0	0	24	0	0	0	0	0	0	0	0	0	0	0	0	0	0	0	0	0
CLLE-ES_SP116780	0	0	0	0	0	0	0	0	0	0	0	0	0	0	0	0	27	0	0	0	0
CLLE-ES_SP116782	0	0	0	35	0	0	0	0	53	0	0	0	0	0	0	0	0	0	0	0	38
CLLE-ES_SP13278	0	0	0	19	0	0	0	0	0	0	0	0	0	0	0	0	0	0	0	10	0
CLLE-ES_SP13279	0	0	0	12	0	0	0	0	0	0	0	0	0	0	0	0	17	0	0	0	0
CLLE-ES_SP13280	0	0	0	54	0	0	0	0	0	0	0	0	0	0	0	0	0	0	0	0	19
CLLE-ES_SP13281	0	0	0	21	0	0	0	0	32	0	0	0	0	0	0	0	0	0	0	0	32
CLLE-ES_SP13283	0	0	0	0	0	0	0	0	0	0	0	0	0	0	0	0	16	0	0	0	0
CLLE-ES_SP13291	0	0	0	41	0	0	0	0	0	0	0	0	0	0	0	0	0	0	0	0	0
CLLE-ES_SP13293	0	0	0	0	0	0	0	0	0	0	0	0	0	0	0	0	6	0	0	0	0
CLLE-ES_SP13297	1	0	0	7	0	0	0	0	0	0	0	0	0	0	0	0	0	0	0	24	0
CLLE-ES_SP13299	1	0	0	23	0	0	0	0	0	0	0	0	0	0	0	0	0	0	0	28	0
CLLE-ES_SP13307	0	0	0	0	0	0	0	0	0	0	0	0	0	0	0	0	19	0	0	8	0
CLLE-ES_SP13311	0	0	0	9	0	0	0	0	7	0	0	0	0	0	0	0	0	0	0	0	0
CLLE-ES_SP13315	1	0	0	13	0	0	0	0	0	0	0	0	0	0	0	0	0	0	0	0	0
CLLE-ES_SP13317	2	0	0	0	0	0	0	0	0	0	0	0	0	0	0	0	24	0	0	0	0
CLLE-ES_SP13319	0	0	0	0	0	0	0	0	0	0	0	0	0	0	0	0	16	0	0	0	0
CLLE-ES_SP13323	0	0	0	2	0	0	0	0	0	0	0	0	0	0	0	0	16	0	0	0	0
CLLE-ES_SP13325	0	0	0	19	0	0	0	0	16	0	0	0	0	0	0	0	0	0	0	0	0
CLLE-ES_SP13327	3	0	0	27	0	0	0	0	0	0	0	0	0	0	0	0	46	0	0	0	0
CLLE-ES_SP13331	0	0	0	25	0	0	0	0	46	0	0	0	0	0	0	0	0	0	0	0	29
CLLE-ES_SP13339	0	0	0	3	0	0	0	0	11	0	0	0	0	0	0	0	0	0	0	0	0
CLLE-ES_SP13347	0	0	0	30	0	0	0	0	0	0	0	0	0	0	0	0	0	0	0	0	0
CLLE-ES_SP13359	2	0	0	9	0	0	0	0	0	0	0	0	0	0	0	0	0	0	0	27	0
CLLE-ES_SP13361	0	0	0	45	0	0	0	0	58	0	0	0	0	0	0	0	0	0	0	0	51
CLLE-ES_SP13363	0	0	0	14	0	0	0	0	0	0	0	0	0	0	0	0	0	0	0	9	0
CLLE-ES_SP13365	0	0	0	5	0	0	0	0	11	0	0	0	0	0	0	0	0	0	0	0	0
CLLE-ES_SP13367	2	0	0	13	0	0	0	0	60	0	0	0	0	0	0	0	0	0	0	0	41
CLLE-ES_SP13379	1	0	0	6	0	0	0	0	0	0	0	0	0	0	0	0	11	0	0	0	0
CLLE-ES_SP13399	0	0	0	19	0	0	0	0	0	0	0	0	0	0	0	0	0	0	0	17	0
CLLE-ES_SP13421	0	0	0	35	0	0	0	0	46	0	0	0	0	0	0	0	0	0	0	0	24
CLLE-ES_SP13433	2	0	0	25	0	0	0	0	0	0	0	0	0	0	0	0	0	0	0	0	0
CLLE-ES_SP13442	0	0	0	11	0	0	0	0	0	0	0	0	0	0	0	0	39	0	0	0	35
CLLE-ES_SP13478	0	0	0	0	0	0	0	0	0	0	0	0	0	0	0	0	17	0	0	0	4
CLLE-ES_SP13481	1	0	0	8	0	0	0	0	0	0	0	0	0	0	0	0	0	0	0	15	0
CLLE-ES_SP13487	0	0	0	8	0	0	0	0	0	0	0	0	0	0	0	0	16	0	0	0	0
CLLE-ES_SP13490	0	0	0	2	0	0	0	0	0	0	0	0	0	0	0	0	25	0	0	0	15
CLLE-ES_SP13509	0	0	0	13	0	0	0	0	0	0	0	0	0	0	0	0	0	0	0	0	0
CLLE-ES_SP13514	0	0	0	42	0	0	0	0	53	0	0	0	0	0	0	0	0	0	0	0	0
CLLE-ES_SP13539	2	0	0	7	0	0	0	0	0	0	0	0	0	0	0	0	0	0	0	0	13
CLLE-ES_SP13594	0	0	0	25	0	0	0	0	35	0	0	0	0	0	0	0	0	0	0	0	19
CLLE-ES_SP13619	0	0	0	9	0	0	0	0	0	0	0	0	0	0	0	0	0	0	0	6	0
CLLE-ES_SP13624	0	0	0	17	0	0	0	0	0	0	0	0	0	0	0	0	0	0	0	0	0
CLLE-ES_SP13671	0	0	0	0	0	0	0	0	0	0	0	0	0	0	0	0	42	0	0	0	0
CLLE-ES_SP13677	0	0	0	0	0	0	0	0	0	0	0	0	0	0	0	0	0	0	0	11	0
CLLE-ES_SP13683	0	0	0	61	0	0	0	0	0	0	0	0	0	0	0	0	0	0	0	0	48
CLLE-ES_SP96834	3	0	0	17	0	0	0	0	0	0	0	0	0	0	0	0	31	0	0	18	0
CLLE-ES_SP96882	0	0	0	36	0	0	0	0	0	0	0	0	0	0	0	0	0	0	0	0	0
CLLE-ES_SP96888	0	0	0	0	0	0	0	0	0	0	0	0	0	0	0	0	16	0	0	0	0
CMDI-UK_SP116784	0	0	0	0	0	0	0	0	0	0	0	0	0	0	0	0	0	0	0	0	3
CMDI-UK_SP116789	0	0	0	0	0	0	0	0	0	0	0	0	0	0	0	0	0	0	0	0	0
CMDI-UK_SP116794	0	0	0	1	0	0	0	0	0	0	0	0	0	0	0	0	0	0	0	0	7
CMDI-UK_SP116797	2	0	0	11	0	0	0	0	0	0	0	0	0	0	0	0	0	0	0	0	0
CMDI-UK_SP116802	0	0	0	6	0	0	0	0	0	0	0	0	0	0	0	0	0	0	0	0	0
CMDI-UK_SP116804	8	0	0	0	0	0	0	0	0	0	0	0	0	0	0	0	0	0	0	0	0
CMDI-UK_SP116812	1	0	0	4	0	0	0	0	0	0	0	0	0	0	0	0	21	0	0	0	0
CMDI-UK_SP116819	0	0	0	2	0	0	0	0	0	0	0	0	0	0	0	0	0	0	0	0	0
CMDI-UK_SP116824	0	0	0	0	0	0	0	0	0	0	0	0	0	0	0	0	0	0	0	0	0
CMDI-UK_SP116829	2	0	0	1	0	0	0	0	0	0	0	0	0	0	0	0	9	0	0	0	0
CMDI-UK_SP116835	0	0	0	5	0	0	0	0	0	0	0	0	0	0	0	0	0	0	0	0	4
CMDI-UK_SP116839	3	0	0	9	0	0	0	0	0	0	0	0	0	0	0	0	0	0	0	0	7
CMDI-UK_SP116848	3	0	0	7	0	0	0	0	0	0	0	0	0	0	0	0	0	0	0	0	0
CMDI-UK_SP116853	1	0	0	2	0	0	0	0	0	0	0	0	0	0	0	0	11	0	0	0	0
CMDI-UK_SP116857	1	0	0	0	0	0	0	0	0	0	0	0	0	0	0	0	27	0	0	0	0
CMDI-UK_SP116862	2	0	0	14	0	0	0	0	0	0	0	0	0	0	0	0	0	0	0	7	0
CMDI-UK_SP116866	1	0	0	9	0	0	0	0	0	0	0	0	0	0	0	0	0	0	0	0	0
CMDI-UK_SP116871	0	0	0	6	0	0	0	0	0	0	0	0	0	0	0	0	0	0	0	0	0
CMDI-UK_SP116878	0	0	0	0	0	0	0	0	0	0	0	0	0	0	0	0	0	0	0	0	0
CMDI-UK_SP116885	0	0	0	0	0	0	0	0	0	0	0	0	0	0	0	0	22	0	0	0	0
CMDI-UK_SP116888	0	0	0	0	0	0	0	0	0	0	0	0	0	0	0	0	0	0	0	0	2
CMDI-UK_SP116891	0	0	0	0	0	0	0	0	0	0	0	0	0	0	0	0	6	0	0	0	0
CMDI-UK_SP116897	0	0	0	1	0	0	0	0	1	0	0	0	0	0	0	0	0	0	0	0	0
CMDI-UK_SP116902	0	0	0	0	0	0	0	0	4	0	0	0	0	0	0	0	0	0	0	0	0
CMDI-UK_SP116904	0	0	0	0	0	0	0	0	0	0	0	0	0	0	0	0	0	0	0	0	2
CMDI-UK_SP116909	0	0	0	7	0	0	0	0	0	0	0	0	0	0	0	0	0	0	0	0	6
CMDI-UK_SP116913	3	0	0	5	0	0	0	0	0	0	0	0	0	0	0	0	0	0	0	0	0
CMDI-UK_SP116919	0	0	0	0	0	0	0	0	0	0	0	0	0	0	0	0	0	0	0	0	0
CMDI-UK_SP116923	0	0	0	0	0	0	0	0	0	0	0	0	0	0	0	0	0	0	0	2	0
CMDI-UK_SP116927	0	0	0	4	0	0	0	0	0	0	0	0	0	0	0	0	0	0	0	0	0
COAD-US_SP119755	0	0	0	0	0	0	0	0	0	0	0	0	0	0	0	0	160	91	0	0	0
COAD-US_SP16886	0	0	0	0	0	0	0	0	0	0	0	0	0	0	0	0	0	0	0	0	0
COAD-US_SP16934	0	0	0	0	0	0	0	0	0	0	0	0	0	0	0	0	152	80	0	0	0
COAD-US_SP16958	4	0	0	2	0	0	0	0	0	0	0	0	0	0	0	0	134	0	0	0	0
COAD-US_SP17016	0	0	0	26	0	0	0	0	0	0	0	0	0	0	0	0	96	0	0	0	0
COAD-US_SP17294	0	0	0	0	0	0	0	0	0	0	0	0	0	0	0	0	220	167	0	0	0
COAD-US_SP17329	0	0	0	0	0	0	0	0	0	0	0	0	0	0	0	0	122	49	0	0	0
COAD-US_SP17430	0	0	0	0	0	0	0	0	0	0	0	0	0	0	0	0	112	0	0	0	0
COAD-US_SP17905	11	0	0	30	0	0	0	0	0	0	0	0	0	0	0	0	0	81	0	0	0
COAD-US_SP18121	0	0	0	236	0	0	0	0	0	0	0	0	0	0	0	0	0	0	0	0	0
COAD-US_SP18787	7	0	0	0	0	0	0	0	0	0	0	0	0	0	0	0	110	0	0	0	0
COAD-US_SP18946	0	0	0	0	0	0	0	0	0	0	0	0	0	0	0	0	0	0	0	0	0
COAD-US_SP19215	6	0	0	473	0	0	0	0	0	0	0	0	0	0	0	0	0	0	0	0	0
COAD-US_SP19295	0	0	0	0	0	0	0	0	0	0	0	0	0	0	0	0	0	0	0	0	0
COAD-US_SP19582	4	0	0	0	0	0	0	0	0	0	0	0	0	0	0	0	204	0	0	0	0
COAD-US_SP19606	0	0	0	0	0	0	0	0	0	0	0	0	0	0	0	0	241	137	0	0	0
COAD-US_SP19670	0	0	0	50	0	0	0	0	0	0	0	0	0	0	0	0	0	20	0	0	0
COAD-US_SP19750	1	0	0	8	0	0	0	0	0	0	0	0	0	0	0	0	48	0	0	0	0
COAD-US_SP19983	0	0	0	0	0	0	0	0	0	0	0	0	0	0	0	0	188	93	0	0	0
COAD-US_SP20993	0	0	0	0	0	0	0	0	0	0	0	0	0	0	0	0	196	137	0	0	0
COAD-US_SP21057	0	0	0	0	0	0	0	0	0	0	0	0	0	0	0	0	234	78	0	0	0
COAD-US_SP21193	6	0	0	0	0	0	0	0	0	0	0	0	0	0	0	0	99	0	0	0	0
COAD-US_SP21400	6	0	0	12	0	0	0	0	0	0	0	0	0	0	0	0	0	0	0	0	0
COAD-US_SP21528	0	0	0	91	0	0	0	0	0	0	0	0	0	0	0	0	0	34	0	0	0
COAD-US_SP22031	0	0	0	0	0	0	0	0	0	0	0	0	0	0	0	0	0	0	0	0	0
COAD-US_SP22750	8	0	0	0	0	0	0	0	0	0	0	0	0	0	0	0	84	0	0	0	0
COAD-US_SP23078	0	0	0	0	0	0	0	0	0	0	0	0	0	0	0	0	183	136	0	0	0
COAD-US_SP96110	4	0	0	0	0	0	0	0	0	0	0	0	0	0	0	0	105	0	0	0	0
COAD-US_SP96112	4	0	0	0	0	0	0	0	0	0	0	0	0	0	0	0	33	0	0	0	0
COAD-US_SP96114	0	0	0	0	0	0	0	0	0	0	0	0	0	0	0	0	159	65	0	0	0
COAD-US_SP96116	0	0	0	0	0	0	0	0	0	0	0	0	0	0	0	0	77	40	0	0	0
COAD-US_SP96118	8	0	0	90	0	0	0	0	0	0	0	0	0	0	0	0	0	0	0	0	0
COAD-US_SP96120	0	0	0	0	0	0	0	0	0	0	0	0	0	0	0	0	180	89	0	0	0
COAD-US_SP96122	10	0	0	0	0	0	0	0	0	0	0	0	0	0	0	0	128	0	0	0	0
COAD-US_SP96124	8	0	0	0	0	0	0	0	0	0	0	0	0	0	0	0	77	0	0	0	0
COAD-US_SP96126	11	0	0	0	0	0	0	0	0	0	0	0	0	0	0	0	167	0	0	0	0
COAD-US_SP96129	2	0	0	0	0	0	0	0	0	0	0	0	0	0	0	0	168	0	0	0	0
DLBC-US_SP127628	0	0	0	106	0	0	0	0	131	0	0	0	0	0	0	0	0	0	0	0	0
DLBC-US_SP127630	0	0	0	150	0	0	0	0	216	0	0	0	0	0	0	0	0	0	0	0	233
DLBC-US_SP127632	1	0	0	229	0	0	0	0	0	0	0	0	0	0	0	0	479	0	0	0	384
DLBC-US_SP127634	0	0	0	25	0	0	0	0	685	0	0	0	0	0	0	0	415	0	0	0	0
DLBC-US_SP127636	0	0	0	308	0	0	0	0	493	0	0	0	0	0	0	0	0	0	0	0	160
DLBC-US_SP127638	4	0	0	60	0	0	0	0	0	0	0	0	0	0	0	0	96	0	0	87	0
DLBC-US_SP127640	0	0	0	339	0	0	0	0	436	0	0	0	0	0	0	0	0	0	0	0	385
EOPC-DE_SP116221	3	5	0	14	0	0	0	0	0	0	5	0	0	0	0	0	0	0	0	0	0
EOPC-DE_SP116222	0	0	0	1	0	0	0	0	0	0	0	0	0	0	0	0	0	0	5	0	0
EOPC-DE_SP116223	3	0	0	23	0	0	0	0	0	0	0	0	0	0	0	0	0	0	0	0	0
EOPC-DE_SP116224	0	0	0	12	0	0	0	0	0	0	0	0	0	0	0	0	0	0	0	0	0
EOPC-DE_SP116225	2	0	0	3	0	0	0	0	0	0	0	0	0	0	0	0	13	0	0	0	0
EOPC-DE_SP116226	2	0	0	4	0	0	0	0	0	0	0	0	0	0	0	0	0	0	5	0	0
EOPC-DE_SP116227	6	0	0	0	0	0	0	0	0	0	0	0	0	0	0	0	42	0	0	0	0
EOPC-DE_SP116228	2	0	0	0	0	0	0	0	0	0	0	0	0	0	0	0	149	0	0	0	0
EOPC-DE_SP116229	4	0	0	0	0	0	0	0	0	0	0	0	0	0	0	0	68	0	16	0	0
EOPC-DE_SP116231	0	0	0	6	0	0	0	0	0	0	0	0	0	0	0	0	0	0	0	0	0
EOPC-DE_SP116251	2	0	0	6	0	0	0	0	0	0	0	0	0	0	0	11	0	0	0	0	0
EOPC-DE_SP116256	0	5	0	13	0	0	0	0	0	0	0	0	0	0	0	0	30	0	0	0	0
EOPC-DE_SP116259	1	0	0	38	0	0	0	0	0	0	0	0	0	0	0	0	0	0	0	0	0
EOPC-DE_SP116265	1	13	0	61	0	0	0	0	0	0	13	0	0	0	0	0	0	0	0	0	0
EOPC-DE_SP116273	7	0	0	0	0	0	0	0	0	0	0	0	0	0	0	0	45	0	0	0	0
EOPC-DE_SP116278	0	0	0	0	0	0	0	0	0	0	0	0	0	0	0	0	0	0	0	0	0
EOPC-DE_SP116280	0	8	0	31	0	0	0	0	0	0	20	0	0	0	0	0	36	0	0	0	0
EOPC-DE_SP116282	0	0	0	54	0	0	0	0	0	0	0	0	0	0	0	0	0	0	0	0	0
EOPC-DE_SP116284	0	0	0	18	0	0	0	0	0	0	0	0	0	0	0	0	0	0	0	0	0
EOPC-DE_SP116286	0	0	0	10	0	0	0	0	0	0	0	0	0	0	0	0	0	0	0	0	0
EOPC-DE_SP116288	0	3	0	9	0	0	0	0	0	0	0	0	0	0	0	0	0	0	0	0	0
EOPC-DE_SP116290	3	0	0	19	0	0	0	0	0	0	0	0	0	0	0	0	0	0	0	0	0
EOPC-DE_SP116292	0	0	0	0	0	0	0	0	0	0	0	0	0	0	0	6	0	0	0	0	0
EOPC-DE_SP116294	0	3	0	6	0	0	0	0	0	0	2	0	0	0	0	0	0	0	0	0	0
EOPC-DE_SP116296	1	0	0	10	0	0	0	0	0	0	0	0	0	0	0	11	0	0	0	0	0
EOPC-DE_SP116298	0	1	0	5	0	0	0	0	0	0	0	0	0	0	0	0	0	0	0	0	0
EOPC-DE_SP23431	5	0	0	1	0	0	0	0	0	0	0	0	0	0	0	0	46	0	0	0	0
EOPC-DE_SP23439	9	0	0	0	0	0	0	0	0	0	0	0	0	0	0	0	231	0	0	0	0
EOPC-DE_SP23443	1	6	0	49	0	0	0	0	0	0	10	0	0	0	0	0	0	0	0	0	0
EOPC-DE_SP23447	1	3	0	0	0	0	0	0	0	0	5	0	0	0	0	0	20	0	0	0	0
EOPC-DE_SP23451	2	0	0	16	0	0	0	0	0	0	0	0	0	0	0	0	0	0	0	0	0
EOPC-DE_SP23455	2	0	0	16	0	0	0	0	0	0	0	0	0	0	0	0	0	0	0	0	0
EOPC-DE_SP23459	3	4	0	0	0	0	0	0	0	0	0	0	0	0	0	0	18	0	0	0	0
EOPC-DE_SP23463	0	0	0	12	0	0	0	0	0	0	0	0	0	0	0	0	0	0	7	0	0
EOPC-DE_SP23467	1	0	0	0	0	0	0	0	0	0	0	0	0	0	0	0	37	0	0	0	0
EOPC-DE_SP23471	2	0	0	0	0	0	0	0	0	0	0	0	0	0	0	0	31	0	0	0	0
EOPC-DE_SP23475	0	0	0	0	0	0	0	0	0	0	0	0	0	0	0	0	19	0	0	0	0
EOPC-DE_SP23477	0	0	0	1	0	0	0	0	0	0	3	0	0	0	0	0	0	0	0	0	0
EOPC-DE_SP23479	0	0	0	14	0	0	0	0	0	0	0	0	0	0	0	0	0	0	11	0	0
EOPC-DE_SP23481	0	0	0	9	0	0	0	0	0	0	0	0	0	0	0	0	0	0	9	0	0
EOPC-DE_SP23483	0	0	0	0	0	0	0	0	0	0	0	0	0	0	0	2	0	0	0	0	0
ESAD-UK_SP110842	6	0	0	0	0	0	0	0	0	0	0	23	63	0	0	0	238	0	0	0	86
ESAD-UK_SP110845	3	0	0	5	0	0	0	0	0	0	0	77	103	0	54	0	342	0	0	0	0
ESAD-UK_SP110846	5	9	0	0	0	0	0	0	0	0	28	0	0	0	0	0	179	0	0	0	0
ESAD-UK_SP110847	17	35	0	130	0	0	0	0	0	0	35	21	27	0	0	0	0	0	0	0	90
ESAD-UK_SP110849	5	0	0	0	0	0	0	0	0	0	0	13	42	0	0	0	152	0	0	0	0
ESAD-UK_SP110851	7	14	0	44	0	0	0	0	0	0	32	0	0	0	0	0	298	0	0	0	0
ESAD-UK_SP110853	1	0	0	0	0	0	0	0	0	0	0	56	83	0	0	0	367	0	0	0	0
ESAD-UK_SP110855	1	0	0	0	0	0	0	0	0	0	0	54	137	0	0	0	355	0	0	0	108
ESAD-UK_SP110857	7	13	0	11	0	0	0	0	0	0	8	0	0	0	0	0	146	0	0	0	0
ESAD-UK_SP110859	8	0	0	0	0	0	0	0	0	0	0	71	40	0	35	0	240	0	0	0	0
ESAD-UK_SP110860	6	0	0	0	0	0	0	0	0	0	0	111	168	0	69	0	334	0	0	0	131
ESAD-UK_SP110861	0	12	0	0	0	0	0	0	0	0	0	0	24	0	0	0	91	0	0	0	38
ESAD-UK_SP110863	0	0	0	159	0	0	0	0	0	0	0	63	127	0	57	0	0	0	0	0	0
ESAD-UK_SP110865	4	0	0	0	0	0	0	0	0	0	0	42	91	0	0	0	642	0	0	0	166
ESAD-UK_SP110866	0	0	0	144	0	0	0	0	0	0	0	63	62	0	33	0	0	0	0	0	0
ESAD-UK_SP111000	0	0	0	2	0	0	0	0	0	0	0	68	142	0	0	0	301	0	0	0	0
ESAD-UK_SP111001	12	0	0	0	0	0	0	0	0	0	0	156	251	0	94	0	505	0	0	0	187
ESAD-UK_SP111002	4	0	0	0	0	0	0	0	0	0	0	0	18	0	0	0	128	0	0	0	0
ESAD-UK_SP111004	1	0	0	0	0	0	0	0	0	0	0	0	0	0	0	0	140	0	0	0	0
ESAD-UK_SP111006	4	0	0	0	0	0	0	0	0	0	0	28	34	0	0	0	401	0	0	0	0
ESAD-UK_SP111008	2	0	0	0	0	0	0	0	0	0	0	20	6	0	18	0	116	0	0	0	38
ESAD-UK_SP111009	7	0	0	56	0	0	0	0	0	0	0	60	58	0	29	0	0	0	0	0	76
ESAD-UK_SP111011	2	0	0	37	0	0	0	0	0	0	0	61	125	0	0	0	287	0	0	0	0
ESAD-UK_SP111013	3	0	0	18	0	0	0	0	0	0	0	6	9	0	0	0	86	0	0	0	0
ESAD-UK_SP111014	2	0	0	9	0	0	0	0	0	0	0	31	31	0	0	0	73	0	0	0	0
ESAD-UK_SP111015	0	0	0	0	0	0	0	0	0	0	0	17	55	0	0	0	163	0	0	0	60
ESAD-UK_SP111017	0	0	0	31	0	0	0	0	0	0	0	35	43	0	30	0	109	0	0	0	0
ESAD-UK_SP111019	0	0	0	227	0	0	0	0	0	0	0	145	158	0	76	0	0	0	0	0	0
ESAD-UK_SP111021	0	0	0	0	0	0	0	0	0	0	0	0	0	0	0	0	0	0	0	0	0
ESAD-UK_SP111024	4	0	0	0	0	0	0	0	0	0	0	37	26	0	0	0	249	0	0	0	0
ESAD-UK_SP111026	0	0	0	266	0	0	0	0	0	0	0	161	281	0	0	0	0	0	0	0	0
ESAD-UK_SP111027	5	31	0	0	0	0	0	0	0	0	20	0	0	0	0	0	106	0	0	0	0
ESAD-UK_SP111029	6	0	0	0	0	0	0	0	0	0	0	0	0	0	0	0	84	0	0	0	0
ESAD-UK_SP111030	11	0	0	0	0	0	0	0	0	0	0	47	66	0	0	0	237	0	0	0	0
ESAD-UK_SP111031	6	0	0	0	0	0	0	0	0	0	0	43	65	0	0	0	364	0	0	0	0
ESAD-UK_SP111033	0	0	0	42	0	0	0	0	0	0	0	19	46	0	0	0	158	0	0	0	54
ESAD-UK_SP111035	2	0	0	47	0	0	0	0	0	0	0	18	55	0	0	0	203	0	0	0	0
ESAD-UK_SP111036	3	39	0	0	0	0	0	0	0	0	17	0	0	0	0	0	199	0	0	0	0
ESAD-UK_SP111038	10	0	0	2	0	0	0	0	0	0	0	44	49	0	0	0	306	0	0	0	0
ESAD-UK_SP111039	3	0	0	0	0	0	0	0	0	0	0	0	0	0	0	0	20	0	0	0	13
ESAD-UK_SP111040	4	18	0	0	0	0	0	0	0	0	10	0	0	0	0	0	162	0	0	0	0
ESAD-UK_SP111042	0	0	0	3	0	0	0	0	0	0	0	0	0	0	0	0	39	0	0	0	0
ESAD-UK_SP111043	4	0	0	0	0	0	0	0	0	0	0	62	218	0	99	0	405	0	0	0	0
ESAD-UK_SP111045	4	0	0	0	0	0	0	0	0	0	0	0	0	0	0	0	125	0	0	0	32
ESAD-UK_SP111047	7	45	0	0	0	0	0	0	0	0	44	19	29	0	0	0	256	0	0	0	0
ESAD-UK_SP111049	6	0	0	0	0	0	0	0	0	0	0	15	26	0	0	0	213	0	0	0	0
ESAD-UK_SP111051	4	15	0	6	0	0	0	0	0	0	23	0	0	0	0	0	191	0	0	0	0
ESAD-UK_SP111052	0	0	0	7	0	0	0	0	0	0	0	13	9	0	0	0	48	0	0	0	0
ESAD-UK_SP111054	2	0	0	0	0	0	0	0	0	0	0	58	107	0	55	0	346	0	0	0	0
ESAD-UK_SP111056	3	0	0	0	0	0	0	0	0	0	0	54	80	0	0	0	331	0	0	0	0
ESAD-UK_SP111057	2	0	0	0	0	0	0	0	0	0	0	16	0	0	0	0	157	0	0	0	0
ESAD-UK_SP111058	0	0	0	528	0	0	0	0	0	0	0	243	593	0	180	0	0	0	0	0	0
ESAD-UK_SP111059	1	0	0	0	0	0	0	0	0	0	0	10	15	0	0	0	117	0	0	0	32
ESAD-UK_SP111061	2	0	0	0	0	0	0	0	0	0	0	12	21	0	0	0	168	0	0	0	47
ESAD-UK_SP111064	5	25	0	0	0	0	0	0	0	0	19	0	0	0	0	0	275	0	0	0	0
ESAD-UK_SP111066	0	0	0	0	0	0	0	0	0	0	0	162	179	0	116	0	585	0	0	0	0
ESAD-UK_SP111067	2	0	0	0	0	0	0	0	0	0	0	0	0	0	0	0	109	0	0	0	0
ESAD-UK_SP111069	7	28	0	11	0	0	0	0	0	0	18	16	69	0	0	0	241	0	0	0	0
ESAD-UK_SP111070	8	0	0	0	0	0	0	0	0	0	0	0	0	0	0	0	220	0	0	0	60
ESAD-UK_SP111072	0	57	0	86	0	0	0	0	0	0	153	0	0	0	0	0	0	0	0	0	0
ESAD-UK_SP111074	2	0	0	0	0	0	0	0	0	0	0	31	106	0	0	0	296	0	0	0	0
ESAD-UK_SP111075	10	0	0	6	0	0	0	0	0	0	0	30	52	0	0	0	225	0	0	0	0
ESAD-UK_SP111076	3	0	0	0	0	0	0	0	0	0	0	0	0	0	0	0	134	0	0	0	0
ESAD-UK_SP111077	18	0	0	0	0	0	0	0	0	0	0	55	89	0	0	0	404	0	0	0	109
ESAD-UK_SP111078	4	0	0	0	0	0	0	0	0	0	0	19	27	0	0	0	160	0	0	0	0
ESAD-UK_SP111080	5	20	0	0	0	0	0	0	0	0	0	27	39	0	0	0	164	0	0	0	0
ESAD-UK_SP111082	4	0	0	5	0	0	0	0	0	0	0	45	73	0	0	0	248	0	0	0	0
ESAD-UK_SP111084	5	0	0	0	0	0	0	0	0	0	0	0	0	0	51	0	410	0	0	0	99
ESAD-UK_SP111086	1	0	0	0	0	0	0	0	0	0	0	77	141	0	59	0	459	0	0	0	0
ESAD-UK_SP111088	0	0	0	0	0	0	0	0	0	0	0	12	37	0	0	0	98	0	0	0	43
ESAD-UK_SP111089	5	7	0	0	0	0	0	0	0	0	17	0	0	0	0	0	154	0	0	0	0
ESAD-UK_SP111091	3	0	0	0	0	0	0	0	0	0	0	119	154	0	77	0	410	0	0	0	0
ESAD-UK_SP111092	4	0	0	0	0	0	0	0	0	0	0	20	32	0	0	0	262	0	0	0	0
ESAD-UK_SP111094	8	0	0	28	0	0	0	0	0	0	0	23	51	0	0	0	291	0	0	0	87
ESAD-UK_SP111095	1	0	0	0	0	0	0	0	0	0	0	32	42	0	26	0	175	0	0	0	55
ESAD-UK_SP111096	4	0	0	0	0	0	0	0	0	0	0	18	19	0	0	0	175	0	0	0	0
ESAD-UK_SP111098	0	0	0	0	0	0	0	0	0	0	0	0	15	0	0	0	170	0	0	0	62
ESAD-UK_SP111099	5	19	0	0	0	0	0	0	0	0	36	0	43	0	0	0	177	0	0	0	85
ESAD-UK_SP111101	0	0	0	43	0	0	0	0	0	0	0	27	28	0	0	0	155	0	0	0	0
ESAD-UK_SP111112	2	0	0	0	0	0	0	0	0	0	0	18	48	0	0	0	171	0	0	0	53
ESAD-UK_SP111113	0	0	0	549	0	0	0	0	0	0	0	207	378	0	241	0	0	0	0	0	0
ESAD-UK_SP111114	8	0	0	45	0	0	0	0	0	0	0	94	248	0	0	0	556	0	0	0	0
ESAD-UK_SP111116	5	15	0	20	0	0	0	0	0	0	0	22	30	0	0	0	125	0	0	0	45
ESAD-UK_SP111117	5	53	0	44	0	0	0	0	0	0	53	24	45	0	0	0	207	0	0	0	0
ESAD-UK_SP111119	9	0	0	0	0	0	0	0	0	0	0	66	103	0	0	0	417	0	0	0	116
ESAD-UK_SP111164	4	36	0	0	0	0	0	0	0	0	31	59	75	0	0	0	223	0	0	0	82
ESAD-UK_SP111166	0	0	0	156	0	0	0	0	0	0	0	105	154	0	114	0	0	0	0	0	137
ESAD-UK_SP111168	1	0	0	0	0	0	0	0	0	0	0	0	0	0	0	0	127	0	0	0	0
ESAD-UK_SP111170	8	0	0	0	0	0	0	0	0	0	0	28	62	0	0	0	274	0	0	0	84
ESAD-UK_SP111173	0	0	0	496	0	0	0	0	0	0	0	316	418	0	366	0	0	0	0	0	434
ESAD-UK_SP111175	0	0	0	1039	0	0	0	0	0	0	0	270	819	0	369	0	0	0	0	0	0
ESAD-UK_SP23496	3	33	0	0	0	0	0	0	0	0	56	43	46	0	0	0	202	0	0	0	0
ESAD-UK_SP23498	2	0	0	0	0	0	0	0	0	0	0	16	32	0	0	0	278	0	0	0	61
ESAD-UK_SP23500	0	0	0	143	0	0	0	0	0	0	0	30	102	0	0	0	0	0	0	0	0
ESAD-UK_SP23502	0	0	0	0	0	0	0	0	0	0	0	125	185	0	98	0	323	0	0	0	181
ESAD-UK_SP23504	1	23	0	0	0	0	0	0	0	0	24	0	0	0	0	0	54	0	0	0	0
ESAD-UK_SP23506	3	0	0	0	0	0	0	0	0	0	0	0	0	0	0	0	91	0	0	0	0
GACA-CN_SP135180	0	0	0	0	0	0	0	0	0	0	0	0	0	0	0	0	0	0	0	0	0
GACA-CN_SP135182	10	0	0	0	0	0	0	0	0	0	0	48	33	0	39	0	235	0	0	0	98
GACA-CN_SP135184	3	0	0	0	0	0	0	0	0	0	0	0	0	0	0	0	39	0	0	0	0
GACA-CN_SP135186	0	0	0	0	0	0	0	0	0	0	0	39	42	0	0	0	178	0	0	0	58
GACA-CN_SP135188	14	0	0	44	0	0	0	0	0	0	0	19	25	0	39	0	122	0	0	0	0
GACA-CN_SP135194	6	0	0	0	0	0	0	0	0	0	0	0	0	0	0	0	51	27	0	0	0
GACA-CN_SP135205	6	0	0	0	0	0	0	0	0	0	0	0	7	0	0	0	65	0	0	0	0
GACA-CN_SP135209	0	0	0	0	0	0	0	0	0	0	0	0	0	0	0	0	36	0	0	0	0
GACA-CN_SP135213	0	0	0	29	0	0	0	0	0	0	0	0	0	0	0	0	90	0	0	0	0
GACA-CN_SP135217	0	0	0	1	0	0	0	0	0	0	0	0	0	0	0	0	0	0	0	0	1
GACA-CN_SP135222	2	0	0	0	0	0	0	0	0	0	0	0	0	0	0	0	80	0	0	0	32
GACA-CN_SP135226	7	0	0	0	0	0	0	0	0	0	0	0	0	0	0	0	75	0	0	0	0
GACA-CN_SP135230	6	0	0	0	0	0	0	0	0	0	0	20	68	0	0	0	114	41	0	0	0
GACA-CN_SP135234	0	0	0	0	0	0	0	0	0	0	0	25	40	0	23	0	167	0	0	0	0
GACA-CN_SP135238	0	0	0	0	0	0	0	0	0	0	0	0	0	0	0	0	4	0	0	0	0
GACA-CN_SP135240	3	0	0	0	0	0	0	0	0	0	0	0	0	0	0	0	85	36	0	0	0
GACA-CN_SP135258	2	0	0	0	0	0	0	0	0	0	0	7	0	0	0	0	39	0	0	0	0
GACA-CN_SP135262	2	0	0	0	0	0	0	0	0	0	0	0	0	0	0	0	135	46	0	0	0
GACA-CN_SP135270	6	0	0	0	0	0	0	0	0	0	0	0	0	0	0	0	89	0	0	0	0
GACA-CN_SP135293	0	0	0	1	0	0	0	0	0	0	0	0	0	0	2	0	0	0	0	0	0
GACA-CN_SP135299	4	0	0	0	0	0	0	0	0	0	0	0	0	0	0	0	246	107	0	0	0
GACA-CN_SP135310	0	0	0	0	0	0	0	0	0	0	0	0	0	0	0	0	2	0	0	0	0
GACA-CN_SP135323	1	0	0	19	0	0	0	0	0	0	0	0	0	0	0	0	29	0	0	0	0
GACA-CN_SP135390	2	0	0	0	0	0	0	0	0	0	0	10	0	0	7	0	28	0	0	0	14
GACA-CN_SP135393	0	0	0	75	0	0	0	0	0	0	0	44	60	0	49	0	0	105	0	0	0
GACA-CN_SP135405	4	0	0	0	0	0	0	0	0	0	0	20	25	0	0	0	159	0	0	0	0
GACA-CN_SP135411	1	0	0	74	0	0	0	0	0	0	0	28	38	0	36	0	0	0	0	0	47
GACA-CN_SP135415	0	0	0	0	0	0	0	0	0	0	0	0	0	0	13	0	79	0	0	0	34
GACA-CN_SP135420	4	0	0	88	0	0	0	0	0	0	0	55	30	0	43	0	0	116	0	0	0
GACA-CN_SP135425	0	0	0	55	0	0	0	0	0	0	0	85	74	0	0	0	0	122	0	0	0
GACA-CN_SP135431	2	0	0	23	0	0	0	0	0	0	0	0	0	0	0	0	155	0	0	0	0
GACA-CN_SP135436	3	0	0	0	0	0	0	0	0	0	0	0	0	0	0	0	219	0	0	0	0
GBM-US_SP23622	13	0	0	0	0	0	0	0	0	0	0	0	0	0	0	0	118	0	0	0	33
GBM-US_SP23639	12	15	0	14	0	0	0	0	0	0	22	0	0	0	0	0	166	0	0	0	0
GBM-US_SP23739	3	11	0	26	0	0	0	0	0	0	22	0	0	0	0	0	40	0	0	0	0
GBM-US_SP23754	3	5	0	7	0	0	0	0	0	0	15	0	0	0	0	0	44	0	0	0	0
GBM-US_SP23775	6	29	0	41	0	0	0	0	0	0	45	0	0	0	0	0	110	0	0	0	0
GBM-US_SP23925	4	0	0	0	0	0	0	0	0	0	32	0	0	0	0	0	229	0	0	0	0
GBM-US_SP24135	13	0	0	24	0	0	0	0	0	0	0	0	0	0	0	0	172	0	0	0	39
GBM-US_SP24236	8	0	0	0	0	0	0	0	0	0	19	0	0	0	0	0	141	0	0	0	64
GBM-US_SP24391	8	0	0	0	0	0	0	0	0	0	0	0	0	0	0	0	119	0	0	0	0
GBM-US_SP24565	8	0	0	24	0	0	0	0	0	0	0	0	0	0	0	0	99	0	0	0	0
GBM-US_SP24702	6	0	0	0	0	0	0	0	0	0	22	0	0	0	0	0	88	0	0	0	39
GBM-US_SP24815	0	47	0	0	0	0	0	0	0	0	28	0	0	0	0	0	158	0	0	0	83
GBM-US_SP25332	1	0	0	0	0	0	0	0	0	0	0	0	0	0	0	0	0	0	0	0	19
GBM-US_SP25350	6	0	0	14	0	0	0	0	0	0	0	0	0	0	0	0	113	0	0	0	0
GBM-US_SP25380	6	0	0	0	0	0	0	0	0	0	16	0	0	0	0	0	144	0	0	0	0
GBM-US_SP25494	0	0	0	0	0	0	0	0	0	0	0	0	0	0	0	0	0	0	0	0	0
GBM-US_SP25518	12	0	0	0	0	0	0	0	0	0	0	0	0	0	0	0	173	0	0	0	0
GBM-US_SP25833	4	5	0	0	0	0	0	0	0	0	18	0	0	0	0	0	75	0	0	0	25
GBM-US_SP25905	6	0	0	5	0	0	0	0	0	0	0	0	0	0	0	0	73	0	0	0	0
GBM-US_SP26439	2	0	0	0	0	0	0	0	0	0	0	0	0	0	0	0	90	0	0	0	0
GBM-US_SP26475	1	0	0	0	0	0	0	0	0	0	0	0	0	0	0	0	82	0	0	0	0
GBM-US_SP26499	0	6	0	31	0	0	0	0	0	0	7	0	0	0	0	0	0	0	0	0	0
GBM-US_SP26649	6	0	0	0	0	0	0	0	0	0	10	0	0	0	0	0	71	0	0	0	0
GBM-US_SP26709	2	0	0	0	0	0	0	0	0	0	0	0	0	0	0	0	47	0	0	0	18
GBM-US_SP27201	2	0	0	0	0	0	0	0	0	0	0	0	0	0	0	0	65	0	0	0	18
GBM-US_SP27339	1	0	0	11	0	0	0	0	0	0	0	0	0	0	0	0	0	0	0	0	16
GBM-US_SP27603	6	0	0	20	0	0	0	0	0	0	0	0	0	0	0	0	92	0	0	0	0
GBM-US_SP27825	2	0	0	0	0	0	0	0	0	0	0	0	0	0	0	0	104	0	0	0	28
GBM-US_SP27939	0	0	0	45	0	0	0	0	0	0	7	0	0	0	0	0	0	0	0	0	17
GBM-US_SP27957	18	0	0	3	0	0	0	0	0	0	34	0	0	0	0	0	228	0	0	0	0
GBM-US_SP28041	3	0	0	24	0	0	0	0	0	0	0	0	0	0	0	0	82	0	0	0	31
GBM-US_SP28275	3	0	0	34	0	0	0	0	0	0	0	0	0	0	0	0	76	0	0	0	0
GBM-US_SP28335	12	0	0	0	0	0	0	0	0	0	0	0	0	0	0	0	117	0	0	0	56
GBM-US_SP28581	11	0	0	2	0	0	0	0	0	0	0	0	0	0	0	0	76	0	0	0	0
GBM-US_SP28659	11	8	0	82	0	0	0	0	0	0	28	0	0	0	0	0	119	0	0	0	0
GBM-US_SP28791	6	17	0	40	0	0	0	0	0	0	17	0	0	0	0	0	61	0	0	0	0
GBM-US_SP29331	7	0	0	33	0	0	0	0	0	0	0	0	0	0	0	0	107	0	0	0	0
GBM-US_SP29559	0	0	0	57	0	0	0	0	0	0	0	0	0	0	0	0	68	0	0	0	0
GBM-US_SP29697	5	4	0	0	0	0	0	0	0	0	9	0	0	0	0	0	56	0	0	0	0
HNSC-US_SP115162	0	29	0	26	0	0	0	0	0	0	16	0	0	0	0	0	0	0	0	0	0
HNSC-US_SP29940	8	106	0	56	0	0	0	0	0	0	111	0	0	0	0	0	0	0	0	0	0
HNSC-US_SP29987	0	40	0	174	0	0	0	0	0	0	39	0	0	0	0	0	0	0	0	0	0
HNSC-US_SP30011	0	21	0	43	0	0	0	52	0	0	9	0	0	0	0	0	0	0	0	0	0
HNSC-US_SP30071	0	0	0	378	0	0	0	0	0	0	0	0	0	0	0	0	0	0	0	0	0
HNSC-US_SP30077	0	48	0	250	0	0	0	0	0	0	137	0	0	0	0	0	0	0	0	0	0
HNSC-US_SP30083	5	60	0	33	0	0	0	0	0	0	93	0	0	0	0	0	0	0	0	0	0
HNSC-US_SP30093	0	24	0	28	0	0	0	0	0	0	28	0	0	0	0	0	0	0	0	0	0
HNSC-US_SP30113	0	56	0	442	0	0	0	921	0	0	117	0	0	0	0	0	0	0	0	0	0
HNSC-US_SP30143	1	19	0	28	0	0	0	0	0	0	29	0	0	0	0	0	0	0	0	0	0
HNSC-US_SP30185	0	29	0	12	0	0	0	0	0	0	13	0	0	0	0	0	0	0	0	0	0
HNSC-US_SP30213	0	443	0	47	0	0	0	0	0	0	285	0	0	0	0	0	0	0	0	0	0
HNSC-US_SP30332	0	80	0	338	0	0	0	526	0	0	81	0	0	0	0	0	0	0	0	0	0
HNSC-US_SP30493	1	387	0	99	0	0	0	0	0	0	380	0	0	0	0	0	0	0	0	0	0
HNSC-US_SP30675	1	38	0	300	0	0	0	606	0	0	99	0	0	0	0	0	0	0	0	0	0
HNSC-US_SP30803	0	2388	0	314	0	0	0	0	0	0	2349	0	0	0	0	0	0	0	0	0	0
HNSC-US_SP30843	4	12	0	9	0	0	0	0	0	0	7	0	0	0	0	0	0	0	0	0	0
HNSC-US_SP30907	0	0	0	121	0	0	0	86	0	0	17	0	0	0	0	0	0	0	0	0	0
HNSC-US_SP31030	1	220	0	55	0	0	0	0	0	0	230	0	0	0	0	0	0	0	0	0	0
HNSC-US_SP31046	1	15	0	12	0	0	0	0	0	0	13	0	0	0	0	0	0	0	0	0	0
HNSC-US_SP31126	0	53	0	0	0	0	0	159	0	0	71	0	0	0	0	0	0	0	0	0	0
HNSC-US_SP31174	0	11	0	73	0	0	0	46	0	0	16	0	0	0	0	0	0	0	0	0	0
HNSC-US_SP31190	0	0	0	194	0	0	0	0	0	0	29	0	0	0	0	0	0	0	0	0	0
HNSC-US_SP31334	2	46	0	131	0	0	0	0	0	0	55	0	0	0	0	0	0	0	0	0	0
HNSC-US_SP31422	3	8	0	148	0	0	0	0	0	0	59	0	0	0	0	0	0	0	0	0	0
HNSC-US_SP31606	0	22	0	33	0	0	0	0	0	0	23	0	0	0	0	0	0	0	0	0	0
HNSC-US_SP31790	0	11	0	62	0	0	0	0	0	0	12	0	0	0	0	0	0	0	0	0	0
HNSC-US_SP31814	0	30	0	0	0	0	0	51	0	0	41	0	0	0	0	0	0	0	0	0	0
HNSC-US_SP31854	0	165	0	283	0	0	0	0	0	0	239	0	0	0	0	0	0	0	0	0	0
HNSC-US_SP32014	2	8	0	39	0	0	0	0	0	0	7	0	0	0	0	0	0	0	0	0	0
HNSC-US_SP32222	2	4	0	0	0	0	0	0	0	0	0	0	0	0	0	0	0	0	0	0	0
HNSC-US_SP32662	0	51	0	129	0	0	0	0	0	0	91	0	0	0	0	0	0	0	0	0	0
HNSC-US_SP32694	0	188	0	284	0	0	0	0	0	0	424	0	0	0	0	0	0	0	0	0	0
HNSC-US_SP32742	0	180	0	66	0	0	0	0	0	0	189	0	0	0	0	0	0	0	0	0	0
HNSC-US_SP32894	0	12	0	0	0	0	0	29	0	0	9	0	0	0	0	0	0	0	0	0	0
HNSC-US_SP32958	2	210	0	79	0	0	0	0	0	0	200	0	0	0	0	0	0	0	0	0	0
HNSC-US_SP33094	0	16	0	61	0	0	0	48	0	0	28	0	0	0	0	0	0	0	0	0	0
HNSC-US_SP33496	0	355	0	170	0	0	0	0	0	0	492	0	0	0	0	0	0	0	0	0	0
HNSC-US_SP33544	0	75	0	262	0	0	0	0	0	0	101	0	0	0	0	0	0	0	0	0	0
HNSC-US_SP33688	0	757	0	242	0	0	0	0	0	0	1064	0	0	0	0	0	0	0	0	0	0
HNSC-US_SP33774	0	14	0	0	0	0	0	38	0	0	9	0	0	0	0	0	0	0	0	0	0
HNSC-US_SP33837	1	60	0	30	0	0	0	0	0	0	83	0	0	0	0	0	0	0	0	0	0
HNSC-US_SP34005	0	30	0	26	0	0	0	0	0	0	30	0	0	0	0	0	0	0	0	0	0
KICH-US_SP123836	5	0	0	0	0	0	0	0	0	0	0	0	0	0	0	0	51	0	0	0	0
KICH-US_SP123840	0	0	0	1	0	0	0	0	0	0	0	0	0	0	0	0	13	0	0	0	0
KICH-US_SP123842	0	0	0	20	0	0	0	0	0	0	0	0	0	0	0	0	0	0	0	0	0
KICH-US_SP123844	0	0	0	0	0	0	0	0	0	0	0	0	0	0	0	0	4	0	0	0	0
KICH-US_SP123846	0	0	0	12	0	0	0	0	0	0	0	0	0	0	0	0	0	0	0	0	9
KICH-US_SP123850	0	0	0	0	0	0	0	0	0	0	0	0	0	0	0	0	20	0	0	0	0
KICH-US_SP123852	0	0	0	0	0	0	0	0	0	0	0	0	0	0	0	0	10	0	0	0	0
KICH-US_SP123854	0	0	0	1	0	0	0	0	0	0	0	0	0	0	0	0	18	0	0	0	0
KICH-US_SP123856	0	0	0	4	0	0	0	0	0	0	0	0	0	0	0	0	0	0	0	0	6
KICH-US_SP123858	0	0	0	2	0	0	0	0	0	0	0	0	0	0	0	0	0	0	0	0	0
KICH-US_SP123870	0	0	0	0	0	0	0	0	0	0	0	0	0	0	0	0	6	0	0	0	0
KICH-US_SP123872	3	0	0	0	0	0	0	0	0	0	0	0	0	0	0	0	219	0	0	0	0
KICH-US_SP123874	0	0	0	6	0	0	0	0	0	0	0	0	0	0	0	0	0	0	0	0	6
KICH-US_SP123876	2	0	0	0	0	0	0	0	0	0	0	0	0	0	0	0	18	0	0	0	0
KICH-US_SP123878	3	0	0	6	0	0	0	0	0	0	0	0	0	0	0	0	13	0	0	0	0
KICH-US_SP123882	3	0	0	11	0	0	0	0	0	0	0	0	0	0	0	0	0	0	0	0	0
KICH-US_SP123884	0	0	0	18	0	0	0	0	0	0	0	0	0	0	0	0	0	0	0	0	0
KICH-US_SP123886	2	0	0	0	0	0	0	0	0	0	0	0	0	0	0	0	0	0	0	0	10
KICH-US_SP123888	0	0	0	8	0	0	0	0	0	0	0	0	0	0	0	0	0	0	0	0	0
KICH-US_SP123890	0	0	0	8	0	0	0	0	0	0	0	0	0	0	0	0	0	0	0	0	0
KICH-US_SP123892	0	0	0	0	0	0	0	0	0	0	0	0	0	0	0	0	4	0	0	0	0
KICH-US_SP123894	2	0	0	0	0	0	0	0	0	0	0	0	0	0	0	0	187	0	0	0	0
KICH-US_SP123897	2	0	0	1	0	0	0	0	0	0	0	0	0	0	0	0	0	0	0	0	9
KICH-US_SP123900	0	0	0	0	0	0	0	0	0	0	0	0	0	0	0	0	16	0	0	0	0
KICH-US_SP123902	0	0	0	5	0	0	0	0	0	0	0	0	0	0	0	0	23	0	0	0	0
KICH-US_SP123950	4	0	0	0	0	0	0	0	0	0	0	0	0	0	0	0	16	0	0	0	0
KICH-US_SP123953	0	0	0	14	0	0	0	0	0	0	0	0	0	0	0	0	0	0	0	0	0
KICH-US_SP123955	0	0	0	8	0	0	0	0	0	0	0	0	0	0	0	0	0	0	0	0	0
KICH-US_SP123958	0	0	0	0	0	0	0	0	0	0	0	0	0	0	0	0	8	0	0	0	0
KICH-US_SP123964	2	0	0	6	0	0	0	0	0	0	0	0	0	0	0	0	0	0	0	0	6
KICH-US_SP123967	0	0	0	0	0	0	0	0	0	0	0	0	0	0	0	0	10	0	0	0	0
KICH-US_SP123969	1	0	0	0	0	0	0	0	0	0	0	0	0	0	0	0	35	0	0	0	0
KICH-US_SP123972	0	0	0	0	0	0	0	0	0	0	0	0	0	0	0	0	79	0	0	0	0
KICH-US_SP123978	1	0	0	2	0	0	0	0	0	0	0	0	0	0	0	0	11	0	0	0	0
KICH-US_SP123984	0	0	0	0	0	0	0	0	0	0	0	0	0	0	0	0	9	0	0	0	0
KICH-US_SP123988	1	0	0	0	0	0	0	0	0	0	0	0	0	0	0	0	12	0	0	0	0
KICH-US_SP123995	0	0	0	15	0	0	0	0	0	0	0	0	0	0	0	0	0	0	0	0	0
KICH-US_SP123998	3	0	0	0	0	0	0	0	0	0	0	0	0	0	0	0	58	0	0	0	0
KICH-US_SP124003	4	0	0	0	0	0	0	0	0	0	0	0	0	0	0	0	0	0	0	0	0
KICH-US_SP124013	1	0	0	0	0	0	0	0	0	0	0	0	0	0	0	0	12	0	0	0	0
KICH-US_SP124017	6	0	0	18	0	0	0	0	0	0	0	0	0	0	0	0	0	0	0	0	0
KICH-US_SP124021	0	0	0	0	0	0	0	0	0	0	0	0	0	0	0	0	15	0	0	0	0
KICH-US_SP124033	2	0	0	0	0	0	0	0	0	0	0	0	0	0	0	0	0	0	0	0	6
KIRC-US_SP34186	0	0	0	42	0	0	0	0	0	0	0	0	0	0	0	0	76	0	0	0	0
KIRC-US_SP34191	3	0	0	13	0	0	0	0	0	0	0	0	0	0	0	0	87	0	0	0	0
KIRC-US_SP34246	1	0	0	0	0	0	0	0	0	0	0	0	0	0	0	0	82	0	0	0	0
KIRC-US_SP34431	0	0	0	0	0	0	0	0	0	0	0	0	0	0	0	0	45	0	0	0	34
KIRC-US_SP34452	0	0	0	0	0	0	0	0	0	0	0	0	0	0	0	0	71	0	0	0	48
KIRC-US_SP34493	3	0	0	0	0	0	0	0	0	0	0	0	0	0	0	0	52	0	0	0	0
KIRC-US_SP35412	0	0	0	0	0	0	0	0	0	0	0	0	0	0	0	0	57	0	0	0	36
KIRC-US_SP35617	1	0	0	0	0	0	0	0	0	0	0	0	0	0	0	0	87	0	0	0	0
KIRC-US_SP35849	0	0	0	35	0	0	0	0	0	0	0	0	0	0	0	0	0	0	0	0	0
KIRC-US_SP35951	0	0	0	0	0	0	0	0	0	0	0	0	0	0	0	0	99	0	0	0	28
KIRC-US_SP35989	0	0	0	0	0	0	0	0	0	0	0	0	0	0	0	0	73	0	0	0	29
KIRC-US_SP36036	0	0	0	0	0	0	0	0	0	0	0	0	0	0	0	0	34	0	0	0	0
KIRC-US_SP36218	1	0	0	0	0	0	0	0	0	0	0	0	0	0	0	0	48	0	0	0	0
KIRC-US_SP36498	0	0	0	0	0	0	0	0	0	0	0	0	0	0	0	0	51	0	0	0	23
KIRC-US_SP36586	2	0	0	18	0	0	0	0	0	0	0	0	0	0	0	0	136	0	0	0	0
KIRC-US_SP37369	0	0	0	0	0	0	0	0	0	0	0	0	0	0	0	0	43	0	0	0	15
KIRC-US_SP37432	0	0	0	0	0	0	0	0	0	0	0	0	0	0	0	0	73	0	0	0	22
KIRC-US_SP37516	1	0	0	8	0	0	0	0	0	0	0	0	0	0	0	0	46	0	0	0	0
KIRC-US_SP37636	0	0	0	13	0	0	0	0	0	0	0	0	0	0	0	0	56	0	0	0	0
KIRC-US_SP37903	1	0	0	0	0	0	0	0	0	0	0	0	0	0	0	0	194	0	0	0	0
KIRC-US_SP37970	0	0	0	0	0	0	0	0	0	0	0	0	0	0	0	0	122	0	0	0	42
KIRC-US_SP38044	0	0	0	0	0	0	0	0	0	0	0	0	0	0	0	0	97	0	0	0	35
KIRC-US_SP38271	0	0	0	0	0	0	0	0	0	0	0	0	0	0	0	0	58	0	0	0	39
KIRC-US_SP38759	1	0	0	0	0	0	0	0	0	0	0	0	0	0	0	0	112	0	0	0	0
KIRC-US_SP39102	1	0	0	10	0	0	0	0	0	0	0	0	0	0	0	0	42	0	0	0	0
KIRC-US_SP39248	0	0	0	0	0	0	0	0	0	0	0	0	0	0	0	0	54	0	0	0	0
KIRC-US_SP39298	0	0	0	0	0	0	0	0	0	0	0	0	0	0	0	0	130	0	0	0	38
KIRC-US_SP39349	1	0	0	0	0	0	0	0	0	0	0	0	0	0	0	0	54	0	0	0	0
KIRC-US_SP39594	1	0	0	0	0	0	0	0	0	0	0	0	0	0	0	0	64	0	0	0	0
KIRC-US_SP39907	1	0	0	11	0	0	0	0	0	0	0	0	0	0	0	0	48	0	0	0	0
KIRC-US_SP39997	3	0	0	0	0	0	0	0	0	0	0	0	0	0	0	0	87	0	0	0	0
KIRC-US_SP40047	0	0	0	0	0	0	0	0	0	0	0	0	0	0	0	0	103	0	0	0	28
KIRC-US_SP40736	1	0	0	20	0	0	0	0	0	0	0	0	0	0	0	0	68	0	0	0	0
KIRC-US_SP41453	0	0	0	0	0	0	0	0	0	0	0	0	0	0	0	0	40	0	0	0	18
KIRC-US_SP42154	0	0	0	0	0	0	0	0	0	0	0	0	0	0	0	0	98	0	0	0	39
KIRC-US_SP42829	0	0	0	4	0	0	0	0	0	0	0	0	0	0	0	0	64	0	0	0	0
KIRC-US_SP43201	0	0	0	25	0	0	0	0	0	0	0	0	0	0	0	0	59	0	0	0	0
KIRP-US_SP106560	0	0	0	0	0	0	0	0	0	0	0	0	0	0	0	0	46	0	0	0	21
KIRP-US_SP106577	0	0	0	0	0	0	0	0	0	0	0	0	0	0	0	0	75	0	0	0	25
KIRP-US_SP106602	0	0	0	0	0	0	0	0	0	0	0	0	0	0	0	0	59	0	0	0	27
KIRP-US_SP106638	0	0	0	0	0	0	0	0	0	0	0	0	0	0	0	0	106	0	0	0	48
KIRP-US_SP106656	0	0	0	0	0	0	0	0	0	0	0	0	0	0	0	0	54	0	0	0	26
KIRP-US_SP109457	1	0	0	15	0	0	0	0	0	0	0	0	0	0	0	0	23	0	0	0	0
KIRP-US_SP109470	0	0	0	0	0	0	0	0	0	0	0	0	0	0	0	0	107	0	0	0	33
KIRP-US_SP109478	2	0	0	0	0	0	0	0	0	0	0	0	0	0	0	0	27	0	0	0	0
KIRP-US_SP109544	2	0	0	23	0	0	0	0	0	0	0	0	0	0	0	0	45	0	0	0	0
KIRP-US_SP113926	0	0	0	0	0	0	0	0	0	0	0	0	0	0	0	0	36	0	0	0	28
KIRP-US_SP43510	1	0	0	9	0	0	0	0	0	0	0	0	0	0	0	0	91	0	0	0	0
KIRP-US_SP43514	0	0	0	0	0	0	0	0	0	0	0	0	0	0	0	0	37	0	0	0	16
KIRP-US_SP43532	0	0	0	0	0	0	0	0	0	0	0	0	0	0	0	0	80	0	0	0	27
KIRP-US_SP43651	0	0	0	0	0	0	0	0	0	0	0	0	0	0	0	0	89	0	0	0	38
KIRP-US_SP43664	0	0	0	0	0	0	0	0	0	0	0	0	0	0	0	0	117	0	0	0	52
KIRP-US_SP43688	0	0	0	0	0	0	0	0	0	0	0	0	0	0	0	0	36	0	0	0	23
KIRP-US_SP43696	0	0	0	0	0	0	0	0	0	0	0	0	0	0	0	0	133	0	0	0	37
KIRP-US_SP43770	0	0	0	0	0	0	0	0	0	0	0	0	0	0	0	0	51	0	0	0	22
KIRP-US_SP43792	0	0	0	0	0	0	0	0	0	0	0	0	0	0	0	0	99	0	0	0	27
KIRP-US_SP43808	0	0	0	0	0	0	0	0	0	0	0	0	0	0	0	0	56	0	0	0	0
KIRP-US_SP43822	2	0	0	0	0	0	0	0	0	0	0	0	0	0	0	0	45	0	0	0	0
KIRP-US_SP97104	0	0	0	0	0	0	0	0	0	0	0	0	0	0	0	0	99	0	0	0	34
KIRP-US_SP97113	0	0	0	20	0	0	0	0	0	0	0	0	0	0	0	0	53	0	0	0	0
KIRP-US_SP97124	1	0	0	0	0	0	0	0	0	0	0	0	0	0	0	0	125	0	0	0	0
KIRP-US_SP97145	0	0	0	14	0	0	0	0	0	0	0	0	0	0	0	0	26	0	0	0	0
KIRP-US_SP97161	0	0	0	0	0	0	0	0	0	0	0	0	0	0	0	0	95	0	0	0	34
KIRP-US_SP97194	0	0	0	0	0	0	0	0	0	0	0	0	0	0	0	0	187	0	0	0	81
KIRP-US_SP97243	0	0	0	0	0	0	0	0	0	0	0	0	0	0	0	0	114	0	0	0	50
KIRP-US_SP97249	0	0	0	0	0	0	0	0	0	0	0	0	0	0	0	0	56	0	0	0	42
KIRP-US_SP97258	0	0	0	0	0	0	0	0	0	0	0	0	0	0	0	0	84	0	0	0	33
KIRP-US_SP97269	0	0	0	0	0	0	0	0	0	0	0	0	0	0	0	0	104	0	0	0	63
KIRP-US_SP97278	0	0	0	0	0	0	0	0	0	0	0	0	0	0	0	0	79	0	0	0	44
LAML-KR_SP108998	0	0	0	2	0	0	0	0	0	0	0	0	0	0	0	0	0	0	0	0	4
LAML-KR_SP108999	0	0	0	0	0	0	0	0	0	0	0	0	0	0	0	0	0	0	0	0	0
LAML-KR_SP109001	0	0	0	6	0	0	0	0	0	0	0	0	0	0	0	0	0	0	0	0	0
LAML-KR_SP109002	3	0	0	0	0	0	0	0	0	0	0	0	0	0	0	0	0	0	0	0	13
LAML-KR_SP109003	1	0	0	9	0	0	0	0	0	0	0	0	0	0	0	0	14	0	0	0	0
LAML-KR_SP109006	0	0	0	4	0	0	0	0	0	0	0	0	0	0	0	0	0	0	0	0	0
LAML-KR_SP109007	0	0	0	0	0	0	0	0	0	0	0	0	0	0	0	0	2	0	0	0	0
LAML-KR_SP127706	0	0	0	0	0	0	0	0	0	0	0	0	0	0	0	0	38	0	0	0	0
LGG-US_SP47628	0	0	0	51	0	0	0	0	0	0	0	0	0	0	0	0	0	0	0	0	0
LGG-US_SP47652	0	0	0	0	0	0	0	0	0	0	0	0	0	0	0	0	20	0	0	0	10
LGG-US_SP47708	1	0	0	43	0	0	0	0	0	0	0	0	0	0	0	0	0	0	0	0	0
LGG-US_SP47808	0	0	0	16	0	0	0	0	0	0	0	0	0	0	0	0	0	0	0	0	0
LGG-US_SP47990	1	0	0	97	0	0	0	0	0	0	0	0	0	0	0	0	0	0	0	0	0
LGG-US_SP48008	0	0	0	29	0	0	0	0	0	0	0	0	0	0	0	0	0	0	0	0	20
LGG-US_SP48010	0	11	0	26	0	0	0	0	0	0	13	0	0	0	0	0	49	0	0	0	0
LGG-US_SP48073	0	0	0	39	0	0	0	0	0	0	0	0	0	0	0	0	0	0	0	0	0
LGG-US_SP48135	4	0	0	0	0	0	0	0	0	0	0	0	0	0	0	0	65	0	0	0	27
LGG-US_SP48189	0	0	0	46	0	0	0	0	0	0	0	0	0	0	0	0	0	0	0	0	0
LGG-US_SP48263	0	0	0	26	0	0	0	0	0	0	0	0	0	0	0	0	0	0	0	0	0
LGG-US_SP48414	1	0	0	6	0	0	0	0	0	0	0	0	0	0	0	0	27	0	0	0	0
LGG-US_SP48426	0	0	0	0	0	0	0	0	0	0	0	0	0	0	0	0	6	0	0	0	0
LGG-US_SP48480	1	0	0	38	0	0	0	0	0	0	0	0	0	0	0	0	0	0	0	0	20
LGG-US_SP48504	0	0	0	37	0	0	0	0	0	0	0	0	0	0	0	0	0	0	0	0	0
LGG-US_SP48534	0	0	0	17	0	0	0	0	0	0	0	0	0	0	0	0	0	0	0	0	16
LGG-US_SP48850	4	5	0	30	0	0	0	0	0	0	25	0	0	0	0	0	82	0	0	0	0
LGG-US_SP48888	0	0	0	5	0	0	0	0	0	0	0	0	0	0	0	0	18	0	0	0	0
LICA-FR_SP97681	4	0	0	6	0	0	0	0	0	44	0	0	0	0	0	0	150	0	0	0	0
LICA-FR_SP97685	2	0	0	6	0	0	0	0	0	0	0	0	0	0	0	0	164	0	0	0	67
LICA-FR_SP97747	0	0	0	25	0	0	0	0	0	0	0	0	0	0	25	0	100	0	0	0	0
LICA-FR_SP97771	0	0	0	0	0	0	0	0	0	35	0	0	0	0	0	0	153	0	0	0	0
LICA-FR_SP97775	1	0	0	0	0	0	0	0	0	0	0	0	0	0	0	0	215	0	0	0	68
LIHC-US_SP106631	0	0	0	0	0	0	0	0	0	0	0	0	0	0	0	0	221	0	0	0	97
LIHC-US_SP106677	0	0	0	0	0	0	0	0	0	0	0	0	0	0	0	0	107	0	0	0	0
LIHC-US_SP106743	2	0	0	10	0	0	0	0	0	0	0	0	0	0	0	0	47	0	0	0	0
LIHC-US_SP109301	0	0	0	38	0	0	0	0	0	0	0	0	0	0	0	0	206	0	0	0	0
LIHC-US_SP109384	0	0	0	30	0	0	0	0	0	0	0	0	0	0	0	0	69	0	0	0	0
LIHC-US_SP115498	0	0	0	0	0	0	0	0	0	0	0	0	0	0	0	0	271	0	0	0	60
LIHC-US_SP115501	5	0	0	0	0	0	0	0	0	0	0	0	0	0	0	0	169	0	0	0	0
LIHC-US_SP115830	2	0	0	21	0	0	0	0	0	0	0	0	0	0	0	0	141	0	0	0	0
LIHC-US_SP120755	0	0	0	2	0	0	0	0	0	0	0	0	0	0	0	0	18	0	0	0	0
LIHC-US_SP49114	8	0	0	10	0	0	0	0	0	0	0	0	0	0	0	0	516	0	0	0	0
LIHC-US_SP49119	3	0	0	22	0	0	0	0	0	0	0	0	0	0	0	0	76	0	0	0	0
LIHC-US_SP49124	0	0	0	196	0	0	0	0	0	389	0	0	0	0	283	0	0	0	0	0	0
LIHC-US_SP49157	0	0	0	52	0	0	0	0	0	0	0	0	0	0	0	0	156	0	0	0	0
LIHC-US_SP49175	2	0	0	0	0	0	0	0	0	0	0	0	0	0	0	0	79	0	0	0	0
LIHC-US_SP49187	0	0	0	22	0	0	0	0	0	0	0	0	0	0	16	0	151	0	0	0	0
LIHC-US_SP49205	2	0	0	0	0	0	0	0	0	0	0	0	0	0	0	0	72	0	0	0	43
LIHC-US_SP49223	3	0	0	0	0	0	0	0	0	0	0	0	0	0	0	0	42	0	0	0	0
LIHC-US_SP49229	0	0	0	13	0	0	0	0	0	0	0	0	0	0	0	0	16	0	0	0	13
LIHC-US_SP49247	0	0	0	63	0	0	0	0	0	0	0	0	0	0	0	0	202	0	0	0	0
LIHC-US_SP49286	1	0	0	0	0	0	0	0	0	0	0	0	0	0	0	0	268	0	0	0	0
LIHC-US_SP49322	1	0	0	0	0	0	0	0	0	36	0	0	0	0	0	0	117	0	0	0	0
LIHC-US_SP49328	1	0	0	10	0	0	0	0	0	0	0	0	0	0	0	0	144	0	0	0	0
LIHC-US_SP49334	0	0	0	127	0	0	0	0	0	0	0	0	0	0	16	0	0	0	0	0	0
LIHC-US_SP49379	7	0	0	0	0	0	0	0	0	0	0	0	0	0	0	0	392	0	0	0	0
LIHC-US_SP49385	3	0	0	0	0	0	0	0	0	0	0	0	0	0	0	0	178	0	0	0	0
LIHC-US_SP49391	1	0	0	0	0	0	0	0	0	0	0	0	0	0	15	0	139	0	0	0	0
LIHC-US_SP49417	0	0	0	16	0	0	0	0	0	0	0	0	0	0	0	0	161	0	0	0	0
LIHC-US_SP49433	1	0	0	11	0	0	0	0	0	0	0	0	0	0	0	0	40	0	0	0	18
LIHC-US_SP49449	0	0	0	0	0	0	0	0	0	0	0	0	0	0	0	0	48	0	0	0	0
LIHC-US_SP49469	1	0	0	30	0	0	0	0	0	0	0	0	0	0	0	0	97	0	0	0	0
LIHC-US_SP49481	0	0	0	13	0	0	0	0	0	0	0	0	0	0	0	0	23	0	0	0	0
LIHC-US_SP49531	0	0	0	53	0	0	0	0	0	0	0	0	0	0	0	0	323	0	0	0	142
LIHC-US_SP49541	1	0	0	25	0	0	0	0	0	0	0	0	0	0	0	0	218	0	0	0	0
LIHC-US_SP49551	4	0	0	14	0	0	0	0	0	0	0	0	0	0	0	0	262	0	0	0	0
LIHC-US_SP49591	2	0	0	0	0	0	0	0	0	0	0	0	0	0	0	0	72	0	0	0	0
LIHC-US_SP49651	2	0	0	0	0	0	0	0	0	0	0	0	0	0	0	0	103	0	0	0	0
LIHC-US_SP98053	0	0	0	23	0	0	0	0	0	0	0	0	0	0	0	0	215	0	0	0	0
LIHC-US_SP98060	0	0	0	5	0	0	0	0	0	0	0	0	0	0	0	0	0	0	0	0	5
LIHC-US_SP98065	5	0	0	3	0	0	0	0	0	0	0	0	0	0	0	0	127	0	0	0	0
LIHC-US_SP98078	1	0	0	0	0	0	0	0	0	0	0	0	0	0	0	0	242	0	0	0	52
LIHC-US_SP98082	1	0	0	0	0	0	0	0	0	0	0	0	0	0	0	0	124	0	0	0	43
LIHC-US_SP98090	0	0	0	131	0	0	0	0	0	0	0	0	0	0	0	0	407	0	0	0	244
LIHC-US_SP98092	5	0	0	0	0	0	0	0	0	0	0	0	0	0	0	0	117	0	0	0	0
LIHC-US_SP98096	4	0	0	26	0	0	0	0	0	0	0	0	0	0	0	0	159	0	0	0	48
LIHC-US_SP98164	2	0	0	0	0	0	0	0	0	0	0	0	0	0	0	0	270	0	0	0	0
LIHC-US_SP98192	1	0	0	12	0	0	0	0	0	0	0	0	0	0	0	0	26	0	0	0	0
LIHC-US_SP98265	0	0	0	11	0	0	0	0	0	0	0	0	0	0	0	0	274	0	0	0	0
LIHC-US_SP98289	5	0	0	0	0	0	0	0	0	0	0	0	0	0	0	0	345	0	0	0	108
LIHC-US_SP98297	0	0	0	0	0	0	0	0	0	0	0	0	0	0	0	0	257	0	0	0	87
LIHC-US_SP98305	1	0	0	25	0	0	0	0	0	0	0	0	0	0	0	0	203	0	0	0	70
LIHC-US_SP98313	4	0	0	0	0	0	0	0	0	0	0	0	0	0	0	0	88	0	0	0	89
LIHC-US_SP98327	0	0	0	17	0	0	0	0	0	0	0	0	0	0	0	0	198	0	0	0	42
LIHC-US_SP98359	0	0	0	45	0	0	0	0	0	0	0	0	0	0	0	0	83	0	0	0	0
LINC-JP_SP98833	5	0	0	24	0	0	0	0	0	0	0	0	0	0	0	0	72	0	0	0	0
LINC-JP_SP98839	0	0	0	0	0	0	0	0	0	55	0	0	0	0	31	0	101	0	0	0	0
LINC-JP_SP98841	0	0	0	0	0	0	0	0	0	0	0	0	0	0	0	0	96	0	0	0	0
LINC-JP_SP98843	0	0	0	33	0	0	0	0	0	0	0	0	0	0	0	0	63	0	0	0	0
LINC-JP_SP98845	2	0	0	177	0	0	0	0	0	0	0	0	0	0	0	0	0	0	0	0	0
LINC-JP_SP98847	1	0	0	0	0	0	0	0	0	0	0	0	0	0	0	0	69	0	0	0	0
LINC-JP_SP98849	2	0	0	30	0	0	0	0	0	27	0	0	0	0	13	0	0	0	0	0	0
LINC-JP_SP98851	2	0	0	20	0	0	0	0	0	0	0	0	0	0	6	0	0	0	0	0	0
LINC-JP_SP98853	4	0	0	14	0	0	0	0	0	69	0	0	0	0	0	0	166	0	0	0	0
LINC-JP_SP98855	1	0	0	0	0	0	0	0	0	0	0	0	0	0	0	0	107	0	0	0	0
LINC-JP_SP98859	1	0	0	0	0	0	0	0	0	0	0	0	0	0	0	0	52	0	0	0	19
LINC-JP_SP98861	0	0	0	0	0	0	0	0	0	0	0	0	0	0	0	0	175	0	0	0	54
LINC-JP_SP98863	1	0	0	11	0	0	0	0	0	0	0	0	0	0	0	0	37	0	0	0	0
LINC-JP_SP98865	0	0	0	0	0	0	0	0	0	0	0	0	0	0	0	0	55	0	0	0	0
LINC-JP_SP98867	1	0	0	0	0	0	0	0	0	73	0	0	0	0	32	0	126	0	0	0	0
LINC-JP_SP98869	1	0	0	0	0	0	0	0	0	0	0	0	0	0	0	0	105	0	0	0	0
LINC-JP_SP98871	2	0	0	28	0	0	0	0	0	0	0	0	0	0	0	0	73	0	0	0	0
LINC-JP_SP98873	0	0	0	82	0	0	0	0	0	0	0	0	0	0	28	0	100	0	0	0	57
LINC-JP_SP98875	0	0	0	38	0	0	0	0	0	0	0	0	0	0	0	0	170	0	0	0	0
LINC-JP_SP98877	0	0	0	80	0	0	0	0	0	0	0	0	0	0	0	0	105	0	0	0	0
LINC-JP_SP98879	4	0	0	2	0	0	0	0	0	0	0	0	0	0	0	0	153	0	0	0	0
LINC-JP_SP98881	0	0	0	31	0	0	0	0	0	0	0	0	0	0	0	0	101	0	0	0	34
LINC-JP_SP98883	0	0	0	67	0	0	0	0	0	0	0	0	0	0	19	0	113	0	0	0	0
LINC-JP_SP98885	0	0	0	52	0	0	0	0	0	0	0	0	0	0	0	0	103	0	0	0	54
LINC-JP_SP98887	0	0	0	0	0	0	0	0	0	49	0	0	0	0	0	0	176	0	0	0	0
LINC-JP_SP98889	0	0	0	36	0	0	0	0	0	0	0	0	0	0	0	0	149	0	0	0	44
LINC-JP_SP98891	0	0	0	7	0	0	0	0	0	44	0	0	0	0	0	0	178	0	0	0	0
LINC-JP_SP98893	0	0	0	0	0	0	0	0	0	0	0	0	0	0	0	0	202	0	0	0	0
LIRI-JP_SP106993	6	0	0	12	0	0	0	0	0	0	0	0	0	0	0	0	337	0	0	0	103
LIRI-JP_SP106998	4	0	0	0	0	0	0	0	0	63	0	0	0	0	0	0	249	0	0	0	0
LIRI-JP_SP107004	0	0	0	5	0	0	0	0	0	74	0	0	0	0	23	0	157	0	0	0	0
LIRI-JP_SP107007	0	0	0	37	0	0	0	0	0	0	0	0	0	0	0	0	164	0	0	0	60
LIRI-JP_SP107010	2	0	0	0	0	0	0	0	0	0	0	0	0	0	0	0	165	0	0	0	44
LIRI-JP_SP107012	8	0	0	154	0	0	0	0	0	0	0	0	0	0	0	0	0	0	0	0	74
LIRI-JP_SP107017	0	0	0	32	0	0	0	0	0	0	0	0	0	0	0	0	84	0	0	0	0
LIRI-JP_SP107019	5	0	0	124	0	0	0	0	0	0	0	0	0	0	0	0	0	0	0	0	69
LIRI-JP_SP107023	0	0	0	47	0	0	0	0	0	0	0	0	0	0	0	0	60	0	0	0	43
LIRI-JP_SP107025	0	0	0	18	0	0	0	0	0	125	0	0	0	0	64	0	201	0	0	0	0
LIRI-JP_SP107028	3	0	0	38	0	0	0	0	0	0	0	0	0	0	0	0	101	0	0	0	47
LIRI-JP_SP107030	0	0	0	25	0	0	0	0	0	0	0	0	0	0	0	0	67	0	0	0	57
LIRI-JP_SP107032	0	0	0	23	0	0	0	0	0	0	0	0	0	0	0	0	59	0	0	0	38
LIRI-JP_SP107034	0	0	0	0	0	0	0	0	0	27	0	0	0	0	0	0	114	0	0	0	0
LIRI-JP_SP107037	1	0	0	27	0	0	0	0	0	24	0	0	0	0	13	0	83	0	0	0	0
LIRI-JP_SP107041	1	0	0	38	0	0	0	0	0	0	0	0	0	0	0	0	81	0	0	0	0
LIRI-JP_SP107044	0	0	0	86	0	0	0	0	0	0	0	0	0	0	0	0	0	0	0	0	31
LIRI-JP_SP107047	5	0	0	0	0	0	0	0	0	67	0	0	0	0	0	0	230	0	0	0	0
LIRI-JP_SP107050	0	0	0	48	0	0	0	0	0	0	0	0	0	0	0	0	90	0	0	0	39
LIRI-JP_SP107052	4	0	0	0	0	0	0	0	0	0	0	0	0	0	0	0	63	0	0	0	46
LIRI-JP_SP107056	0	0	0	254	0	0	0	0	0	0	0	0	0	0	0	0	0	0	0	0	0
LIRI-JP_SP107060	0	0	0	31	0	0	0	0	0	0	0	0	0	0	0	0	139	0	0	0	0
LIRI-JP_SP107063	0	0	0	27	0	0	0	0	0	0	0	0	0	0	9	0	58	0	0	0	0
LIRI-JP_SP107068	0	0	0	60	0	0	0	0	0	0	0	0	0	0	0	0	61	0	0	0	54
LIRI-JP_SP107071	0	0	0	88	0	0	0	0	0	0	0	0	0	0	0	0	195	0	0	0	59
LIRI-JP_SP107073	0	0	0	15	0	0	0	0	0	0	0	0	0	0	0	0	0	0	0	0	19
LIRI-JP_SP107076	0	0	0	437	0	0	0	0	0	492	0	0	0	0	294	0	0	0	0	0	0
LIRI-JP_SP107078	0	0	0	5	0	0	0	0	0	17	0	0	0	0	0	0	56	0	0	0	0
LIRI-JP_SP107080	0	0	0	0	0	0	0	0	0	93	0	0	0	0	56	0	290	0	0	0	0
LIRI-JP_SP107084	1	0	0	55	0	0	0	0	0	0	0	0	0	0	0	0	133	0	0	0	39
LIRI-JP_SP107088	0	0	0	0	0	0	0	0	0	0	0	0	0	0	0	0	72	0	0	0	0
LIRI-JP_SP107091	1	0	0	38	0	0	0	0	0	31	0	0	0	0	19	0	0	0	0	0	34
LIRI-JP_SP107094	0	0	0	18	0	0	0	0	0	0	0	0	0	0	0	0	71	0	0	0	35
LIRI-JP_SP107097	1	0	0	29	0	0	0	0	0	0	0	0	0	0	0	0	58	0	0	0	20
LIRI-JP_SP107101	1	0	0	38	0	0	0	0	0	0	0	0	0	0	0	0	331	0	0	0	103
LIRI-JP_SP107104	4	0	0	30	0	0	0	0	0	0	0	0	0	0	0	0	211	0	0	0	0
LIRI-JP_SP107109	0	0	0	20	0	0	0	0	0	0	0	0	0	0	0	0	0	0	0	0	13
LIRI-JP_SP107111	0	0	0	39	0	0	0	0	0	0	0	0	0	0	0	0	155	0	0	0	53
LIRI-JP_SP107115	7	0	0	34	0	0	0	0	0	0	0	0	0	0	0	0	0	0	0	0	0
LIRI-JP_SP107119	0	0	0	0	0	0	0	0	0	55	0	0	0	0	19	0	177	0	0	0	0
LIRI-JP_SP107121	0	0	0	5	0	0	0	0	0	59	0	0	0	0	0	0	179	0	0	0	51
LIRI-JP_SP107123	3	0	0	18	0	0	0	0	0	0	0	0	0	0	0	0	158	0	0	0	0
LIRI-JP_SP107132	7	0	0	0	0	0	0	0	0	0	0	0	0	0	0	0	140	0	0	0	0
LIRI-JP_SP107136	0	0	0	107	0	0	0	0	0	0	0	0	0	0	0	0	177	0	0	0	130
LIRI-JP_SP107141	0	0	0	22	0	0	0	0	0	0	0	0	0	0	8	0	52	0	0	0	0
LIRI-JP_SP107146	3	0	0	0	0	0	0	0	0	0	0	0	0	0	0	0	155	0	0	0	0
LIRI-JP_SP107150	0	0	0	92	0	0	0	0	0	0	0	0	0	0	0	0	0	0	0	0	34
LIRI-JP_SP107152	0	0	0	23	0	0	0	0	0	0	0	0	0	0	0	0	102	0	0	0	39
LIRI-JP_SP107155	0	0	0	32	0	0	0	0	0	0	0	0	0	0	0	0	110	0	0	0	35
LIRI-JP_SP112125	3	0	0	0	0	0	0	0	0	93	0	0	0	0	0	0	267	0	0	0	0
LIRI-JP_SP112130	0	0	0	34	0	0	0	0	0	0	0	0	0	0	0	0	59	0	0	0	0
LIRI-JP_SP112133	1	0	0	16	0	0	0	0	0	90	0	0	0	0	40	0	184	0	0	0	0
LIRI-JP_SP112138	0	0	0	12	0	0	0	0	0	0	0	0	0	0	0	0	123	0	0	0	0
LIRI-JP_SP112141	0	0	0	0	0	0	0	0	0	48	0	0	0	0	0	0	209	0	0	0	0
LIRI-JP_SP112147	2	0	0	31	0	0	0	0	0	0	0	0	0	0	0	0	81	0	0	0	32
LIRI-JP_SP112152	0	0	0	2	0	0	0	0	0	0	0	0	0	0	0	0	90	0	0	0	0
LIRI-JP_SP112156	5	0	0	12	0	0	0	0	0	41	0	0	0	0	0	0	76	0	0	0	53
LIRI-JP_SP112160	0	0	0	37	0	0	0	0	0	0	0	0	0	0	0	0	81	0	0	0	41
LIRI-JP_SP112165	1	0	0	3	0	0	0	0	0	24	0	0	0	0	0	0	82	0	0	0	0
LIRI-JP_SP112170	0	0	0	40	0	0	0	0	0	0	0	0	0	0	0	0	180	0	0	0	61
LIRI-JP_SP112174	0	0	0	42	0	0	0	0	0	0	0	0	0	0	9	0	0	0	0	0	0
LIRI-JP_SP112178	1	0	0	0	0	0	0	0	0	101	0	0	0	0	28	0	159	0	0	0	0
LIRI-JP_SP112180	0	0	0	84	0	0	0	0	0	0	0	0	0	0	0	0	89	0	0	0	0
LIRI-JP_SP112182	1	0	0	10	0	0	0	0	0	0	0	0	0	0	0	0	130	0	0	0	49
LIRI-JP_SP112186	0	0	0	74	0	0	0	0	0	0	0	0	0	0	0	0	115	0	0	0	0
LIRI-JP_SP112188	0	0	0	51	0	0	0	0	0	0	0	0	0	0	0	0	83	0	0	0	0
LIRI-JP_SP112190	1	0	0	0	0	0	0	0	0	103	0	0	0	0	0	0	398	0	0	0	114
LIRI-JP_SP112192	0	0	0	36	0	0	0	0	0	144	0	0	0	0	60	0	198	0	0	0	0
LIRI-JP_SP112194	0	0	0	40	0	0	0	0	0	0	0	0	0	0	0	0	185	0	0	0	56
LIRI-JP_SP112196	2	0	0	30	0	0	0	0	0	0	0	0	0	0	0	0	236	0	0	0	0
LIRI-JP_SP112198	0	0	0	56	0	0	0	0	0	0	0	0	0	0	0	0	173	0	0	0	55
LIRI-JP_SP112201	0	0	0	20	0	0	0	0	0	0	0	0	0	0	0	0	109	0	0	0	0
LIRI-JP_SP112205	2	0	0	0	0	0	0	0	0	54	0	0	0	0	0	0	198	0	0	0	0
LIRI-JP_SP112208	0	0	0	72	0	0	0	0	0	0	0	0	0	0	0	0	183	0	0	0	105
LIRI-JP_SP112211	0	0	0	22	0	0	0	0	0	0	0	0	0	0	0	0	221	0	0	0	0
LIRI-JP_SP112213	0	0	0	0	0	0	0	0	0	0	0	0	0	0	0	0	153	0	0	0	0
LIRI-JP_SP112215	0	0	0	49	0	0	0	0	0	0	0	0	0	0	0	0	125	0	0	0	0
LIRI-JP_SP112217	0	0	0	32	0	0	0	0	0	0	0	0	0	0	0	0	174	0	0	0	0
LIRI-JP_SP112219	0	0	0	0	0	0	0	0	0	65	0	0	0	0	31	0	215	0	0	0	65
LIRI-JP_SP112221	0	0	0	18	0	0	0	0	0	0	0	0	0	0	0	0	61	0	0	0	32
LIRI-JP_SP112224	0	0	0	41	0	0	0	0	0	0	0	0	0	0	0	0	113	0	0	0	0
LIRI-JP_SP112228	5	0	0	7	0	0	0	0	0	76	0	0	0	0	0	0	134	0	0	0	54
LIRI-JP_SP112234	1	0	0	0	0	0	0	0	0	51	0	0	0	0	0	0	197	0	0	0	0
LIRI-JP_SP112237	0	0	0	10	0	0	0	0	0	0	0	0	0	0	0	0	165	0	0	0	0
LIRI-JP_SP112241	0	0	0	33	0	0	0	0	0	0	0	0	0	0	0	0	108	0	0	0	47
LIRI-JP_SP112245	0	0	0	79	0	0	0	0	0	0	0	0	0	0	17	0	0	0	0	0	0
LIRI-JP_SP112248	0	0	0	138	0	0	0	0	0	98	0	0	0	0	68	0	0	0	0	0	0
LIRI-JP_SP112252	3	0	0	0	0	0	0	0	0	0	0	0	0	0	0	0	169	0	0	0	50
LIRI-JP_SP112257	0	0	0	0	0	0	0	0	0	0	0	0	0	0	0	0	33	0	0	0	0
LIRI-JP_SP112261	1	0	0	0	0	0	0	0	0	0	0	0	0	0	0	0	34	0	0	0	30
LIRI-JP_SP112265	4	0	0	6	0	0	0	0	0	41	0	0	0	0	0	0	152	0	0	0	0
LIRI-JP_SP112269	0	0	0	32	0	0	0	0	0	0	0	0	0	0	0	0	127	0	0	0	0
LIRI-JP_SP112273	8	0	0	18	0	0	0	0	0	0	0	0	0	0	0	0	237	0	0	0	95
LIRI-JP_SP112276	0	0	0	36	0	0	0	0	0	0	0	0	0	0	0	0	43	0	0	0	30
LIRI-JP_SP112283	0	0	0	61	0	0	0	0	0	0	0	0	0	0	0	0	54	0	0	0	38
LIRI-JP_SP112288	0	0	0	6	0	0	0	0	0	33	0	0	0	0	17	0	88	0	0	0	0
LIRI-JP_SP112290	0	0	0	0	0	0	0	0	0	67	0	0	0	0	30	0	205	0	0	0	65
LIRI-JP_SP112300	2	0	0	10	0	0	0	0	0	0	0	0	0	0	0	0	118	0	0	0	47
LIRI-JP_SP112304	1	0	0	16	0	0	0	0	0	0	0	0	0	0	0	0	104	0	0	0	45
LIRI-JP_SP112310	1	0	0	0	0	0	0	0	0	46	0	0	0	0	0	0	155	0	0	0	0
LIRI-JP_SP50097	3	0	0	74	0	0	0	0	0	0	0	0	0	0	0	0	399	0	0	0	0
LIRI-JP_SP50099	0	0	0	48	0	0	0	0	0	0	0	0	0	0	0	0	60	0	0	0	47
LIRI-JP_SP50101	0	0	0	42	0	0	0	0	0	0	0	0	0	0	0	0	133	0	0	0	0
LIRI-JP_SP50105	1	0	0	25	0	0	0	0	0	0	0	0	0	0	0	0	141	0	0	0	43
LIRI-JP_SP50107	0	0	0	0	0	0	0	0	0	45	0	0	0	0	0	0	223	0	0	0	0
LIRI-JP_SP50109	0	0	0	44	0	0	0	0	0	52	0	0	0	0	25	0	128	0	0	0	0
LIRI-JP_SP50111	0	0	0	28	0	0	0	0	0	0	0	0	0	0	0	0	131	0	0	0	0
LIRI-JP_SP50113	0	0	0	107	0	0	0	0	0	0	0	0	0	0	0	0	521	0	0	0	175
LIRI-JP_SP50115	0	0	0	0	0	0	0	0	0	61	0	0	0	0	0	0	201	0	0	0	0
LIRI-JP_SP50117	0	0	0	17	0	0	0	0	0	0	0	0	0	0	0	0	250	0	0	0	0
LIRI-JP_SP50119	0	0	0	0	0	0	0	0	0	66	0	0	0	0	25	0	217	0	0	0	0
LIRI-JP_SP50121	0	0	0	29	0	0	0	0	0	0	0	0	0	0	0	0	120	0	0	0	57
LIRI-JP_SP50123	0	0	0	8	0	0	0	0	0	0	0	0	0	0	0	0	226	0	0	0	54
LIRI-JP_SP50125	5	0	0	13	0	0	0	0	0	0	0	0	0	0	0	0	176	0	0	0	71
LIRI-JP_SP50129	1	0	0	0	0	0	0	0	0	41	0	0	0	0	0	0	187	0	0	0	0
LIRI-JP_SP50131	0	0	0	44	0	0	0	0	0	0	0	0	0	0	0	0	212	0	0	0	77
LIRI-JP_SP50133	0	0	0	33	0	0	0	0	0	0	0	0	0	0	0	0	38	0	0	0	20
LIRI-JP_SP50135	0	0	0	132	0	0	0	0	0	0	0	0	0	0	0	0	0	0	0	0	0
LIRI-JP_SP50137	0	0	0	45	0	0	0	0	0	0	0	0	0	0	0	0	0	0	0	0	0
LIRI-JP_SP50139	0	0	0	0	0	0	0	0	0	32	0	0	0	0	13	0	97	0	0	0	0
LIRI-JP_SP50141	0	0	0	3	0	0	0	0	0	0	0	0	0	0	0	0	22	0	0	0	14
LIRI-JP_SP50145	2	0	0	4	0	0	0	0	0	18	0	0	0	0	0	0	49	0	0	0	0
LIRI-JP_SP50147	0	0	0	0	0	0	0	0	0	85	0	0	0	0	0	0	253	0	0	0	0
LIRI-JP_SP50149	1	0	0	0	0	0	0	0	0	84	0	0	0	0	26	0	138	0	0	0	0
LIRI-JP_SP50151	3	0	0	5	0	0	0	0	0	65	0	0	0	0	0	0	137	0	0	0	0
LIRI-JP_SP50153	0	0	0	9	0	0	0	0	0	62	0	0	0	0	0	0	143	0	0	0	0
LIRI-JP_SP50155	0	0	0	55	0	0	0	0	0	0	0	0	0	0	0	0	189	0	0	0	51
LIRI-JP_SP50157	1	0	0	0	0	0	0	0	0	0	0	0	0	0	0	0	83	0	0	0	0
LIRI-JP_SP50159	2	0	0	0	0	0	0	0	0	0	0	0	0	0	0	0	161	0	0	0	40
LIRI-JP_SP50161	0	0	0	76	0	0	0	0	0	0	0	0	0	0	0	0	170	0	0	0	0
LIRI-JP_SP50163	2	0	0	0	0	0	0	0	0	58	0	0	0	0	0	0	176	0	0	0	0
LIRI-JP_SP50165	2	0	0	0	0	0	0	0	0	59	0	0	0	0	0	0	195	0	0	0	0
LIRI-JP_SP50167	5	0	0	0	0	0	0	0	0	50	0	0	0	0	0	0	227	0	0	0	0
LIRI-JP_SP50169	0	0	0	0	0	0	0	0	0	52	0	0	0	0	0	0	217	0	0	0	0
LIRI-JP_SP50171	0	0	0	199	0	0	0	0	0	0	0	0	0	0	0	0	0	0	0	0	0
LIRI-JP_SP50173	1	0	0	16	0	0	0	0	0	0	0	0	0	0	0	0	139	0	0	0	0
LIRI-JP_SP50175	0	0	0	36	0	0	0	0	0	0	0	0	0	0	0	0	0	0	0	0	0
LIRI-JP_SP50179	8	0	0	0	0	0	0	0	0	78	0	0	0	0	21	0	168	0	0	0	0
LIRI-JP_SP50181	0	0	0	47	0	0	0	0	0	0	0	0	0	0	0	0	125	0	0	0	50
LIRI-JP_SP50183	2	0	0	84	0	0	0	0	0	0	0	0	0	0	0	0	210	0	0	0	0
LIRI-JP_SP50185	1	0	0	16	0	0	0	0	0	0	0	0	0	0	0	0	76	0	0	0	0
LIRI-JP_SP98896	2	0	0	68	0	0	0	0	0	0	0	0	0	0	0	0	132	0	0	0	82
LIRI-JP_SP98898	0	0	0	27	0	0	0	0	0	0	0	0	0	0	0	0	118	0	0	0	34
LIRI-JP_SP98900	4	0	0	2	0	0	0	0	0	0	0	0	0	0	24	0	144	0	0	0	0
LIRI-JP_SP98902	1	0	0	0	0	0	0	0	0	86	0	0	0	0	38	0	266	0	0	0	0
LIRI-JP_SP98904	1	0	0	209	0	0	0	0	0	0	0	0	0	0	0	0	0	0	0	0	0
LIRI-JP_SP98909	5	0	0	38	0	0	0	0	0	0	0	0	0	0	0	0	199	0	0	0	62
LIRI-JP_SP98913	3	0	0	16	0	0	0	0	0	0	0	0	0	0	0	0	117	0	0	0	49
LIRI-JP_SP98915	0	0	0	104	0	0	0	0	0	0	0	0	0	0	0	0	0	0	0	0	48
LIRI-JP_SP98921	0	0	0	0	0	0	0	0	0	55	0	0	0	0	14	0	100	0	0	0	0
LIRI-JP_SP98925	1	0	0	0	0	0	0	0	0	40	0	0	0	0	14	0	58	0	0	0	0
LIRI-JP_SP98927	0	0	0	58	0	0	0	0	0	0	0	0	0	0	0	0	201	0	0	0	64
LIRI-JP_SP98933	11	0	0	236	0	0	0	0	0	0	0	0	0	0	0	0	0	0	0	0	0
LIRI-JP_SP98937	0	0	0	0	0	0	0	0	0	42	0	0	0	0	0	0	106	0	0	0	0
LIRI-JP_SP98941	0	0	0	27	0	0	0	0	0	0	0	0	0	0	0	0	286	0	0	0	0
LIRI-JP_SP98945	0	0	0	0	0	0	0	0	0	28	0	0	0	0	0	0	61	0	0	0	0
LIRI-JP_SP98949	0	0	0	70	0	0	0	0	0	0	0	0	0	0	0	0	173	0	0	0	76
LIRI-JP_SP98953	3	0	0	0	0	0	0	0	0	44	0	0	0	0	0	0	171	0	0	0	0
LIRI-JP_SP98955	1	0	0	30	0	0	0	0	0	0	0	0	0	0	0	0	403	0	0	0	104
LIRI-JP_SP98959	0	0	0	0	0	0	0	0	0	0	0	0	0	0	0	0	29	0	0	0	14
LIRI-JP_SP98965	0	0	0	42	0	0	0	0	0	0	0	0	0	0	0	0	144	0	0	0	37
LIRI-JP_SP98967	0	0	0	0	0	0	0	0	0	0	0	0	0	0	0	0	97	0	0	0	0
LIRI-JP_SP98973	1	0	0	90	0	0	0	0	0	0	0	0	0	0	46	0	319	0	0	0	111
LIRI-JP_SP98975	0	0	0	36	0	0	0	0	0	0	0	0	0	0	0	0	119	0	0	0	0
LIRI-JP_SP98981	0	0	0	43	0	0	0	0	0	24	0	0	0	0	14	0	82	0	0	0	0
LIRI-JP_SP98985	0	0	0	0	0	0	0	0	0	33	0	0	0	0	0	0	118	0	0	0	39
LIRI-JP_SP98989	2	0	0	0	0	0	0	0	0	0	0	0	0	0	0	0	69	0	0	0	0
LIRI-JP_SP98991	3	0	0	0	0	0	0	0	0	0	0	0	0	0	0	0	78	0	0	0	0
LIRI-JP_SP98997	0	0	0	54	0	0	0	0	0	0	0	0	0	0	0	0	319	0	0	0	176
LIRI-JP_SP99001	0	0	0	80	0	0	0	0	0	0	0	0	0	0	0	0	0	0	0	0	38
LIRI-JP_SP99007	1	0	0	0	0	0	0	0	0	0	0	0	0	0	0	0	101	0	0	0	25
LIRI-JP_SP99011	2	0	0	0	0	0	0	0	0	76	0	0	0	0	21	0	233	0	0	0	0
LIRI-JP_SP99013	1	0	0	10	0	0	0	0	0	54	0	0	0	0	19	0	136	0	0	0	0
LIRI-JP_SP99019	0	0	0	41	0	0	0	0	0	0	0	0	0	0	15	0	74	0	0	0	40
LIRI-JP_SP99021	1	0	0	7	0	0	0	0	0	60	0	0	0	0	18	0	132	0	0	0	0
LIRI-JP_SP99029	1	0	0	5	0	0	0	0	0	0	0	0	0	0	0	0	170	0	0	0	49
LIRI-JP_SP99033	0	0	0	60	0	0	0	0	0	0	0	0	0	0	0	0	120	0	0	0	40
LIRI-JP_SP99037	1	0	0	21	0	0	0	0	0	0	0	0	0	0	0	0	58	0	0	0	0
LIRI-JP_SP99041	0	0	0	45	0	0	0	0	0	0	0	0	0	0	0	0	116	0	0	0	0
LIRI-JP_SP99045	1	0	0	29	0	0	0	0	0	0	0	0	0	0	0	0	172	0	0	0	46
LIRI-JP_SP99049	2	0	0	0	0	0	0	0	0	95	0	0	0	0	31	0	187	0	0	0	0
LIRI-JP_SP99053	0	0	0	33	0	0	0	0	0	0	0	0	0	0	18	0	47	0	0	0	45
LIRI-JP_SP99057	0	0	0	41	0	0	0	0	0	0	0	0	0	0	0	0	0	0	0	0	0
LIRI-JP_SP99061	3	0	0	69	0	0	0	0	0	0	0	0	0	0	0	0	315	0	0	0	0
LIRI-JP_SP99065	0	0	0	49	0	0	0	0	0	0	0	0	0	0	0	0	53	0	0	0	43
LIRI-JP_SP99069	0	0	0	39	0	0	0	0	0	0	0	0	0	0	0	0	220	0	0	0	61
LIRI-JP_SP99073	0	0	0	38	0	0	0	0	0	0	0	0	0	0	25	0	105	0	0	0	76
LIRI-JP_SP99077	0	0	0	14	0	0	0	0	0	0	0	0	0	0	0	0	105	0	0	0	30
LIRI-JP_SP99081	0	0	0	27	0	0	0	0	0	30	0	0	0	0	0	0	95	0	0	0	0
LIRI-JP_SP99085	0	0	0	24	0	0	0	0	0	0	0	0	0	0	0	0	116	0	0	0	32
LIRI-JP_SP99089	0	0	0	0	0	0	0	0	0	0	0	0	0	0	0	0	121	0	0	0	39
LIRI-JP_SP99093	0	0	0	67	0	0	0	0	0	0	0	0	0	0	0	0	210	0	0	0	0
LIRI-JP_SP99097	0	0	0	12	0	0	0	0	0	0	0	0	0	0	0	0	19	0	0	0	0
LIRI-JP_SP99101	0	0	0	26	0	0	0	0	0	0	0	0	0	0	0	0	63	0	0	0	0
LIRI-JP_SP99105	7	0	0	10	0	0	0	0	0	0	0	0	0	0	0	0	120	0	0	0	0
LIRI-JP_SP99109	0	0	0	57	0	0	0	0	0	0	0	0	0	0	0	0	229	0	0	0	0
LIRI-JP_SP99113	0	0	0	7	0	0	0	0	0	0	0	0	0	0	0	0	17	0	0	0	0
LIRI-JP_SP99117	3	0	0	7	0	0	0	0	0	0	0	0	0	0	0	0	148	0	0	0	38
LIRI-JP_SP99121	3	0	0	0	0	0	0	0	0	61	0	0	0	0	0	0	122	0	0	0	0
LIRI-JP_SP99125	0	0	0	60	0	0	0	0	0	0	0	0	0	0	0	0	161	0	0	0	0
LIRI-JP_SP99129	2	0	0	69	0	0	0	0	0	0	0	0	0	0	0	0	129	0	0	0	42
LIRI-JP_SP99133	0	0	0	168	0	0	0	0	0	0	0	0	0	0	0	0	0	0	0	0	41
LIRI-JP_SP99137	0	0	0	67	0	0	0	0	0	0	0	0	0	0	0	0	170	0	0	0	78
LIRI-JP_SP99141	1	0	0	14	0	0	0	0	0	0	0	0	0	0	0	0	122	0	0	0	34
LIRI-JP_SP99145	6	0	0	21	0	0	0	0	0	0	0	0	0	0	0	0	122	0	0	0	0
LIRI-JP_SP99149	0	0	0	66	0	0	0	0	0	57	0	0	0	0	39	0	100	0	0	0	0
LIRI-JP_SP99153	0	0	0	26	0	0	0	0	0	0	0	0	0	0	0	0	43	0	0	0	27
LIRI-JP_SP99157	2	0	0	13	0	0	0	0	0	0	0	0	0	0	0	0	215	0	0	0	0
LIRI-JP_SP99161	0	0	0	49	0	0	0	0	0	0	0	0	0	0	0	0	81	0	0	0	29
LIRI-JP_SP99165	0	0	0	17	0	0	0	0	0	0	0	0	0	0	0	0	127	0	0	0	0
LIRI-JP_SP99169	0	0	0	17	0	0	0	0	0	0	0	0	0	0	0	0	38	0	0	0	32
LIRI-JP_SP99173	3	0	0	0	0	0	0	0	0	0	0	0	0	0	0	0	251	0	0	0	0
LIRI-JP_SP99177	0	0	0	105	0	0	0	0	0	0	0	0	0	0	14	0	0	0	0	0	30
LIRI-JP_SP99181	1	0	0	20	0	0	0	0	0	0	0	0	0	0	0	0	181	0	0	0	0
LIRI-JP_SP99185	2	0	0	0	0	0	0	0	0	0	0	0	0	0	0	0	114	0	0	0	0
LIRI-JP_SP99189	0	0	0	0	0	0	0	0	0	55	0	0	0	0	17	0	101	0	0	0	0
LIRI-JP_SP99193	0	0	0	40	0	0	0	0	0	0	0	0	0	0	0	0	98	0	0	0	29
LIRI-JP_SP99197	0	0	0	697	0	0	0	0	0	0	0	0	0	0	266	0	0	0	0	0	0
LIRI-JP_SP99201	1	0	0	44	0	0	0	0	0	0	0	0	0	0	0	0	54	0	0	0	0
LIRI-JP_SP99205	5	0	0	12	0	0	0	0	0	0	0	0	0	0	0	0	167	0	0	0	57
LIRI-JP_SP99209	2	0	0	20	0	0	0	0	0	0	0	0	0	0	16	0	117	0	0	0	46
LIRI-JP_SP99213	6	0	0	1	0	0	0	0	0	0	0	0	0	0	0	0	191	0	0	0	0
LIRI-JP_SP99217	0	0	0	23	0	0	0	0	0	0	0	0	0	0	0	0	54	0	0	0	0
LIRI-JP_SP99221	1	0	0	8	0	0	0	0	0	0	0	0	0	0	0	0	36	0	0	0	0
LIRI-JP_SP99225	2	0	0	17	0	0	0	0	0	0	0	0	0	0	0	0	31	0	0	0	0
LIRI-JP_SP99229	5	0	0	0	0	0	0	0	0	34	0	0	0	0	0	0	89	0	0	0	0
LIRI-JP_SP99233	0	0	0	18	0	0	0	0	0	0	0	0	0	0	18	0	106	0	0	0	44
LIRI-JP_SP99237	1	0	0	20	0	0	0	0	0	0	0	0	0	0	0	0	38	0	0	0	23
LIRI-JP_SP99241	5	0	0	0	0	0	0	0	0	64	0	0	0	0	28	0	182	0	0	0	0
LIRI-JP_SP99249	1	0	0	32	0	0	0	0	0	0	0	0	0	0	0	0	152	0	0	0	0
LIRI-JP_SP99253	0	0	0	0	0	0	0	0	0	41	0	0	0	0	0	0	175	0	0	0	0
LIRI-JP_SP99257	3	0	0	0	0	0	0	0	0	140	0	0	0	0	58	0	257	0	0	0	0
LIRI-JP_SP99261	1	0	0	56	0	0	0	0	0	0	0	0	0	0	0	0	191	0	0	0	0
LIRI-JP_SP99269	1	0	0	49	0	0	0	0	0	0	0	0	0	0	0	0	175	0	0	0	0
LIRI-JP_SP99279	0	0	0	0	0	0	0	0	0	51	0	0	0	0	0	0	101	0	0	0	0
LIRI-JP_SP99287	2	0	0	0	0	0	0	0	0	0	0	0	0	0	0	0	47	0	0	0	0
LIRI-JP_SP99293	4	0	0	0	0	0	0	0	0	0	0	0	0	0	0	0	206	0	0	0	0
LIRI-JP_SP99297	1	0	0	12	0	0	0	0	0	0	0	0	0	0	0	0	28	0	0	0	0
LIRI-JP_SP99301	6	0	0	21	0	0	0	0	0	0	0	0	0	0	0	0	63	0	0	0	0
LIRI-JP_SP99305	1	0	0	6	0	0	0	0	0	0	0	0	0	0	0	0	40	0	0	0	0
LIRI-JP_SP99309	3	0	0	0	0	0	0	0	0	0	0	0	0	0	0	0	108	0	0	0	0
LIRI-JP_SP99313	0	0	0	141	0	0	0	0	0	122	0	0	0	0	102	0	0	0	0	0	0
LIRI-JP_SP99317	0	0	0	4	0	0	0	0	0	7	0	0	0	0	0	0	0	0	0	0	0
LIRI-JP_SP99321	7	0	0	0	0	0	0	0	0	0	0	0	0	0	0	0	82	0	0	0	0
LIRI-JP_SP99325	22	0	0	799	0	0	0	0	0	0	0	0	0	0	0	0	0	0	0	0	237
LIRI-JP_SP99329	3	0	0	0	0	0	0	0	0	0	0	0	0	0	0	0	184	0	0	0	0
LIRI-JP_SP99333	0	0	0	0	0	0	0	0	0	0	0	0	0	0	0	0	17	0	0	0	0
LIRI-JP_SP99337	2	0	0	0	0	0	0	0	0	0	0	0	0	0	0	0	42	0	0	0	0
LIRI-JP_SP99341	2	0	0	3	0	0	0	0	0	0	0	0	0	0	0	0	59	0	0	0	0
LIRI-JP_SP99345	1	0	0	6	0	0	0	0	0	0	0	0	0	0	0	0	66	0	0	0	0
LUAD-US_SP50263	0	57	0	206	0	0	0	0	0	0	55	0	0	0	0	0	0	0	0	0	0
LUAD-US_SP50317	0	147	0	138	0	0	0	0	0	0	217	0	0	0	0	0	0	0	0	0	0
LUAD-US_SP50321	2	19	135	78	0	0	0	0	0	0	13	0	0	0	0	0	0	0	0	0	0
LUAD-US_SP50406	0	3	0	8	0	0	0	0	0	0	3	0	0	0	0	0	0	0	0	0	0
LUAD-US_SP50412	0	0	0	42	0	0	0	0	0	0	0	0	0	0	0	0	0	0	0	0	0
LUAD-US_SP50485	1	0	0	27	0	0	0	0	0	0	0	0	0	0	0	0	0	0	0	0	0
LUAD-US_SP50518	0	24	0	67	0	0	0	0	0	0	30	0	0	0	0	0	0	0	0	0	0
LUAD-US_SP50592	2	13	0	80	0	0	0	0	0	0	10	0	0	0	0	0	0	0	0	0	0
LUAD-US_SP50611	0	0	724	267	0	0	0	0	0	0	0	0	0	0	0	0	0	0	0	0	0
LUAD-US_SP50713	4	121	0	159	0	0	0	0	0	0	186	0	0	0	0	0	0	0	0	0	0
LUAD-US_SP50827	0	0	561	284	0	0	0	0	0	0	0	0	0	0	0	0	0	0	0	0	0
LUAD-US_SP51037	0	0	0	59	0	0	0	0	0	0	0	0	0	0	0	0	0	0	0	0	0
LUAD-US_SP51446	5	52	0	67	0	0	0	0	0	0	48	0	0	0	0	0	0	0	0	0	0
LUAD-US_SP51824	0	99	147	211	0	0	0	0	0	0	73	0	0	0	0	0	0	0	0	0	0
LUAD-US_SP52232	0	35	422	0	0	0	0	0	0	0	40	0	0	0	0	0	0	0	0	0	0
LUAD-US_SP52284	2	6	0	45	0	0	0	0	0	0	7	0	0	0	0	0	0	0	0	0	0
LUAD-US_SP52607	3	9	0	32	0	0	0	0	0	0	9	0	0	0	0	0	0	0	0	0	0
LUAD-US_SP52667	0	0	437	158	0	0	0	0	0	0	0	0	0	0	0	0	0	0	0	0	0
LUAD-US_SP52779	0	92	696	0	0	0	0	0	0	0	76	0	0	0	0	0	0	0	0	0	0
LUAD-US_SP53073	0	0	254	160	0	0	0	0	0	0	0	0	0	0	0	0	0	0	0	0	0
LUAD-US_SP53387	0	118	380	302	0	0	0	0	0	0	133	0	0	0	0	0	0	0	0	0	0
LUAD-US_SP53548	0	0	0	131	0	0	0	0	0	0	0	0	0	0	0	0	0	0	0	0	0
LUAD-US_SP53618	0	0	766	360	0	0	0	0	0	0	0	0	0	0	0	0	0	0	0	0	0
LUAD-US_SP53810	3	0	2982	568	0	0	0	0	0	0	0	0	0	0	0	0	0	0	0	0	0
LUAD-US_SP54113	0	104	989	476	0	0	0	0	0	0	107	0	0	0	0	0	0	0	0	0	0
LUAD-US_SP54363	0	141	608	0	0	0	0	0	0	0	149	0	0	0	0	0	0	0	0	0	0
LUAD-US_SP54745	0	154	0	584	0	0	0	0	0	0	209	0	0	0	0	0	0	0	0	0	0
LUAD-US_SP55004	0	0	0	4	0	0	0	0	0	0	0	0	0	0	0	0	0	0	0	0	0
LUAD-US_SP55142	0	286	1954	998	0	0	0	0	0	0	386	0	0	0	0	0	0	0	0	0	0
LUAD-US_SP55235	0	122	1202	635	0	0	0	0	0	0	86	0	0	0	0	0	0	0	0	0	0
LUAD-US_SP55309	4	0	0	49	0	0	0	0	0	0	0	0	0	0	0	0	0	0	0	0	0
LUAD-US_SP55387	0	0	361	163	0	0	0	0	0	0	0	0	0	0	0	0	0	0	0	0	0
LUAD-US_SP55509	0	0	921	354	0	0	0	0	0	0	0	0	0	0	0	0	0	0	0	0	0
LUAD-US_SP55711	2	132	0	168	0	0	0	0	0	0	69	0	0	0	0	0	0	0	0	0	0
LUAD-US_SP56079	0	0	515	252	0	0	0	0	0	0	0	0	0	0	0	0	0	0	0	0	0
LUAD-US_SP56168	0	334	0	181	0	0	0	0	0	0	436	0	0	0	0	0	0	0	0	0	0
LUAD-US_SP56303	0	36	83	182	0	0	0	0	0	0	51	0	0	0	0	0	0	0	0	0	0
LUSC-US_SP56460	0	108	124	168	0	0	0	0	0	0	127	0	0	0	0	0	0	0	0	0	0
LUSC-US_SP56474	0	128	0	107	0	0	0	0	0	0	143	0	0	0	0	0	0	0	0	0	0
LUSC-US_SP56502	0	323	596	0	0	0	0	0	0	0	457	0	0	0	0	0	0	0	0	0	0
LUSC-US_SP56533	1	29	178	165	0	0	0	0	0	0	17	0	0	0	0	0	0	0	0	0	0
LUSC-US_SP56537	0	0	466	258	0	0	0	0	0	0	0	0	0	0	0	0	0	0	0	0	0
LUSC-US_SP56541	0	132	469	0	0	0	0	0	0	0	180	0	0	0	0	0	0	0	0	0	0
LUSC-US_SP56553	0	457	694	0	0	0	0	0	0	0	534	0	0	0	0	0	0	0	0	0	0
LUSC-US_SP56566	0	294	0	169	0	0	0	0	0	0	436	0	0	0	0	0	0	0	0	0	0
LUSC-US_SP56569	0	80	269	202	0	0	0	0	0	0	101	0	0	0	0	0	0	0	0	0	0
LUSC-US_SP56607	0	40	138	146	0	0	0	0	0	0	27	0	0	0	0	0	0	0	0	0	0
LUSC-US_SP56644	0	67	341	230	0	0	0	0	0	0	103	0	0	0	0	0	0	0	0	0	0
LUSC-US_SP56704	0	0	444	341	0	0	0	0	0	0	0	0	0	0	0	0	0	0	0	0	0
LUSC-US_SP56730	3	0	323	342	0	0	0	0	0	0	0	0	0	0	0	0	0	0	0	0	0
LUSC-US_SP56754	0	101	286	0	0	0	0	0	0	0	135	0	0	0	0	0	0	0	0	0	0
LUSC-US_SP56771	0	29	51	121	0	0	0	0	0	0	18	0	0	0	0	0	0	0	0	0	0
LUSC-US_SP56821	0	12	204	157	0	0	0	0	0	0	36	0	0	0	0	0	0	0	0	0	0
LUSC-US_SP56827	0	92	508	0	0	0	0	0	0	0	134	0	0	0	0	0	0	0	0	0	0
LUSC-US_SP56941	5	171	0	26	0	0	0	0	0	0	266	0	0	0	0	0	0	0	0	0	0
LUSC-US_SP57024	0	19	187	121	0	0	0	0	0	0	26	0	0	0	0	0	0	0	0	0	0
LUSC-US_SP57066	0	55	474	237	0	0	0	0	0	0	93	0	0	0	0	0	0	0	0	0	0
LUSC-US_SP57084	0	28	260	205	0	0	0	0	0	0	52	0	0	0	0	0	0	0	0	0	0
LUSC-US_SP57189	0	194	1156	544	0	0	0	0	0	0	257	0	0	0	0	0	0	0	0	0	0
LUSC-US_SP57251	0	94	298	325	0	0	0	0	0	0	103	0	0	0	0	0	0	0	0	0	0
LUSC-US_SP57267	0	51	426	257	0	0	0	0	0	0	86	0	0	0	0	0	0	0	0	0	0
LUSC-US_SP57450	0	222	0	187	0	0	0	0	0	0	263	0	0	0	0	0	0	0	0	0	0
LUSC-US_SP57538	0	70	242	388	0	0	0	0	0	0	120	0	0	0	0	0	0	0	0	0	0
LUSC-US_SP57586	0	0	195	222	0	0	0	0	0	0	0	0	0	0	0	0	0	0	0	0	0
LUSC-US_SP57619	0	49	672	230	0	0	0	0	0	0	78	0	0	0	0	0	0	0	0	0	0
LUSC-US_SP57629	0	30	166	265	0	0	0	0	0	0	37	0	0	0	0	0	0	0	0	0	0
LUSC-US_SP57651	0	60	175	0	0	0	0	0	0	0	68	0	0	0	0	0	0	0	0	0	0
LUSC-US_SP57669	0	27	443	261	0	0	0	0	0	0	72	0	0	0	0	0	0	0	0	0	0
LUSC-US_SP57735	0	74	373	312	0	0	0	0	0	0	174	0	0	0	0	0	0	0	0	0	0
LUSC-US_SP57818	0	72	1094	0	0	0	0	0	0	0	90	0	0	0	0	0	0	0	0	0	0
LUSC-US_SP57846	0	229	328	0	0	0	0	0	0	0	230	0	0	0	0	0	0	0	0	0	0
LUSC-US_SP57901	0	21	304	217	0	0	0	0	0	0	41	0	0	0	0	0	0	0	0	0	0
LUSC-US_SP57933	0	81	468	330	0	0	0	0	0	0	100	0	0	0	0	0	0	0	0	0	0
LUSC-US_SP57941	0	67	960	398	0	0	0	0	0	0	112	0	0	0	0	0	0	0	0	0	0
LUSC-US_SP58101	0	0	385	421	0	0	0	0	0	0	0	0	0	0	0	0	0	0	0	0	0
LUSC-US_SP58245	0	27	449	296	0	0	0	0	0	0	58	0	0	0	0	0	0	0	0	0	0
LUSC-US_SP58326	0	0	692	439	0	0	0	0	0	0	0	0	0	0	0	0	0	0	0	0	0
LUSC-US_SP58342	0	190	368	376	0	0	0	0	0	0	241	0	0	0	0	0	0	0	0	0	0
LUSC-US_SP58349	0	0	314	346	0	0	0	0	0	0	0	0	0	0	0	0	0	0	0	0	0
LUSC-US_SP58612	0	0	167	184	0	0	0	0	0	0	0	0	0	0	0	0	0	0	0	0	0
LUSC-US_SP58668	0	82	640	355	0	0	0	0	0	0	117	0	0	0	0	0	0	0	0	0	0
LUSC-US_SP58882	0	34	120	131	0	0	0	0	0	0	51	0	0	0	0	0	0	0	0	0	0
LUSC-US_SP58991	0	47	178	162	0	0	0	0	0	0	30	0	0	0	0	0	0	0	0	0	0
LUSC-US_SP59245	0	109	268	242	0	0	0	0	0	0	159	0	0	0	0	0	0	0	0	0	0
MALY-DE_SP116604	0	0	0	94	0	0	0	0	145	0	0	0	0	0	0	0	0	0	0	54	65
MALY-DE_SP116606	4	0	0	26	0	0	0	0	215	0	0	0	0	0	0	0	363	0	0	0	0
MALY-DE_SP116608	0	0	0	38	0	0	0	0	194	0	0	0	0	0	0	0	0	0	0	0	138
MALY-DE_SP116610	0	0	0	301	0	0	0	0	222	0	0	0	0	0	0	0	0	0	0	0	232
MALY-DE_SP116612	5	0	0	72	0	0	0	0	119	0	0	0	0	0	0	0	0	0	0	114	0
MALY-DE_SP116614	1	0	0	132	0	0	0	0	139	0	0	0	0	0	0	0	0	0	0	0	102
MALY-DE_SP116616	0	0	0	108	0	0	0	0	170	0	0	0	0	0	0	0	0	0	0	0	196
MALY-DE_SP116618	4	0	0	0	0	0	0	0	0	0	0	0	0	0	0	0	163	0	0	0	71
MALY-DE_SP116620	0	0	0	367	0	0	0	0	1342	0	0	0	0	0	0	0	0	0	0	0	1056
MALY-DE_SP116622	4	0	0	22	0	0	0	0	0	0	0	0	0	0	0	0	62	0	0	0	0
MALY-DE_SP116624	2	0	0	63	0	0	0	0	146	0	0	0	0	0	0	0	0	0	0	0	88
MALY-DE_SP116627	0	0	0	31	0	0	0	0	0	0	0	0	0	0	0	0	0	0	0	43	0
MALY-DE_SP116630	2	0	0	0	0	0	0	0	0	0	0	0	0	0	0	0	144	0	0	45	61
MALY-DE_SP116635	5	0	0	77	0	0	0	0	107	0	0	0	0	0	0	0	88	0	0	0	86
MALY-DE_SP116638	2	0	0	61	0	0	0	0	64	0	0	0	0	0	0	0	0	0	0	37	66
MALY-DE_SP116642	0	0	0	365	0	0	0	0	386	0	0	0	0	0	0	0	0	0	0	0	252
MALY-DE_SP116645	0	0	0	124	0	0	0	0	161	0	0	0	0	0	0	0	174	0	0	0	214
MALY-DE_SP116648	0	0	0	0	0	0	0	0	436	0	0	0	0	0	0	0	606	0	0	0	663
MALY-DE_SP116649	0	0	0	0	0	0	0	0	897	0	0	0	0	0	0	0	0	0	0	0	453
MALY-DE_SP116652	1	0	0	14	0	0	0	0	0	0	0	0	0	0	0	0	0	0	0	28	19
MALY-DE_SP116654	0	0	0	71	0	0	0	0	77	0	0	0	0	0	0	0	0	0	0	64	0
MALY-DE_SP116657	3	0	0	0	0	0	0	0	0	0	0	0	0	0	0	0	226	0	0	74	153
MALY-DE_SP116659	0	0	0	350	0	0	0	0	472	0	0	0	0	0	0	0	0	0	0	0	619
MALY-DE_SP116663	0	0	0	137	0	0	0	0	225	0	0	0	0	0	0	0	0	0	0	0	140
MALY-DE_SP116665	0	0	0	57	0	0	0	0	0	0	0	0	0	0	0	0	0	0	0	0	0
MALY-DE_SP116668	0	0	0	484	0	0	0	0	1499	0	0	0	0	0	0	0	0	0	0	0	0
MALY-DE_SP116670	18	0	0	84	0	0	0	0	0	0	0	0	0	0	0	0	318	0	0	211	148
MALY-DE_SP116672	3	0	0	100	0	0	0	0	0	0	0	0	0	0	0	0	0	0	0	0	46
MALY-DE_SP116674	3	0	0	28	0	0	0	0	117	0	0	0	0	0	0	0	0	0	0	49	0
MALY-DE_SP116676	0	0	0	780	0	0	0	0	963	0	0	0	0	0	0	0	0	0	0	0	1057
MALY-DE_SP116679	0	0	0	26	0	0	0	0	80	0	0	0	0	0	0	0	0	0	0	0	43
MALY-DE_SP116683	0	0	0	162	0	0	0	0	203	0	0	0	0	0	0	0	0	0	0	70	231
MALY-DE_SP116686	0	0	0	215	0	0	0	0	417	0	0	0	0	0	0	0	0	0	0	0	276
MALY-DE_SP116688	0	0	0	41	0	0	0	0	71	0	0	0	0	0	0	0	0	0	0	0	78
MALY-DE_SP116690	0	0	0	329	0	0	0	0	529	0	0	0	0	0	0	0	0	0	0	0	520
MALY-DE_SP116694	3	0	0	156	0	0	0	0	439	0	0	0	0	0	0	0	0	0	0	0	287
MALY-DE_SP116697	18	0	0	159	0	0	0	0	0	0	0	0	0	0	0	0	1608	0	0	546	0
MALY-DE_SP116701	5	0	0	26	0	0	0	0	0	0	0	0	0	0	0	0	183	0	0	0	111
MALY-DE_SP116703	0	0	0	154	0	0	0	0	144	0	0	0	0	0	0	0	0	0	0	0	129
MALY-DE_SP116706	0	0	0	154	0	0	0	0	195	0	0	0	0	0	0	0	0	0	0	0	209
MALY-DE_SP116709	2	0	0	43	0	0	0	0	0	0	0	0	0	0	0	0	87	0	0	0	111
MALY-DE_SP116712	0	0	0	9	0	0	0	0	0	0	0	0	0	0	0	0	0	0	0	20	32
MALY-DE_SP116715	0	0	0	0	0	0	0	0	354	0	0	0	0	0	0	0	368	0	0	335	307
MALY-DE_SP116718	0	0	0	68	0	0	0	0	209	0	0	0	0	0	0	0	0	0	0	0	77
MALY-DE_SP116720	5	0	0	36	0	0	0	0	166	0	0	0	0	0	0	0	0	0	0	49	132
MALY-DE_SP116723	0	0	0	18	0	0	0	0	42	0	0	0	0	0	0	0	0	0	0	22	37
MALY-DE_SP116725	1	0	0	27	0	0	0	0	62	0	0	0	0	0	0	0	0	0	0	0	0
MALY-DE_SP116726	5	0	0	0	0	0	0	0	0	0	0	0	0	0	0	0	206	0	0	60	85
MALY-DE_SP124969	0	0	0	266	0	0	0	0	733	0	0	0	0	0	0	0	0	0	0	0	506
MALY-DE_SP124971	0	0	0	248	0	0	0	0	419	0	0	0	0	0	0	0	0	0	0	0	318
MALY-DE_SP124977	0	0	0	143	0	0	0	0	154	0	0	0	0	0	0	0	0	0	0	0	169
MALY-DE_SP124981	0	0	0	50	0	0	0	0	133	0	0	0	0	0	0	0	69	0	0	0	84
MALY-DE_SP59270	1	0	0	36	0	0	0	0	0	0	0	0	0	0	0	0	0	0	0	13	14
MALY-DE_SP59272	0	0	0	64	0	0	0	0	0	0	0	0	0	0	0	0	0	0	0	0	28
MALY-DE_SP59276	0	0	0	72	0	0	0	0	0	0	0	0	0	0	0	0	0	0	0	0	0
MALY-DE_SP59280	0	0	0	55	0	0	0	0	92	0	0	0	0	0	0	0	0	0	0	0	67
MALY-DE_SP59284	0	0	0	66	0	0	0	0	34	0	0	0	0	0	0	0	0	0	0	0	0
MALY-DE_SP59288	0	0	0	138	0	0	0	0	257	0	0	0	0	0	0	0	0	0	0	0	124
MALY-DE_SP59292	0	0	0	46	0	0	0	0	0	0	0	0	0	0	0	0	67	0	0	0	57
MALY-DE_SP59296	0	0	0	76	0	0	0	0	0	0	0	0	0	0	0	0	0	0	0	0	40
MALY-DE_SP59300	6	0	0	0	0	0	0	0	0	0	0	0	0	0	0	0	362	0	0	0	0
MALY-DE_SP59304	2	0	0	109	0	0	0	0	0	0	0	0	0	0	0	0	717	0	0	0	212
MALY-DE_SP59308	1	0	0	31	0	0	0	0	63	0	0	0	0	0	0	0	0	0	0	24	33
MALY-DE_SP59312	0	0	0	107	0	0	0	0	357	0	0	0	0	0	0	0	0	0	0	0	220
MALY-DE_SP59316	2	0	0	11	0	0	0	0	77	0	0	0	0	0	0	0	0	0	0	24	56
MALY-DE_SP59320	4	0	0	51	0	0	0	0	162	0	0	0	0	0	0	0	0	0	0	0	151
MALY-DE_SP59324	2	0	0	1	0	0	0	0	0	0	0	0	0	0	0	0	67	0	0	32	0
MALY-DE_SP59328	0	0	0	160	0	0	0	0	0	0	0	0	0	0	0	0	0	0	0	0	120
MALY-DE_SP59332	0	0	0	48	0	0	0	0	72	0	0	0	0	0	0	0	0	0	0	0	40
MALY-DE_SP59336	0	0	0	58	0	0	0	0	38	0	0	0	0	0	0	0	0	0	0	0	0
MALY-DE_SP59340	0	0	0	133	0	0	0	0	0	0	0	0	0	0	0	0	0	0	0	0	63
MALY-DE_SP59344	0	0	0	34	0	0	0	0	72	0	0	0	0	0	0	0	0	0	0	0	0
MALY-DE_SP59348	0	0	0	228	0	0	0	0	334	0	0	0	0	0	0	0	0	0	0	0	338
MALY-DE_SP59352	0	0	0	208	0	0	0	0	233	0	0	0	0	0	0	0	0	0	0	0	306
MALY-DE_SP59356	2	0	0	75	0	0	0	0	0	0	0	0	0	0	0	0	143	0	0	0	111
MALY-DE_SP59360	1	0	0	118	0	0	0	0	87	0	0	0	0	0	0	0	0	0	0	0	0
MALY-DE_SP59364	6	0	0	32	0	0	0	0	0	0	0	0	0	0	0	0	186	0	0	0	113
MALY-DE_SP59368	0	0	0	431	0	0	0	0	505	0	0	0	0	0	0	0	0	0	0	0	321
MALY-DE_SP59372	1	0	0	0	0	0	0	0	0	0	0	0	0	0	0	0	69	0	0	21	0
MALY-DE_SP59376	1	0	0	51	0	0	0	0	0	0	0	0	0	0	0	0	0	0	0	0	0
MALY-DE_SP59380	0	0	0	81	0	0	0	0	91	0	0	0	0	0	0	0	0	0	0	0	0
MALY-DE_SP59384	0	0	0	90	0	0	0	0	0	0	0	0	0	0	0	0	0	0	0	0	71
MALY-DE_SP59388	0	0	0	36	0	0	0	0	46	0	0	0	0	0	0	0	0	0	0	0	61
MALY-DE_SP59392	0	0	0	47	0	0	0	0	0	0	0	0	0	0	0	0	0	0	0	0	0
MALY-DE_SP59396	1	0	0	12	0	0	0	0	0	0	0	0	0	0	0	0	0	0	0	18	28
MALY-DE_SP59400	10	0	0	0	0	0	0	0	87	0	0	0	0	0	0	0	119	0	0	69	0
MALY-DE_SP59404	0	0	0	9	0	0	0	0	0	0	0	0	0	0	0	0	33	0	0	0	0
MALY-DE_SP59412	2	0	0	162	0	0	0	0	149	0	0	0	0	0	0	0	0	0	0	0	86
MALY-DE_SP59416	0	0	0	106	0	0	0	0	0	0	0	0	0	0	0	0	0	0	0	0	90
MALY-DE_SP59420	0	0	0	134	0	0	0	0	0	0	0	0	0	0	0	0	0	0	0	0	129
MALY-DE_SP59428	0	0	0	66	0	0	0	0	0	0	0	0	0	0	0	0	0	0	0	0	41
MALY-DE_SP59432	0	0	0	33	0	0	0	0	31	0	0	0	0	0	0	0	0	0	0	0	59
MALY-DE_SP59436	3	0	0	64	0	0	0	0	0	0	0	0	0	0	0	0	0	0	0	0	72
MALY-DE_SP59440	1	0	0	0	0	0	0	0	0	0	0	0	0	0	0	0	131	0	0	35	67
MALY-DE_SP59444	0	0	0	92	0	0	0	0	102	0	0	0	0	0	0	0	0	0	0	0	0
MALY-DE_SP59448	0	0	0	922	0	0	0	0	0	0	0	0	0	0	0	0	0	0	0	0	548
MALY-DE_SP59452	0	0	0	581	0	0	0	0	668	0	0	0	0	0	0	0	0	0	0	0	635
MALY-DE_SP59456	7	0	0	0	0	0	0	0	0	0	0	0	0	0	0	0	193	0	0	45	56
MALY-DE_SP59460	0	0	0	89	0	0	0	0	289	0	0	0	0	0	0	0	0	0	0	0	243
MALY-DE_SP59464	4	0	0	70	0	0	0	0	61	0	0	0	0	0	0	0	0	0	0	0	51
MELA-AU_SP124264	0	53	0	0	0	0	0	0	0	0	102	0	0	0	0	0	530	0	0	0	0
MELA-AU_SP124271	3	94	0	154	0	0	0	0	0	0	35	0	0	0	0	0	501	0	0	0	0
MELA-AU_SP124273	0	101	0	127	0	0	0	0	0	0	111	0	0	0	0	0	211	0	0	0	0
MELA-AU_SP124278	2	20	0	40	0	0	0	0	0	0	20	0	0	0	0	0	94	0	0	0	0
MELA-AU_SP124281	4	39	0	0	0	0	0	0	0	0	44	0	0	0	0	0	105	0	0	0	0
MELA-AU_SP124286	0	6	0	0	0	7	0	0	0	0	5	0	0	0	0	0	0	0	0	0	0
MELA-AU_SP124291	0	49	0	39	0	0	0	0	0	0	33	0	0	0	0	0	133	0	0	0	0
MELA-AU_SP124295	2	0	0	0	0	0	0	0	0	0	0	0	0	0	0	0	516	0	0	0	0
MELA-AU_SP124298	0	0	0	264	1482	1922	264	0	0	0	0	0	0	0	0	0	0	0	0	0	0
MELA-AU_SP124305	0	0	0	154	267	66	0	0	0	0	0	0	0	0	0	0	0	0	0	0	0
MELA-AU_SP124307	0	0	0	203	568	191	83	0	0	0	0	0	0	0	0	0	0	0	0	0	0
MELA-AU_SP124311	0	0	0	5	458	338	105	0	0	0	0	0	0	0	0	0	589	0	0	0	0
MELA-AU_SP124319	0	0	0	175	1253	498	140	0	0	0	0	0	0	0	0	0	0	0	0	0	0
MELA-AU_SP124323	1	33	0	0	0	0	0	0	0	0	45	0	0	0	0	0	119	0	0	0	0
MELA-AU_SP124326	0	0	0	129	269	39	0	0	0	0	0	0	0	0	0	0	0	0	0	0	0
MELA-AU_SP124329	0	0	0	103	501	72	74	0	0	0	0	0	0	0	0	0	0	0	0	0	0
MELA-AU_SP124333	0	0	0	116	239	55	35	0	0	0	0	0	0	0	0	0	0	0	0	0	0
MELA-AU_SP124334	0	0	0	222	351	163	69	0	0	0	0	0	0	0	0	0	0	0	0	0	0
MELA-AU_SP124336	0	24	0	224	0	0	0	0	0	0	24	0	0	0	0	0	0	0	0	0	0
MELA-AU_SP124339	1	0	0	2	15	0	0	0	0	0	0	0	0	0	0	0	25	0	0	0	0
MELA-AU_SP124341	0	0	0	116	0	0	0	0	0	0	0	0	0	0	0	0	402	0	0	0	0
MELA-AU_SP124344	0	0	0	132	0	0	0	0	0	0	41	0	0	0	0	0	0	0	0	0	0
MELA-AU_SP124346	0	39	0	0	0	55	0	0	0	0	14	0	0	0	0	0	163	0	0	0	0
MELA-AU_SP124348	0	39	0	25	0	28	0	0	0	0	36	0	0	0	0	0	75	0	0	0	0
MELA-AU_SP124351	0	13	0	45	57	0	0	0	0	0	55	0	0	0	0	0	0	0	0	0	0
MELA-AU_SP124353	1	38	0	18	38	0	0	0	0	0	56	0	0	0	0	0	110	0	0	0	0
MELA-AU_SP124355	7	8	0	0	18	0	0	0	0	0	26	0	0	0	0	0	107	0	0	0	0
MELA-AU_SP124357	0	22	0	5	0	0	0	0	0	0	43	0	0	0	0	0	154	0	0	0	0
MELA-AU_SP124359	0	0	0	150	0	0	0	0	0	0	29	0	0	0	0	0	0	0	0	0	0
MELA-AU_SP124362	0	0	0	159	719	357	131	0	0	0	0	0	0	0	0	0	0	0	0	0	0
MELA-AU_SP124364	0	0	0	203	551	361	98	0	0	0	0	0	0	0	0	0	0	0	0	0	0
MELA-AU_SP124365	0	0	0	0	501	89	0	0	0	0	0	0	0	0	0	0	416	0	0	0	0
MELA-AU_SP124367	0	0	0	334	738	411	111	0	0	0	0	0	0	0	0	0	0	0	0	0	0
MELA-AU_SP124369	0	0	0	270	659	404	103	0	0	0	0	0	0	0	0	0	0	0	0	0	0
MELA-AU_SP124376	0	0	0	176	383	58	0	0	0	0	0	0	0	0	0	0	0	0	0	0	0
MELA-AU_SP124377	0	0	0	0	290	278	0	0	0	0	0	0	0	0	0	0	368	0	0	0	0
MELA-AU_SP124380	0	0	0	0	527	267	0	0	0	0	0	0	0	0	0	0	523	0	0	0	0
MELA-AU_SP124382	0	0	0	859	1847	2548	645	0	0	0	0	0	0	0	0	0	0	0	0	0	0
MELA-AU_SP124384	0	0	0	556	611	538	132	0	0	0	0	0	0	0	0	0	0	0	0	0	0
MELA-AU_SP124386	0	0	0	275	568	307	0	0	0	0	0	0	0	0	0	0	0	0	0	0	0
MELA-AU_SP124389	0	0	0	0	293	117	0	0	0	0	0	0	0	0	0	0	252	0	0	0	0
MELA-AU_SP124391	8	32	0	15	0	0	0	0	0	0	43	0	0	0	0	0	207	0	0	0	0
MELA-AU_SP124394	0	0	0	76	608	163	58	0	0	0	0	0	0	0	0	0	0	0	0	0	0
MELA-AU_SP124396	5	0	0	0	124	64	0	0	0	0	0	0	0	0	0	0	195	0	0	0	0
MELA-AU_SP124399	0	0	0	358	859	210	172	0	0	0	0	0	0	0	0	0	0	0	0	0	0
MELA-AU_SP124401	0	0	0	505	1748	2748	414	0	0	0	0	0	0	0	0	0	0	0	0	0	0
MELA-AU_SP124403	0	36	0	15	40	35	13	0	0	0	21	0	0	0	0	0	0	0	0	0	0
MELA-AU_SP124406	0	0	0	0	219	110	0	0	0	0	0	0	0	0	0	0	320	0	0	0	0
MELA-AU_SP124409	0	0	0	171	1188	390	160	0	0	0	0	0	0	0	0	0	0	0	0	0	0
MELA-AU_SP124412	0	0	0	205	410	114	63	0	0	0	0	0	0	0	0	0	0	0	0	0	0
MELA-AU_SP124415	0	0	0	319	4344	3087	1091	0	0	0	0	0	0	0	0	0	0	0	0	0	0
MELA-AU_SP124418	0	0	0	224	744	0	124	0	0	0	0	0	0	0	0	0	0	0	0	0	0
MELA-AU_SP124420	0	0	0	180	419	123	67	0	0	0	0	0	0	0	0	0	0	0	0	0	0
MELA-AU_SP124423	0	44	0	59	117	65	0	0	0	0	17	0	0	0	0	0	0	0	0	0	0
MELA-AU_SP124425	0	0	0	270	588	298	107	0	0	0	0	0	0	0	0	0	0	0	0	0	0
MELA-AU_SP124428	0	0	0	242	1193	837	143	0	0	0	0	0	0	0	0	0	0	0	0	0	0
MELA-AU_SP124431	0	0	0	277	834	678	98	0	0	0	0	0	0	0	0	0	0	0	0	0	0
MELA-AU_SP124434	0	0	0	240	423	185	0	0	0	0	0	0	0	0	0	0	0	0	0	0	0
MELA-AU_SP124436	0	0	0	490	2021	872	341	0	0	0	0	0	0	0	0	0	0	0	0	0	0
MELA-AU_SP124439	0	0	0	405	1084	906	313	0	0	0	0	0	0	0	0	0	0	0	0	0	0
MELA-AU_SP124441	2	48	0	30	0	0	0	0	0	0	86	0	0	0	0	0	146	0	0	0	0
MELA-AU_SP124444	0	0	0	0	47	43	14	0	0	0	0	0	0	0	0	0	99	0	0	0	0
MELA-AU_SP124447	0	0	0	966	2130	2485	744	0	0	0	0	0	0	0	0	0	0	0	0	0	0
MELA-AU_SP124449	0	0	0	181	625	143	0	0	0	0	0	0	0	0	0	0	0	0	0	0	0
MELA-AU_SP124452	0	97	0	159	142	270	63	0	0	0	0	0	0	0	0	0	0	0	0	0	0
MELA-AU_SP124454	0	61	0	115	106	137	0	0	0	0	40	0	0	0	0	0	0	0	0	0	0
MELA-AU_SP124456	0	0	0	112	177	137	0	0	0	0	0	0	0	0	0	0	0	0	0	0	0
MELA-AU_SP124458	0	0	0	274	1207	550	158	0	0	0	0	0	0	0	0	0	0	0	0	0	0
MELA-AU_SP124460	0	0	0	255	917	320	132	0	0	0	0	0	0	0	0	0	0	0	0	0	0
MELA-AU_SP124462	0	0	0	246	822	188	93	0	0	0	0	0	0	0	0	0	0	0	0	0	0
ORCA-IN_SP117003	2	138	0	53	0	0	0	0	0	0	309	0	0	0	0	0	0	0	0	0	0
ORCA-IN_SP117124	4	42	0	51	0	0	0	0	0	0	91	0	0	0	0	0	0	0	0	0	0
ORCA-IN_SP117189	0	21	0	0	0	0	0	29	0	0	14	0	0	0	0	0	0	0	0	0	0
ORCA-IN_SP117217	2	3	0	0	0	0	0	0	0	0	5	0	0	0	0	0	0	0	0	0	0
ORCA-IN_SP117260	1	12	0	85	0	0	0	0	0	0	15	0	0	0	0	0	0	0	0	0	0
ORCA-IN_SP117376	0	0	0	62	0	0	0	32	0	0	0	0	0	0	0	0	0	0	0	0	0
ORCA-IN_SP117408	1	28	0	22	0	0	0	0	0	0	31	0	0	0	0	0	0	0	0	0	0
ORCA-IN_SP117482	1	243	0	87	0	0	0	0	0	0	350	0	0	0	0	0	0	0	0	0	0
ORCA-IN_SP117509	0	50	0	78	0	0	0	0	0	0	157	0	0	0	0	0	0	0	0	0	0
ORCA-IN_SP117681	0	6	0	44	0	0	0	0	0	0	26	0	0	0	0	0	0	0	0	0	0
ORCA-IN_SP117779	0	7	0	74	0	0	0	0	0	0	16	0	0	0	0	0	0	0	0	0	0
ORCA-IN_SP117932	6	154	0	66	0	0	0	0	0	0	240	0	0	0	0	0	0	0	0	0	0
ORCA-IN_SP118015	4	10	0	49	0	0	0	0	0	0	0	0	0	0	0	0	0	0	0	0	0
OV-AU_SP101515	0	0	0	0	0	0	0	0	0	0	9	0	0	0	0	0	41	0	0	0	0
OV-AU_SP101519	0	6	0	40	0	0	0	28	0	0	7	0	0	0	0	0	0	0	0	0	0
OV-AU_SP101521	0	15	0	0	0	0	0	0	0	0	31	0	0	0	0	0	118	0	0	0	0
OV-AU_SP101523	2	0	0	0	0	0	0	0	0	0	0	0	0	0	0	0	66	0	0	0	0
OV-AU_SP101526	1	35	0	36	0	0	0	0	0	0	113	0	0	0	0	0	97	0	0	0	0
OV-AU_SP101528	0	0	0	39	0	0	0	0	0	0	0	0	0	0	0	0	0	0	0	0	0
OV-AU_SP101532	3	0	0	0	0	0	0	0	0	0	0	0	0	0	0	0	82	0	0	0	0
OV-AU_SP101536	0	5	0	31	0	0	0	0	0	0	5	0	0	0	0	0	0	0	0	0	0
OV-AU_SP101540	0	12	0	0	0	0	0	0	0	0	25	0	0	0	0	0	47	0	0	0	0
OV-AU_SP101544	1	5	0	0	0	0	0	0	0	0	11	0	0	0	0	0	68	0	0	0	0
OV-AU_SP101548	1	0	0	0	0	0	0	21	0	0	0	0	0	0	0	0	84	0	0	0	0
OV-AU_SP101552	0	0	0	73	0	0	0	46	0	0	13	0	0	0	0	0	0	0	0	0	0
OV-AU_SP101558	0	5	0	1	0	0	0	0	0	0	0	0	0	0	0	0	20	0	0	0	0
OV-AU_SP101564	0	51	0	87	0	0	0	0	0	0	132	0	0	0	0	0	0	0	0	0	0
OV-AU_SP101572	2	15	0	0	0	0	0	0	0	0	9	0	0	0	0	0	43	0	0	0	0
OV-AU_SP101576	0	18	0	21	0	0	0	0	0	0	38	0	0	0	0	0	96	0	0	0	0
OV-AU_SP101580	0	0	0	42	0	0	0	32	0	0	0	0	0	0	0	0	0	0	0	0	0
OV-AU_SP101584	0	0	0	2	0	0	0	0	0	0	13	0	0	0	0	0	109	0	0	0	0
OV-AU_SP101588	5	0	0	0	0	0	0	0	0	0	9	0	0	0	0	0	74	0	0	0	0
OV-AU_SP101592	4	8	0	33	0	0	0	0	0	0	18	0	0	0	0	0	105	0	0	0	0
OV-AU_SP101596	0	8	0	52	0	0	0	0	0	0	29	0	0	0	0	0	0	0	0	0	0
OV-AU_SP101600	1	0	0	0	0	0	0	0	0	0	0	0	0	0	0	0	43	0	0	0	0
OV-AU_SP101604	0	0	0	0	0	0	0	0	0	0	8	0	0	0	0	0	46	0	0	0	0
OV-AU_SP101610	0	0	0	23	0	0	0	25	0	0	0	0	0	0	0	0	0	0	0	0	0
OV-AU_SP101616	0	0	0	0	0	0	0	0	0	0	0	0	0	0	0	0	111	41	0	0	0
OV-AU_SP101622	0	0	0	35	0	0	0	43	0	0	0	0	0	0	0	0	0	0	0	0	0
OV-AU_SP101628	2	0	0	0	0	0	0	0	0	0	0	0	0	0	0	0	66	0	0	0	0
OV-AU_SP101634	3	14	0	2	0	0	0	0	0	0	17	0	0	0	0	0	83	0	0	0	0
OV-AU_SP101642	0	0	0	1	0	0	0	0	0	0	0	0	0	0	0	0	229	0	0	0	0
OV-AU_SP101648	2	0	0	0	0	0	0	24	0	0	0	0	0	0	0	0	79	0	0	0	0
OV-AU_SP101654	9	12	0	0	0	0	0	0	0	0	25	0	0	0	0	0	144	0	0	0	0
OV-AU_SP101658	0	1	0	4	0	0	0	0	0	0	7	0	0	0	0	0	0	0	0	0	0
OV-AU_SP101662	1	0	0	5	0	0	0	0	0	0	0	0	0	0	0	0	116	0	0	0	0
OV-AU_SP101666	0	0	0	57	0	0	0	0	0	0	0	0	0	0	0	0	0	0	0	0	0
OV-AU_SP101670	0	0	0	124	0	0	0	110	0	0	0	0	0	0	0	0	0	0	0	0	0
OV-AU_SP101674	0	0	0	48	0	0	0	0	0	0	10	0	0	0	0	0	0	0	0	0	0
OV-AU_SP101678	1	0	0	56	0	0	0	0	0	0	0	0	0	0	0	0	103	0	0	0	0
OV-AU_SP101686	3	0	0	0	0	0	0	0	0	0	0	0	0	0	0	0	59	0	0	0	0
OV-AU_SP101690	0	0	0	18	0	0	0	0	0	0	0	0	0	0	0	0	96	0	0	0	0
OV-AU_SP101694	1	5	0	0	0	0	0	0	0	0	16	0	0	0	0	0	78	0	0	0	0
OV-AU_SP101700	3	0	0	0	0	0	0	0	0	0	8	0	0	0	0	0	73	0	0	0	0
OV-AU_SP101708	3	0	0	22	0	0	0	23	0	0	0	0	0	0	0	0	0	23	0	0	0
OV-AU_SP101716	0	0	0	0	0	0	0	0	0	0	0	0	0	0	0	0	146	0	0	0	0
OV-AU_SP101724	6	40	0	0	0	0	0	0	0	0	34	0	0	0	0	0	179	0	0	0	0
OV-AU_SP101732	0	0	0	101	0	0	0	130	0	0	0	0	0	0	0	0	0	0	0	0	0
OV-AU_SP101740	0	0	0	66	0	0	0	58	0	0	24	0	0	0	0	0	0	42	0	0	0
OV-AU_SP101795	2	5	0	0	0	0	0	0	0	0	17	0	0	0	0	0	117	0	0	0	0
OV-AU_SP101881	0	0	0	94	0	0	0	72	0	0	0	0	0	0	0	0	0	0	0	0	0
OV-AU_SP101891	0	0	0	0	0	0	0	0	0	0	0	0	0	0	0	0	146	0	0	0	0
OV-AU_SP101921	0	22	0	42	0	0	0	0	0	0	38	0	0	0	0	0	59	0	0	0	0
OV-AU_SP101931	7	45	0	0	0	0	0	0	0	0	72	0	0	0	0	0	166	0	0	0	0
OV-AU_SP102015	3	6	0	0	0	0	0	0	0	0	20	0	0	0	0	0	145	0	0	0	0
OV-AU_SP102035	5	0	0	0	0	0	0	0	0	0	0	0	0	0	0	0	98	0	0	0	0
OV-AU_SP102045	4	0	0	0	0	0	0	0	0	0	0	0	0	0	0	0	219	0	0	0	0
OV-AU_SP102055	0	0	0	20	0	0	0	19	0	0	0	0	0	0	0	0	0	0	0	0	0
OV-AU_SP102064	0	0	0	30	0	0	0	29	0	0	11	0	0	0	0	0	0	0	0	0	0
OV-AU_SP102074	0	3	0	0	0	0	0	0	0	0	15	0	0	0	0	0	43	0	0	0	0
OV-AU_SP102084	4	12	0	0	0	0	0	0	0	0	17	0	0	0	0	0	99	0	0	0	0
OV-AU_SP102090	4	6	0	0	0	0	0	0	0	0	33	0	0	0	0	0	107	0	0	0	0
OV-AU_SP102096	0	10	0	0	0	0	0	0	0	0	15	0	0	0	0	0	53	0	0	0	0
OV-AU_SP102103	1	10	0	0	0	0	0	0	0	0	12	0	0	0	0	0	44	0	0	0	0
OV-AU_SP102113	1	0	0	0	0	0	0	0	0	0	0	0	0	0	0	0	56	0	0	0	0
OV-AU_SP102123	2	9	0	0	0	0	0	0	0	0	34	0	0	0	0	0	62	0	0	0	0
OV-AU_SP102133	0	0	0	350	0	0	0	0	0	0	0	0	0	0	0	0	0	266	0	0	0
OV-AU_SP102143	4	0	0	13	0	0	0	26	0	0	0	0	0	0	0	0	115	0	0	0	0
OV-AU_SP102161	3	0	0	0	0	0	0	0	0	0	10	0	0	0	0	0	49	0	0	0	0
OV-AU_SP102168	0	11	0	49	0	0	0	0	0	0	13	0	0	0	0	0	0	0	0	0	0
OV-AU_SP102174	0	0	0	46	0	0	0	28	0	0	11	0	0	0	0	0	0	0	0	0	0
OV-AU_SP102187	0	0	0	0	0	0	0	0	0	0	0	0	0	0	0	0	87	0	0	0	0
OV-US_SP59707	0	0	0	0	0	0	0	0	0	0	0	0	0	0	0	0	34	0	0	0	0
OV-US_SP59761	1	0	0	0	0	0	0	0	0	0	0	0	0	0	0	0	72	0	0	0	0
OV-US_SP59803	4	0	0	0	0	0	0	0	0	0	0	0	0	0	0	0	131	0	0	0	0
OV-US_SP59860	2	18	0	0	0	0	0	0	0	0	39	0	0	0	0	0	85	0	0	0	0
OV-US_SP59938	0	0	0	0	0	0	0	0	0	0	7	0	0	0	0	0	45	0	0	0	0
OV-US_SP59950	0	0	0	74	0	0	0	89	0	0	0	0	0	0	0	0	0	69	0	0	0
OV-US_SP60001	1	9	0	0	0	0	0	0	0	0	15	0	0	0	0	0	113	0	0	0	0
OV-US_SP60243	1	0	0	28	0	0	0	0	0	0	0	0	0	0	0	0	0	30	0	0	0
OV-US_SP60322	2	0	0	66	0	0	0	39	0	0	10	0	0	0	0	0	0	0	0	0	0
OV-US_SP60362	1	0	0	40	0	0	0	0	0	0	18	0	0	0	0	0	0	0	0	0	0
OV-US_SP60610	1	6	0	15	0	0	0	0	0	0	4	0	0	0	0	0	28	0	0	0	0
OV-US_SP60842	2	68	0	0	0	0	0	0	0	0	44	0	0	0	0	0	150	0	0	0	0
OV-US_SP61343	0	0	0	6	0	0	0	25	0	0	7	0	0	0	0	0	0	0	0	0	0
OV-US_SP61453	5	4	0	0	0	0	0	0	0	0	21	0	0	0	0	0	60	0	0	0	0
OV-US_SP61703	2	0	0	36	0	0	0	40	0	0	10	0	0	0	0	0	0	0	0	0	0
OV-US_SP61713	0	0	0	0	0	0	0	0	0	0	12	0	0	0	0	0	71	0	0	0	0
OV-US_SP62110	6	43	0	0	0	0	0	0	0	0	63	0	0	0	0	0	184	0	0	0	0
OV-US_SP62450	0	5	0	23	0	0	0	0	0	0	13	0	0	0	0	0	0	0	0	0	0
OV-US_SP62616	0	0	0	82	0	0	0	63	0	0	0	0	0	0	0	0	0	0	0	0	0
OV-US_SP63356	0	0	0	0	0	0	0	0	0	0	0	0	0	0	0	0	65	0	0	0	0
OV-US_SP63546	3	5	0	0	0	0	0	0	0	0	14	0	0	0	0	0	82	0	0	0	0
OV-US_SP63716	2	0	0	0	0	0	0	0	0	0	5	0	0	0	0	0	29	0	0	0	0
OV-US_SP63796	2	12	0	15	0	0	0	0	0	0	19	0	0	0	0	0	57	0	0	0	0
OV-US_SP63966	3	6	0	0	0	0	0	0	0	0	39	0	0	0	0	0	63	0	0	0	0
OV-US_SP64036	0	0	0	0	0	0	0	0	0	0	11	0	0	0	0	0	45	0	0	0	0
OV-US_SP64296	0	0	0	38	0	0	0	38	0	0	0	0	0	0	0	0	0	33	0	0	0
OV-US_SP64546	0	0	0	0	0	0	0	0	0	0	0	0	0	0	0	0	39	22	0	0	0
OV-US_SP64976	0	0	0	4	0	0	0	0	0	0	0	0	0	0	0	0	83	0	0	0	0
OV-US_SP65376	5	0	0	63	0	0	0	85	0	0	0	0	0	0	0	0	0	0	0	0	0
OV-US_SP65807	0	0	0	0	0	0	0	0	0	0	0	0	0	0	0	0	154	0	0	0	0
OV-US_SP66159	3	12	0	34	0	0	0	78	0	0	19	0	0	0	0	0	0	0	0	0	0
OV-US_SP66687	1	0	0	53	0	0	0	48	0	0	0	0	0	0	0	0	0	0	0	0	0
OV-US_SP66960	2	0	0	1	0	0	0	0	0	0	0	0	0	0	0	0	46	0	0	0	0
OV-US_SP67346	4	0	0	82	0	0	0	79	0	0	0	0	0	0	0	0	0	44	0	0	0
OV-US_SP67428	1	0	0	4	0	0	0	0	0	0	0	0	0	0	0	0	90	0	0	0	0
OV-US_SP67609	8	0	0	25	0	0	0	72	0	0	19	0	0	0	0	0	120	0	0	0	0
OV-US_SP68348	3	0	0	0	0	0	0	0	0	0	0	0	0	0	0	0	265	0	0	0	0
OV-US_SP68659	1	7	0	6	0	0	0	0	0	0	5	0	0	0	0	0	57	0	0	0	0
OV-US_SP68725	0	0	0	25	0	0	0	20	0	0	0	0	0	0	0	0	0	0	0	0	0
OV-US_SP69077	4	22	0	0	0	0	0	0	0	0	37	0	0	0	0	0	138	0	0	0	0
OV-US_SP69155	4	13	0	0	0	0	0	0	0	0	12	0	0	0	0	0	48	0	0	0	0
PACA-AU_SP107770	4	0	0	19	0	0	0	21	0	0	0	0	0	0	0	0	0	0	0	0	0
PACA-AU_SP107774	0	9	0	15	0	0	0	0	17	0	3	0	0	0	0	0	0	0	0	0	0
PACA-AU_SP107781	0	14	0	42	0	0	0	0	0	0	19	0	0	0	0	0	0	0	0	0	0
PACA-AU_SP107784	0	17	0	89	0	0	0	0	0	0	10	0	0	0	0	0	0	0	0	0	0
PACA-AU_SP107786	4	18	0	87	0	0	0	0	0	0	9	0	0	0	0	0	0	0	0	0	0
PACA-AU_SP107805	0	0	0	31	0	0	0	0	191	0	0	0	0	0	0	0	0	0	0	0	0
PACA-AU_SP107813	11	17	0	38	0	0	0	0	0	0	15	0	0	0	0	0	0	0	0	0	0
PACA-AU_SP107874	0	0	0	42	0	0	0	40	78	0	0	0	0	0	0	0	0	0	0	0	0
PACA-AU_SP107915	4	28	0	33	0	0	0	0	0	0	18	0	0	0	0	0	0	0	0	0	0
PACA-AU_SP107920	1	9	0	6	0	0	0	26	0	0	12	0	0	0	0	0	0	0	0	0	0
PACA-AU_SP107945	1	5	0	6	0	0	0	19	16	0	0	0	0	0	0	0	0	0	0	0	0
PACA-AU_SP107952	3	36	0	76	0	0	0	0	0	0	49	0	0	0	0	0	0	0	0	0	0
PACA-AU_SP107956	0	67	0	96	0	0	0	0	0	0	53	0	0	0	0	0	0	0	0	0	0
PACA-AU_SP108017	0	52	0	82	0	0	0	0	0	0	28	0	0	0	0	0	0	0	0	0	0
PACA-AU_SP108020	4	0	0	53	0	0	0	0	0	0	0	0	0	0	0	0	0	0	0	0	0
PACA-AU_SP108033	3	5	0	46	0	0	0	0	0	0	24	0	0	0	0	0	0	0	0	0	0
PACA-AU_SP108049	0	10	0	28	0	0	0	0	0	0	6	0	0	0	0	0	0	0	0	0	0
PACA-AU_SP108059	2	6	0	21	0	0	0	0	0	0	7	0	0	0	0	0	0	0	0	0	0
PACA-AU_SP108065	1	5	0	68	0	0	0	0	0	0	22	0	0	0	0	0	0	0	0	0	0
PACA-AU_SP108068	5	16	0	73	0	0	0	0	0	0	18	0	0	0	0	0	0	0	0	0	0
PACA-AU_SP108088	0	30	0	0	0	0	0	50	49	0	12	0	0	0	0	0	0	0	0	0	0
PACA-AU_SP108123	3	37	0	69	0	0	0	0	0	0	23	0	0	0	0	0	0	0	0	0	0
PACA-AU_SP110736	9	26	0	25	0	0	0	0	0	0	11	0	0	0	0	0	0	0	0	0	0
PACA-AU_SP110770	0	0	0	18	0	0	0	0	304	0	0	0	0	0	0	0	0	0	0	0	0
PACA-AU_SP110779	0	17	0	0	0	0	0	68	88	0	21	0	0	0	0	0	0	0	0	0	0
PACA-AU_SP110789	0	0	0	139	0	0	0	120	0	0	0	0	0	0	0	0	0	0	0	0	0
PACA-AU_SP110798	9	19	0	25	0	0	0	0	96	0	34	0	0	0	0	0	0	0	0	0	0
PACA-AU_SP110803	0	2	0	16	0	0	0	22	0	0	7	0	0	0	0	0	0	0	0	0	0
PACA-AU_SP110816	3	0	0	11	0	0	0	14	0	0	0	0	0	0	0	0	0	0	0	0	0
PACA-AU_SP110822	0	43	0	0	0	0	0	61	68	0	53	0	0	0	0	0	0	0	0	0	0
PACA-AU_SP110824	2	9	0	34	0	0	0	0	0	0	14	0	0	0	0	0	0	0	0	0	0
PACA-AU_SP69565	0	66	0	0	0	0	0	121	178	0	48	0	0	0	0	0	0	0	0	0	0
PACA-AU_SP69573	0	11	0	37	0	0	0	0	0	0	5	0	0	0	0	0	0	0	0	0	0
PACA-AU_SP69587	1	7	0	23	0	0	0	0	0	0	7	0	0	0	0	0	0	0	0	0	0
PACA-AU_SP69705	1	26	0	30	0	0	0	0	40	0	22	0	0	0	0	0	0	0	0	0	0
PACA-AU_SP69762	4	10	0	74	0	0	0	0	0	0	19	0	0	0	0	0	0	0	0	0	0
PACA-AU_SP69812	4	10	0	0	0	0	0	36	0	0	4	0	0	0	0	0	0	0	0	0	0
PACA-AU_SP69898	13	53	0	140	0	0	0	0	0	0	0	0	0	0	0	0	0	0	0	0	0
PACA-AU_SP70046	0	10	0	32	0	0	0	0	0	0	0	0	0	0	0	0	0	0	0	0	0
PACA-AU_SP70082	1	6	0	29	0	0	0	0	0	0	10	0	0	0	0	0	0	0	0	0	0
PACA-AU_SP70106	0	8	0	0	0	0	0	59	53	0	17	0	0	0	0	0	0	0	0	0	0
PACA-AU_SP70122	4	0	0	33	0	0	0	0	0	0	6	0	0	0	0	0	0	0	0	0	0
PACA-AU_SP70178	9	6	0	35	0	0	0	0	0	0	14	0	0	0	0	0	0	0	0	0	0
PACA-AU_SP70202	0	11	0	98	0	0	0	73	0	0	24	0	0	0	0	0	0	0	0	0	0
PACA-AU_SP70226	0	0	0	69	0	0	0	0	46	0	0	0	0	0	0	0	0	0	0	0	0
PACA-AU_SP70266	0	13	0	55	0	0	0	0	0	0	12	0	0	0	0	0	0	0	0	0	0
PACA-AU_SP70288	0	0	0	101	0	0	0	0	64	0	0	0	0	0	0	0	0	0	0	0	0
PACA-AU_SP70313	8	140	0	112	0	0	0	0	0	0	198	0	0	0	0	0	0	0	0	0	0
PACA-AU_SP70465	0	19	0	45	0	0	0	0	0	0	18	0	0	0	0	0	0	0	0	0	0
PACA-AU_SP70677	2	23	0	35	0	0	0	0	0	0	28	0	0	0	0	0	0	0	0	0	0
PACA-AU_SP70756	0	0	0	79	0	0	0	0	0	0	0	0	0	0	0	0	0	0	0	0	0
PACA-AU_SP70780	1	0	0	14	0	0	0	18	18	0	0	0	0	0	0	0	0	0	0	0	0
PACA-AU_SP70860	6	0	0	41	0	0	0	0	0	0	0	0	0	0	0	0	0	0	0	0	0
PACA-AU_SP70932	2	13	0	19	0	0	0	0	0	0	15	0	0	0	0	0	0	0	0	0	0
PACA-AU_SP70956	4	18	0	80	0	0	0	0	0	0	28	0	0	0	0	0	0	0	0	0	0
PACA-AU_SP71084	7	13	0	74	0	0	0	0	0	0	19	0	0	0	0	0	0	0	0	0	0
PACA-AU_SP71132	0	6	0	76	0	0	0	0	0	0	14	0	0	0	0	0	0	0	0	0	0
PACA-AU_SP71228	0	31	0	0	0	0	0	62	58	0	21	0	0	0	0	0	0	0	0	0	0
PACA-AU_SP71404	8	23	0	120	0	0	0	0	0	0	21	0	0	0	0	0	0	0	0	0	0
PACA-AU_SP71456	10	15	0	50	0	0	0	0	195	0	25	0	0	0	0	0	0	0	0	0	0
PACA-AU_SP71480	6	20	0	58	0	0	0	0	0	0	18	0	0	0	0	0	0	0	0	0	0
PACA-AU_SP71536	0	0	0	39	0	0	0	0	0	0	0	0	0	0	0	0	0	0	0	0	0
PACA-AU_SP71552	0	0	0	109	0	0	0	0	159	0	0	0	0	0	0	0	0	0	0	0	0
PACA-AU_SP71576	7	8	0	12	0	0	0	0	25	0	4	0	0	0	0	0	0	0	0	0	0
PACA-AU_SP71734	2	6	0	29	0	0	0	0	0	0	14	0	0	0	0	0	0	0	0	0	0
PACA-AU_SP71758	5	9	0	29	0	0	0	0	0	0	9	0	0	0	0	0	0	0	0	0	0
PACA-AU_SP71846	2	34	0	123	0	0	0	0	0	0	58	0	0	0	0	0	0	0	0	0	0
PACA-AU_SP71950	6	22	0	70	0	0	0	0	0	0	9	0	0	0	0	0	0	0	0	0	0
PACA-AU_SP71974	4	41	0	237	0	0	0	110	0	0	39	0	0	0	0	0	0	0	0	0	0
PACA-AU_SP72262	3	5	0	46	0	0	0	0	0	0	12	0	0	0	0	0	0	0	0	0	0
PACA-AU_SP73263	4	12	0	60	0	0	0	0	0	0	8	0	0	0	0	0	0	0	0	0	0
PACA-AU_SP73319	0	0	0	16	0	0	0	0	0	0	0	0	0	0	0	0	0	0	0	0	0
PACA-AU_SP74896	2	0	0	17	0	0	0	32	25	0	0	0	0	0	0	0	0	0	0	0	0
PACA-AU_SP75202	5	24	0	45	0	0	0	0	0	0	23	0	0	0	0	0	0	0	0	0	0
PACA-AU_SP75322	13	0	0	112	0	0	0	95	185	0	0	0	0	0	0	0	0	0	0	0	0
PACA-AU_SP75681	0	0	0	92	0	0	0	0	54	0	0	0	0	0	0	0	0	0	0	0	0
PACA-AU_SP75977	3	20	0	77	0	0	0	0	0	0	14	0	0	0	0	0	0	0	0	0	0
PACA-AU_SP76001	0	0	0	57	0	0	0	0	0	0	8	0	0	0	0	0	0	0	0	0	0
PACA-AU_SP76017	0	44	0	39	0	0	0	0	0	0	24	0	0	0	0	0	0	0	0	0	0
PACA-AU_SP76057	3	20	0	87	0	0	0	0	0	0	23	0	0	0	0	0	0	0	0	0	0
PACA-AU_SP76136	0	0	0	73	0	0	0	79	0	0	0	0	0	0	0	0	0	0	0	0	0
PACA-AU_SP76353	6	0	0	26	0	0	0	0	49	0	0	0	0	0	0	0	0	0	0	0	0
PACA-AU_SP76515	4	0	0	33	0	0	0	40	0	0	0	0	0	0	0	0	0	0	0	0	0
PACA-AU_SP76675	3	8	0	49	0	0	0	63	61	0	22	0	0	0	0	0	0	0	0	0	0
PACA-AU_SP76843	9	8	0	38	0	0	0	32	0	0	10	0	0	0	0	0	0	0	0	0	0
PACA-AU_SP76867	2	13	0	63	0	0	0	0	0	0	12	0	0	0	0	0	0	0	0	0	0
PACA-AU_SP76915	0	36	0	29	0	0	0	0	167	0	18	0	0	0	0	0	0	0	0	0	0
PACA-AU_SP76955	0	0	0	41	0	0	0	0	0	0	0	0	0	0	0	0	0	0	0	0	0
PACA-AU_SP77131	2	22	0	23	0	0	0	40	0	0	11	0	0	0	0	0	0	0	0	0	0
PACA-AU_SP77203	0	15	0	302	0	0	0	120	0	0	47	0	0	0	0	0	0	0	0	0	0
PACA-AU_SP77339	8	11	0	73	0	0	0	0	0	0	8	0	0	0	0	0	0	0	0	0	0
PACA-CA_SP116949	0	32	0	0	0	0	0	83	98	0	26	0	0	0	0	0	0	0	0	0	0
PACA-CA_SP116950	6	4	0	31	0	0	0	0	0	0	10	0	0	0	0	0	0	0	0	0	0
PACA-CA_SP116962	0	0	0	32	0	0	0	0	0	0	0	0	0	0	0	0	0	0	0	0	0
PACA-CA_SP116965	0	81	0	0	0	0	0	156	159	0	78	0	0	0	0	0	0	0	0	0	0
PACA-CA_SP116968	6	11	0	48	0	0	0	0	0	0	8	0	0	0	0	0	0	0	0	0	0
PACA-CA_SP116985	9	0	0	63	0	0	0	0	0	0	0	0	0	0	0	0	0	0	0	0	0
PACA-CA_SP117001	2	3	0	24	0	0	0	0	0	0	6	0	0	0	0	0	0	0	0	0	0
PACA-CA_SP117002	6	38	0	78	0	0	0	0	0	0	18	0	0	0	0	0	0	0	0	0	0
PACA-CA_SP117037	14	0	0	20	0	0	0	22	0	0	0	0	0	0	0	0	0	0	0	0	0
PACA-CA_SP117040	3	0	0	34	0	0	0	21	0	0	0	0	0	0	0	0	0	0	0	0	0
PACA-CA_SP117076	1	0	0	31	0	0	0	0	0	0	0	0	0	0	0	0	0	0	0	0	0
PACA-CA_SP117158	0	0	0	30	0	0	0	28	0	0	0	0	0	0	0	0	0	0	0	0	0
PACA-CA_SP117164	6	41	0	65	0	0	0	0	0	0	17	0	0	0	0	0	0	0	0	0	0
PACA-CA_SP117165	11	15	0	86	0	0	0	0	0	0	17	0	0	0	0	0	0	0	0	0	0
PACA-CA_SP117201	1	15	0	53	0	0	0	0	32	0	9	0	0	0	0	0	0	0	0	0	0
PACA-CA_SP117214	0	13	0	45	0	0	0	0	0	0	4	0	0	0	0	0	0	0	0	0	0
PACA-CA_SP117215	3	27	0	107	0	0	0	0	0	0	29	0	0	0	0	0	0	0	0	0	0
PACA-CA_SP117216	12	14	0	0	0	0	0	38	38	0	19	0	0	0	0	0	0	0	0	0	0
PACA-CA_SP117261	0	17	0	69	0	0	0	0	0	0	11	0	0	0	0	0	0	0	0	0	0
PACA-CA_SP117290	0	42	0	108	0	0	0	0	0	0	13	0	0	0	0	0	0	0	0	0	0
PACA-CA_SP117291	0	22	0	0	0	0	0	44	48	0	13	0	0	0	0	0	0	0	0	0	0
PACA-CA_SP117309	3	0	0	46	0	0	0	0	0	0	0	0	0	0	0	0	0	0	0	0	0
PACA-CA_SP117323	0	69	0	0	0	0	0	100	146	0	55	0	0	0	0	0	0	0	0	0	0
PACA-CA_SP117340	0	0	0	32	0	0	0	36	29	0	0	0	0	0	0	0	0	0	0	0	0
PACA-CA_SP117351	6	32	0	47	0	0	0	31	0	0	20	0	0	0	0	0	0	0	0	0	0
PACA-CA_SP117412	0	14	0	83	0	0	0	60	0	0	20	0	0	0	0	0	0	0	0	0	0
PACA-CA_SP117440	2	22	0	76	0	0	0	0	0	0	22	0	0	0	0	0	0	0	0	0	0
PACA-CA_SP117441	8	52	0	84	0	0	0	0	0	0	27	0	0	0	0	0	0	0	0	0	0
PACA-CA_SP117463	1	21	0	23	0	0	0	0	0	0	8	0	0	0	0	0	0	0	0	0	0
PACA-CA_SP117476	0	9	0	18	0	0	0	0	12	0	4	0	0	0	0	0	0	0	0	0	0
PACA-CA_SP117522	4	16	0	60	0	0	0	0	0	0	8	0	0	0	0	0	0	0	0	0	0
PACA-CA_SP117568	0	37	0	106	0	0	0	0	0	0	90	0	0	0	0	0	0	0	0	0	0
PACA-CA_SP117643	1	17	0	149	0	0	0	111	0	0	25	0	0	0	0	0	0	0	0	0	0
PACA-CA_SP117648	15	11	0	54	0	0	0	0	0	0	13	0	0	0	0	0	0	0	0	0	0
PACA-CA_SP117650	3	12	0	39	0	0	0	0	27	0	15	0	0	0	0	0	0	0	0	0	0
PACA-CA_SP117653	3	0	0	39	0	0	0	0	0	0	0	0	0	0	0	0	0	0	0	0	0
PACA-CA_SP117656	5	0	0	67	0	0	0	41	0	0	13	0	0	0	0	0	0	0	0	0	0
PACA-CA_SP117660	3	0	0	40	0	0	0	0	0	0	0	0	0	0	0	0	0	0	0	0	0
PACA-CA_SP117661	2	28	0	41	0	0	0	0	0	0	6	0	0	0	0	0	0	0	0	0	0
PACA-CA_SP117690	9	4	0	29	0	0	0	0	0	0	0	0	0	0	0	0	0	0	0	0	0
PACA-CA_SP117722	9	21	0	44	0	0	0	0	0	0	20	0	0	0	0	0	0	0	0	0	0
PACA-CA_SP117745	4	23	0	60	0	0	0	0	0	0	16	0	0	0	0	0	0	0	0	0	0
PACA-CA_SP117760	8	85	0	108	0	0	0	0	0	0	69	0	0	0	0	0	0	0	0	0	0
PACA-CA_SP117878	0	14	0	74	0	0	0	0	0	0	8	0	0	0	0	0	0	0	0	0	0
PACA-CA_SP117908	23	24	0	50	0	0	0	0	0	0	14	0	0	0	0	0	0	0	0	0	0
PACA-CA_SP117911	48	0	0	451	0	0	0	0	0	0	0	0	0	0	0	0	0	0	0	0	0
PACA-CA_SP117949	1	34	0	67	0	0	0	0	0	0	25	0	0	0	0	0	0	0	0	0	0
PACA-CA_SP117972	0	54	0	54	0	0	0	0	0	0	31	0	0	0	0	0	0	0	0	0	0
PACA-CA_SP117974	5	12	0	36	0	0	0	0	0	0	10	0	0	0	0	0	0	0	0	0	0
PACA-CA_SP117980	0	20	0	58	0	0	0	0	0	0	7	0	0	0	0	0	0	0	0	0	0
PACA-CA_SP118046	6	31	0	73	0	0	0	0	0	0	31	0	0	0	0	0	0	0	0	0	0
PACA-CA_SP118048	1	0	0	76	0	0	0	0	241	0	0	0	0	0	0	0	0	0	0	0	0
PACA-CA_SP118083	0	35	0	146	0	0	0	0	0	0	76	0	0	0	0	0	0	0	0	0	0
PACA-CA_SP125685	3	46	0	69	0	0	0	0	0	0	40	0	0	0	0	0	0	0	0	0	0
PACA-CA_SP125686	3	11	0	39	0	0	0	0	0	0	6	0	0	0	0	0	0	0	0	0	0
PACA-CA_SP125689	0	26	0	0	0	0	0	70	73	0	40	0	0	0	0	0	0	0	0	0	0
PACA-CA_SP125691	4	23	0	95	0	0	0	0	0	0	12	0	0	0	0	0	0	0	0	0	0
PACA-CA_SP125693	1	23	0	94	0	0	0	0	0	0	32	0	0	0	0	0	0	0	0	0	0
PACA-CA_SP125694	5	8	0	44	0	0	0	0	0	0	9	0	0	0	0	0	0	0	0	0	0
PACA-CA_SP125695	5	19	0	40	0	0	0	0	0	0	12	0	0	0	0	0	0	0	0	0	0
PACA-CA_SP125696	0	52	0	95	0	0	0	0	0	0	49	0	0	0	0	0	0	0	0	0	0
PACA-CA_SP125698	0	0	0	169	0	0	0	88	0	0	18	0	0	0	0	0	0	0	0	0	0
PACA-CA_SP125699	1	19	0	27	0	0	0	0	0	0	9	0	0	0	0	0	0	0	0	0	0
PACA-CA_SP125703	3	20	0	45	0	0	0	0	0	0	25	0	0	0	0	0	0	0	0	0	0
PACA-CA_SP125704	4	0	0	166	0	0	0	0	0	0	0	0	0	0	0	0	0	0	0	0	0
PACA-CA_SP125705	0	13	0	21	0	0	0	29	0	0	18	0	0	0	0	0	0	0	0	0	0
PACA-CA_SP125706	0	18	0	124	0	0	0	104	0	0	18	0	0	0	0	0	0	0	0	0	0
PACA-CA_SP125707	0	0	0	8	0	0	0	0	0	0	0	0	0	0	0	0	0	0	0	0	0
PACA-CA_SP125710	5	9	0	38	0	0	0	0	0	0	8	0	0	0	0	0	0	0	0	0	0
PACA-CA_SP125711	4	26	0	46	0	0	0	47	0	0	34	0	0	0	0	0	0	0	0	0	0
PACA-CA_SP125712	0	45	0	54	0	0	0	0	0	0	68	0	0	0	0	0	0	0	0	0	0
PACA-CA_SP125713	0	43	0	0	0	0	0	126	148	0	64	0	0	0	0	0	0	0	0	0	0
PACA-CA_SP125714	7	16	0	39	0	0	0	0	85	0	16	0	0	0	0	0	0	0	0	0	0
PACA-CA_SP125715	0	4	0	34	0	0	0	0	0	0	0	0	0	0	0	0	0	0	0	0	0
PACA-CA_SP125717	0	17	0	50	0	0	0	0	0	0	11	0	0	0	0	0	0	0	0	0	0
PACA-CA_SP125719	0	12	0	0	0	0	0	49	69	0	18	0	0	0	0	0	0	0	0	0	0
PACA-CA_SP125721	3	19	0	86	0	0	0	0	0	0	11	0	0	0	0	0	0	0	0	0	0
PACA-CA_SP125722	5	8	0	50	0	0	0	0	0	0	0	0	0	0	0	0	0	0	0	0	0
PACA-CA_SP125723	4	5	0	55	0	0	0	0	0	0	9	0	0	0	0	0	0	0	0	0	0
PACA-CA_SP125724	5	17	0	17	0	0	0	0	0	0	18	0	0	0	0	0	0	0	0	0	0
PACA-CA_SP125725	3	16	0	55	0	0	0	0	0	0	18	0	0	0	0	0	0	0	0	0	0
PACA-CA_SP125726	6	7	0	46	0	0	0	0	0	0	14	0	0	0	0	0	0	0	0	0	0
PACA-CA_SP125730	5	7	0	45	0	0	0	0	0	0	12	0	0	0	0	0	0	0	0	0	0
PACA-CA_SP125731	1	36	0	98	0	0	0	0	0	0	27	0	0	0	0	0	0	0	0	0	0
PACA-CA_SP125733	7	25	0	38	0	0	0	0	0	0	36	0	0	0	0	0	0	0	0	0	0
PACA-CA_SP125737	0	33	0	101	0	0	0	0	0	0	32	0	0	0	0	0	0	0	0	0	0
PACA-CA_SP125738	0	26	0	53	0	0	0	0	0	0	19	0	0	0	0	0	0	0	0	0	0
PACA-CA_SP125741	1	12	0	19	0	0	0	0	20	0	5	0	0	0	0	0	0	0	0	0	0
PACA-CA_SP125742	1	0	0	16	0	0	0	19	0	0	6	0	0	0	0	0	0	0	0	0	0
PACA-CA_SP125744	7	17	0	52	0	0	0	0	0	0	12	0	0	0	0	0	0	0	0	0	0
PACA-CA_SP125745	8	16	0	53	0	0	0	0	0	0	9	0	0	0	0	0	0	0	0	0	0
PACA-CA_SP125749	0	8	0	36	0	0	0	0	0	0	10	0	0	0	0	0	0	0	0	0	0
PACA-CA_SP125752	0	21	0	77	0	0	0	0	0	0	20	0	0	0	0	0	0	0	0	0	0
PACA-CA_SP125753	0	4	0	20	0	0	0	16	0	0	6	0	0	0	0	0	0	0	0	0	0
PACA-CA_SP125755	0	0	0	37	0	0	0	0	23	0	0	0	0	0	0	0	0	0	0	0	0
PACA-CA_SP125756	0	31	0	73	0	0	0	58	0	0	36	0	0	0	0	0	0	0	0	0	0
PACA-CA_SP125757	0	14	0	22	0	0	0	0	0	0	8	0	0	0	0	0	0	0	0	0	0
PACA-CA_SP125758	9	37	0	70	0	0	0	0	0	0	30	0	0	0	0	0	0	0	0	0	0
PACA-CA_SP125760	2	10	0	36	0	0	0	0	0	0	14	0	0	0	0	0	0	0	0	0	0
PACA-CA_SP125761	0	19	0	30	0	0	0	26	0	0	0	0	0	0	0	0	0	0	0	0	0
PACA-CA_SP125762	0	24	0	0	0	0	0	57	49	0	23	0	0	0	0	0	0	0	0	0	0
PACA-CA_SP125763	7	59	0	181	0	0	0	0	0	0	36	0	0	0	0	0	0	0	0	0	0
PACA-CA_SP125764	0	0	0	93	0	0	0	121	76	0	0	0	0	0	0	0	0	0	0	0	0
PACA-CA_SP125766	7	0	0	52	0	0	0	44	0	0	0	0	0	0	0	0	0	0	0	0	0
PACA-CA_SP125768	0	28	0	0	0	0	0	50	55	0	36	0	0	0	0	0	0	0	0	0	0
PACA-CA_SP125769	1	6	0	23	0	0	0	0	0	0	10	0	0	0	0	0	0	0	0	0	0
PACA-CA_SP125770	0	0	0	345	0	0	0	175	210	0	0	0	0	0	0	0	0	0	0	0	0
PACA-CA_SP125771	6	33	0	82	0	0	0	69	0	0	13	0	0	0	0	0	0	0	0	0	0
PACA-CA_SP125772	0	31	0	43	0	0	0	0	0	0	24	0	0	0	0	0	0	0	0	0	0
PACA-CA_SP125775	0	7	0	31	0	0	0	0	0	0	9	0	0	0	0	0	0	0	0	0	0
PACA-CA_SP125776	0	0	0	37	0	0	0	23	0	0	0	0	0	0	0	0	0	0	0	0	0
PACA-CA_SP125777	1	0	0	132	0	0	0	121	0	0	0	0	0	0	0	0	0	0	0	0	0
PACA-CA_SP125778	0	28	0	179	0	0	0	129	0	0	36	0	0	0	0	0	0	0	0	0	0
PACA-CA_SP125780	1	22	0	79	0	0	0	0	0	0	11	0	0	0	0	0	0	0	0	0	0
PACA-CA_SP125781	9	0	0	83	0	0	0	0	0	0	0	0	0	0	0	0	0	0	0	0	0
PACA-CA_SP125783	0	18	0	94	0	0	0	0	0	0	13	0	0	0	0	0	0	0	0	0	0
PACA-CA_SP125784	7	27	0	42	0	0	0	0	0	0	22	0	0	0	0	0	0	0	0	0	0
PACA-CA_SP125785	0	15	0	56	0	0	0	0	0	0	8	0	0	0	0	0	0	0	0	0	0
PACA-CA_SP125786	2	0	0	98	0	0	0	76	0	0	0	0	0	0	0	0	0	0	0	0	0
PACA-CA_SP125791	4	26	0	43	0	0	0	0	0	0	30	0	0	0	0	0	0	0	0	0	0
PACA-CA_SP125793	1	0	0	33	0	0	0	0	0	0	0	0	0	0	0	0	0	0	0	0	0
PACA-CA_SP125794	1	13	0	54	0	0	0	0	0	0	0	0	0	0	0	0	0	0	0	0	0
PACA-CA_SP125795	4	9	0	58	0	0	0	0	0	0	9	0	0	0	0	0	0	0	0	0	0
PACA-CA_SP125800	0	0	0	6	0	0	0	0	0	0	0	0	0	0	0	0	0	0	0	0	0
PACA-CA_SP125802	10	12	0	21	0	0	0	0	0	0	16	0	0	0	0	0	0	0	0	0	0
PACA-CA_SP125804	0	19	0	0	0	0	0	64	53	0	19	0	0	0	0	0	0	0	0	0	0
PACA-CA_SP125805	8	5	0	30	0	0	0	20	0	0	0	0	0	0	0	0	0	0	0	0	0
PACA-CA_SP125807	0	22	0	88	0	0	0	0	0	0	26	0	0	0	0	0	0	0	0	0	0
PACA-CA_SP125809	1	0	0	19	0	0	0	0	39	0	0	0	0	0	0	0	0	0	0	0	0
PACA-CA_SP125811	3	14	0	57	0	0	0	0	0	0	9	0	0	0	0	0	0	0	0	0	0
PACA-CA_SP77848	6	15	0	31	0	0	0	0	0	0	23	0	0	0	0	0	0	0	0	0	0
PACA-CA_SP77866	6	9	0	26	0	0	0	0	0	0	4	0	0	0	0	0	0	0	0	0	0
PACA-CA_SP77872	1	11	0	29	0	0	0	0	0	0	6	0	0	0	0	0	0	0	0	0	0
PACA-CA_SP77888	4	8	0	36	0	0	0	0	0	0	12	0	0	0	0	0	0	0	0	0	0
PACA-CA_SP77930	1	8	0	72	0	0	0	0	0	0	9	0	0	0	0	0	0	0	0	0	0
PACA-CA_SP77956	2	7	0	19	0	0	0	26	0	0	6	0	0	0	0	0	0	0	0	0	0
PACA-CA_SP77972	4	6	0	36	0	0	0	0	0	0	0	0	0	0	0	0	0	0	0	0	0
PACA-CA_SP77986	1	3	0	16	0	0	0	0	0	0	0	0	0	0	0	0	0	0	0	0	0
PACA-CA_SP78013	4	10	0	39	0	0	0	0	0	0	11	0	0	0	0	0	0	0	0	0	0
PACA-CA_SP78502	4	6	0	15	0	0	0	0	0	0	26	0	0	0	0	0	0	0	0	0	0
PACA-CA_SP78533	4	14	0	26	0	0	0	0	0	0	12	0	0	0	0	0	0	0	0	0	0
PAEN-AU_SP102485	0	0	0	48	0	0	0	0	0	0	0	0	0	0	0	0	0	0	0	0	0
PAEN-AU_SP102489	0	0	0	23	0	0	0	0	0	0	0	0	0	0	0	0	0	0	0	0	0
PAEN-AU_SP102499	0	4	0	11	0	0	0	0	0	0	5	0	0	0	0	0	0	0	0	0	0
PAEN-AU_SP102507	1	0	0	22	0	0	0	0	0	0	0	0	0	0	0	0	0	0	0	0	0
PAEN-AU_SP102511	0	5	0	16	0	0	0	0	0	0	7	0	0	0	0	0	0	0	0	0	0
PAEN-AU_SP102517	0	0	0	12	0	0	0	18	0	0	0	0	0	0	0	0	0	0	0	0	0
PAEN-AU_SP102523	0	0	0	46	0	0	0	33	0	0	0	0	0	0	0	0	0	0	0	0	0
PAEN-AU_SP102529	0	0	0	38	0	0	0	0	0	0	0	0	0	0	0	0	0	0	0	0	0
PAEN-AU_SP102537	0	9	0	24	0	0	0	0	0	0	5	0	0	0	0	0	0	0	0	0	0
PAEN-AU_SP102541	0	0	0	54	0	0	0	0	0	0	0	0	0	0	0	0	0	0	0	0	0
PAEN-AU_SP102547	0	0	0	24	0	0	0	0	0	0	0	0	0	0	0	0	0	0	0	0	0
PAEN-AU_SP102561	0	0	0	4	0	0	0	0	0	0	0	0	0	0	0	0	0	0	0	0	0
PAEN-AU_SP102567	2	0	0	38	0	0	0	27	0	0	0	0	0	0	0	0	0	0	0	0	0
PAEN-AU_SP102573	0	0	0	20	0	0	0	0	0	0	0	0	0	0	0	0	0	0	0	0	0
PAEN-AU_SP102581	0	0	0	6	0	0	0	0	0	0	0	0	0	0	0	0	0	0	0	0	0
PAEN-AU_SP102591	0	0	0	30	0	0	0	0	0	0	0	0	0	0	0	0	0	0	0	0	0
PAEN-AU_SP102597	0	0	0	10	0	0	0	0	0	0	0	0	0	0	0	0	0	0	0	0	0
PAEN-AU_SP102605	0	0	0	3	0	0	0	5	0	0	0	0	0	0	0	0	0	0	0	0	0
PAEN-AU_SP102611	0	10	0	0	0	0	0	45	44	0	15	0	0	0	0	0	0	0	0	0	0
PAEN-AU_SP102617	0	0	0	203	0	0	0	0	0	0	0	0	0	0	0	0	0	0	0	0	0
PAEN-AU_SP106669	0	0	0	32	0	0	0	20	0	0	0	0	0	0	0	0	0	0	0	0	0
PAEN-AU_SP106718	0	11	0	14	0	0	0	23	0	0	19	0	0	0	0	0	0	0	0	0	0
PAEN-AU_SP106722	0	0	0	12	0	0	0	18	21	0	0	0	0	0	0	0	0	0	0	0	0
PAEN-AU_SP106734	0	0	0	14	0	0	0	0	0	0	0	0	0	0	0	0	0	0	0	0	0
PAEN-AU_SP106750	0	0	0	40	0	0	0	0	0	0	0	0	0	0	0	0	0	0	0	0	0
PAEN-AU_SP106753	0	0	0	13	0	0	0	0	0	0	0	0	0	0	0	0	0	0	0	0	0
PAEN-AU_SP106758	1	0	0	10	0	0	0	11	0	0	0	0	0	0	0	0	0	0	0	0	0
PAEN-AU_SP106797	0	2	0	3	0	0	0	0	0	0	12	0	0	0	0	0	0	0	0	0	0
PAEN-AU_SP106808	0	0	0	26	0	0	0	0	0	0	0	0	0	0	0	0	0	0	0	0	0
PAEN-AU_SP106815	0	0	0	89	0	0	0	0	0	0	0	0	0	0	0	0	0	0	0	0	0
PAEN-AU_SP117043	0	0	0	29	0	0	0	0	0	0	0	0	0	0	0	0	0	0	0	0	0
PAEN-AU_SP117085	0	0	0	40	0	0	0	0	0	0	0	0	0	0	0	0	0	0	0	0	0
PAEN-AU_SP117086	0	0	0	3	0	0	0	5	0	0	0	0	0	0	0	0	0	0	0	0	0
PAEN-AU_SP117223	0	0	0	11	0	0	0	11	0	0	0	0	0	0	0	0	0	0	0	0	0
PAEN-AU_SP117228	0	0	0	5	0	0	0	13	0	0	4	0	0	0	0	0	0	0	0	0	0
PAEN-AU_SP117294	0	0	0	27	0	0	0	0	0	0	0	0	0	0	0	0	0	0	0	0	0
PAEN-AU_SP117331	0	4	0	25	0	0	0	24	0	0	4	0	0	0	0	0	0	0	0	0	0
PAEN-AU_SP117493	0	0	0	0	0	0	0	8	0	0	0	0	0	0	0	0	0	0	0	0	0
PAEN-AU_SP117595	0	0	0	71	0	0	0	0	0	0	0	0	0	0	0	0	0	0	0	0	0
PAEN-AU_SP117667	0	0	0	3	0	0	0	0	5	0	0	0	0	0	0	0	0	0	0	0	0
PAEN-AU_SP117700	0	0	0	56	0	0	0	0	0	0	0	0	0	0	0	0	0	0	0	0	0
PAEN-AU_SP117758	0	9	0	23	0	0	0	51	0	0	7	0	0	0	0	0	0	0	0	0	0
PAEN-AU_SP117796	1	0	0	13	0	0	0	0	0	0	0	0	0	0	0	0	0	0	0	0	0
PAEN-AU_SP117951	0	0	0	5	0	0	0	4	0	0	0	0	0	0	0	0	0	0	0	0	0
PAEN-AU_SP117984	1	0	0	58	0	0	0	0	0	0	0	0	0	0	0	0	0	0	0	0	0
PAEN-AU_SP118043	0	28	0	48	0	0	0	0	0	0	51	0	0	0	0	0	0	0	0	0	0
PAEN-AU_SP118044	0	0	0	2	0	0	0	2	0	0	0	0	0	0	0	0	0	0	0	0	0
PAEN-IT_SP135274	0	0	0	16	0	0	0	0	0	0	0	0	0	0	0	0	0	0	0	0	0
PAEN-IT_SP135282	1	0	0	27	0	0	0	0	0	0	0	0	0	0	0	0	0	0	0	0	0
PAEN-IT_SP135288	0	3	0	14	0	0	0	0	0	0	5	0	0	0	0	0	0	0	0	0	0
PAEN-IT_SP135296	0	11	0	77	0	0	0	0	0	0	0	0	0	0	0	0	0	0	0	0	0
PAEN-IT_SP135305	0	15	0	34	0	0	0	94	0	0	0	0	0	0	0	0	0	0	0	0	0
PAEN-IT_SP135316	0	0	0	7	0	0	0	12	0	0	0	0	0	0	0	0	0	0	0	0	0
PAEN-IT_SP135324	0	0	0	38	0	0	0	0	0	0	0	0	0	0	0	0	0	0	0	0	0
PAEN-IT_SP135328	0	0	0	25	0	0	0	0	0	0	0	0	0	0	0	0	0	0	0	0	0
PAEN-IT_SP135334	1	0	0	25	0	0	0	0	20	0	0	0	0	0	0	0	0	0	0	0	0
PAEN-IT_SP135339	0	0	0	180	0	0	0	0	0	0	0	0	0	0	0	0	0	0	0	0	0
PAEN-IT_SP135346	1	0	0	29	0	0	0	0	0	0	0	0	0	0	0	0	0	0	0	0	0
PAEN-IT_SP135354	0	0	0	15	0	0	0	0	15	0	0	0	0	0	0	0	0	0	0	0	0
PAEN-IT_SP135363	0	3	0	19	0	0	0	0	0	0	0	0	0	0	0	0	0	0	0	0	0
PAEN-IT_SP135372	2	7	0	40	0	0	0	0	0	0	3	0	0	0	0	0	0	0	0	0	0
PAEN-IT_SP135389	1	0	0	64	0	0	0	0	0	0	0	0	0	0	0	0	0	0	0	0	0
PAEN-IT_SP135410	0	14	0	62	0	0	0	0	0	0	0	0	0	0	0	0	0	0	0	0	0
PAEN-IT_SP135416	0	0	0	16	0	0	0	11	0	0	0	0	0	0	0	0	0	0	0	0	0
PAEN-IT_SP135422	0	12	0	53	0	0	0	0	0	0	9	0	0	0	0	0	0	0	0	0	0
PAEN-IT_SP135434	0	0	0	66	0	0	0	0	0	0	0	0	0	0	0	0	0	0	0	0	0
PAEN-IT_SP135440	0	0	0	19	0	0	0	30	0	0	0	0	0	0	0	0	0	0	0	0	0
PAEN-IT_SP135444	0	0	0	1	0	0	0	0	0	0	1	0	0	0	0	0	0	0	0	0	0
PAEN-IT_SP135448	1	0	0	4	0	0	0	0	7	0	0	0	0	0	0	0	0	0	0	0	0
PAEN-IT_SP135451	0	23	0	16	0	0	0	0	0	0	30	0	0	0	0	0	0	0	0	0	0
PAEN-IT_SP135455	0	12	0	86	0	0	0	0	0	0	6	0	0	0	0	0	0	0	0	0	0
PAEN-IT_SP135460	0	0	0	18	0	0	0	0	0	0	0	0	0	0	0	0	0	0	0	0	0
PAEN-IT_SP135463	1	0	0	11	0	0	0	0	0	0	0	0	0	0	0	0	0	0	0	0	0
PAEN-IT_SP135468	0	2	0	5	0	0	0	8	0	0	1	0	0	0	0	0	0	0	0	0	0
PAEN-IT_SP135475	0	3	0	13	0	0	0	0	0	0	13	0	0	0	0	0	0	0	0	0	0
PAEN-IT_SP135478	0	6	0	27	0	0	0	21	0	0	0	0	0	0	0	0	0	0	0	0	0
PAEN-IT_SP135480	1	0	0	6	0	0	0	0	0	0	0	0	0	0	0	0	0	0	0	0	0
PAEN-IT_SP135484	0	0	0	30	0	0	0	0	0	0	0	0	0	0	0	0	0	0	0	0	0
PAEN-IT_SP135488	0	27	0	0	0	0	0	92	90	0	45	0	0	0	0	0	0	0	0	0	0
PAEN-IT_SP135492	0	2	0	3	0	0	0	8	0	0	1	0	0	0	0	0	0	0	0	0	0
PAEN-IT_SP135496	1	11	0	32	0	0	0	0	0	0	6	0	0	0	0	0	0	0	0	0	0
PBCA-DE_SP107356	0	0	0	7	0	0	0	0	0	0	0	0	0	0	0	0	0	0	0	0	0
PBCA-DE_SP107357	2	0	0	0	0	0	0	0	0	0	0	0	0	0	0	0	41	0	0	0	0
PBCA-DE_SP107358	1	0	0	0	0	0	0	0	0	0	0	0	0	0	0	0	15	0	0	0	0
PBCA-DE_SP107359	1	0	0	3	0	0	0	0	0	0	0	0	0	0	0	0	0	0	0	0	10
PBCA-DE_SP107360	0	3	0	5	0	0	0	0	0	0	0	0	0	0	0	0	0	0	0	0	0
PBCA-DE_SP107361	2	0	0	1	0	0	0	0	0	0	0	0	0	0	0	0	13	0	0	0	0
PBCA-DE_SP107362	0	0	0	8	0	0	0	0	0	0	0	0	0	0	0	0	0	0	0	0	9
PBCA-DE_SP107363	0	0	0	7	0	0	0	0	0	0	0	0	0	0	0	0	0	0	0	0	8
PBCA-DE_SP107365	0	0	0	0	0	0	0	0	0	0	0	0	0	0	0	0	0	0	0	0	0
PBCA-DE_SP107369	3	0	0	16	0	0	0	0	0	0	0	0	0	0	0	0	21	0	0	0	0
PBCA-DE_SP107371	1	0	0	9	0	0	0	0	0	0	0	0	0	0	0	0	19	0	0	0	0
PBCA-DE_SP107373	5	0	0	24	0	0	0	0	0	0	0	0	0	0	0	0	35	0	0	0	0
PBCA-DE_SP107377	2	0	0	91	0	0	0	0	0	0	0	0	0	0	0	0	0	0	0	0	0
PBCA-DE_SP107379	0	0	0	0	0	0	0	0	0	0	0	0	0	0	0	0	28	0	0	0	0
PBCA-DE_SP107381	0	0	0	8	0	0	0	0	0	0	0	0	0	0	0	0	0	0	0	0	0
PBCA-DE_SP107384	0	0	0	59	0	0	0	0	0	0	0	0	0	0	0	0	0	0	0	0	0
PBCA-DE_SP107386	0	4	0	0	0	0	0	0	0	0	0	0	0	0	0	0	0	0	0	0	0
PBCA-DE_SP107403	1	0	0	2	0	0	0	0	0	0	0	0	0	0	0	0	20	0	0	0	21
PBCA-DE_SP107404	1	0	0	0	0	0	0	0	0	0	0	0	0	0	0	0	13	0	0	0	0
PBCA-DE_SP107405	2	0	0	21	0	0	0	0	0	0	0	0	0	0	0	0	0	0	0	0	0
PBCA-DE_SP107406	3	0	0	32	0	0	0	0	0	0	0	0	0	0	0	0	25	0	0	0	0
PBCA-DE_SP107407	3	0	0	56	0	0	0	0	0	0	8	0	0	0	0	0	0	0	0	0	0
PBCA-DE_SP107435	2	0	0	8	0	0	0	0	0	0	0	0	0	0	0	0	17	0	0	0	0
PBCA-DE_SP107436	2	0	0	0	0	0	0	0	0	0	4	0	0	0	0	0	15	0	0	0	0
PBCA-DE_SP107437	4	0	0	35	0	0	0	0	0	0	0	0	0	0	0	0	0	0	0	0	0
PBCA-DE_SP107438	0	0	0	0	0	0	0	0	0	0	0	0	0	0	0	0	30	0	0	0	0
PBCA-DE_SP107440	1	0	0	0	0	0	0	0	0	0	0	0	0	0	0	0	17	0	0	0	0
PBCA-DE_SP107441	0	0	0	2	0	0	0	0	0	0	0	0	0	0	0	0	0	0	0	0	8
PBCA-DE_SP107443	0	0	0	0	0	0	0	0	0	0	0	0	0	0	0	0	0	0	0	0	2
PBCA-DE_SP107444	0	0	0	0	0	0	0	0	0	0	0	0	0	0	0	0	8	0	0	0	0
PBCA-DE_SP107446	0	0	0	0	0	0	0	0	0	0	0	0	0	0	0	0	6	0	0	0	0
PBCA-DE_SP107448	1	0	0	8	0	0	0	0	0	0	3	0	0	0	0	0	0	0	0	0	0
PBCA-DE_SP107449	2	0	0	36	0	0	0	0	0	0	0	0	0	0	0	0	0	0	0	0	0
PBCA-DE_SP107451	0	0	0	0	0	0	0	0	0	0	0	0	0	0	0	0	14	0	0	0	0
PBCA-DE_SP107453	0	0	0	0	0	0	0	0	0	0	0	0	0	0	0	0	6	0	0	0	0
PBCA-DE_SP107454	0	7	0	4	0	0	0	0	0	0	14	0	0	0	0	0	0	0	0	0	0
PBCA-DE_SP107455	0	0	0	4	0	0	0	0	0	0	0	0	0	0	0	0	6	0	0	0	0
PBCA-DE_SP107457	0	0	0	0	0	0	0	0	0	0	0	0	0	0	0	0	8	0	0	0	0
PBCA-DE_SP107458	0	0	0	8	0	0	0	0	0	0	0	0	0	0	0	0	0	0	0	0	0
PBCA-DE_SP107459	0	1	0	3	0	0	0	0	0	0	0	0	0	0	0	0	0	0	0	0	0
PBCA-DE_SP107460	0	0	0	0	0	0	0	0	0	0	0	0	0	0	0	0	14	0	0	0	0
PBCA-DE_SP107461	3	0	0	3	0	0	0	0	0	0	0	0	0	0	0	0	0	0	0	0	0
PBCA-DE_SP107462	0	0	0	0	0	0	0	0	0	0	0	0	0	0	0	0	22	0	0	0	0
PBCA-DE_SP107463	0	0	0	0	0	0	0	0	0	0	0	0	0	0	0	0	8	0	0	0	0
PBCA-DE_SP107464	0	1	0	4	0	0	0	0	0	0	1	0	0	0	0	0	0	0	0	0	0
PBCA-DE_SP107466	0	0	0	1	0	0	0	0	0	0	0	0	0	0	0	0	0	0	0	0	3
PBCA-DE_SP107467	0	0	0	7	0	0	0	0	0	0	0	0	0	0	0	0	12	0	0	0	0
PBCA-DE_SP107468	0	0	0	2	0	0	0	0	0	0	4	0	0	0	0	0	0	0	0	0	0
PBCA-DE_SP107469	0	0	0	0	0	0	0	0	0	0	0	0	0	0	0	0	0	0	0	0	0
PBCA-DE_SP107470	0	0	0	0	0	0	0	0	0	0	0	0	0	0	0	0	10	0	0	0	0
PBCA-DE_SP107472	0	0	0	0	0	0	0	0	0	0	0	0	0	0	0	0	16	0	0	0	0
PBCA-DE_SP107473	0	0	0	0	0	0	0	0	0	0	0	0	0	0	0	0	4	0	0	0	0
PBCA-DE_SP107474	0	0	0	1	0	0	0	0	0	0	9	0	0	0	0	0	0	0	0	0	14
PBCA-DE_SP107477	0	0	0	9	0	0	0	0	0	0	0	0	0	0	0	0	0	0	0	0	0
PBCA-DE_SP107478	2	0	0	14	0	0	0	0	0	0	0	0	0	0	0	0	0	0	0	0	0
PBCA-DE_SP107479	0	0	0	4	0	0	0	0	0	0	3	0	0	0	0	0	0	0	0	0	0
PBCA-DE_SP107480	0	0	0	0	0	0	0	0	0	0	0	0	0	0	0	0	2	0	0	0	0
PBCA-DE_SP107545	1	2	0	4	0	0	0	0	0	0	3	0	0	0	0	0	0	0	0	0	0
PBCA-DE_SP107546	2	0	0	3	0	0	0	0	0	0	0	0	0	0	0	0	0	0	0	0	5
PBCA-DE_SP107547	0	0	0	2	0	0	0	0	0	0	0	0	0	0	0	0	0	0	0	0	0
PBCA-DE_SP107548	0	0	0	6	0	0	0	0	0	0	0	0	0	0	0	0	0	0	0	0	0
PBCA-DE_SP107549	1	0	0	6	0	0	0	0	0	0	0	0	0	0	0	0	0	0	0	0	4
PBCA-DE_SP107550	0	3	0	5	0	0	0	0	0	0	3	0	0	0	0	0	0	0	0	0	0
PBCA-DE_SP107552	0	0	0	0	0	0	0	0	0	0	2	0	0	0	0	0	0	0	0	0	0
PBCA-DE_SP107553	0	0	0	0	0	0	0	0	0	0	0	0	0	0	0	0	0	0	0	0	2
PBCA-DE_SP107554	2	0	0	0	0	0	0	0	0	0	0	0	0	0	0	0	27	0	0	0	0
PBCA-DE_SP107555	0	0	0	10	0	0	0	0	0	0	0	0	0	0	0	0	0	0	0	0	0
PBCA-DE_SP107556	0	0	0	0	0	0	0	0	0	0	0	0	0	0	0	0	12	0	0	0	0
PBCA-DE_SP107557	0	0	0	2	0	0	0	0	0	0	0	0	0	0	0	0	0	0	0	0	0
PBCA-DE_SP78659	1	0	0	0	0	0	0	0	0	0	0	0	0	0	0	0	0	0	0	0	3
PBCA-DE_SP78660	0	4	0	0	0	0	0	0	0	0	0	0	0	0	0	0	0	0	0	0	0
PBCA-DE_SP78661	5	0	0	24	0	0	0	0	0	0	0	0	0	0	0	0	0	0	0	0	0
PBCA-DE_SP78662	1	0	0	0	0	0	0	0	0	0	0	0	0	0	0	0	17	0	0	0	0
PBCA-DE_SP78663	0	0	0	11	0	0	0	0	0	0	0	0	0	0	0	0	0	0	0	0	7
PBCA-DE_SP78664	1	0	0	0	0	0	0	0	0	0	0	0	0	0	0	0	15	0	0	0	0
PBCA-DE_SP78665	1	0	0	0	0	0	0	0	0	0	4	0	0	0	0	0	0	0	0	0	0
PBCA-DE_SP78666	0	0	0	0	0	0	0	0	0	0	0	0	0	0	0	0	0	0	0	0	7
PBCA-DE_SP78668	0	0	0	0	0	0	0	0	0	0	0	0	0	0	0	0	0	0	0	0	0
PBCA-DE_SP78671	1	0	0	5	0	0	0	0	0	0	0	0	0	0	0	0	0	0	0	0	0
PBCA-DE_SP78672	4	0	0	0	0	0	0	0	0	0	0	0	0	0	0	0	0	0	0	0	0
PBCA-DE_SP78673	0	0	0	0	0	0	0	0	0	0	0	0	0	0	0	0	6	0	0	0	0
PBCA-DE_SP78674	0	0	0	0	0	0	0	0	0	0	0	0	0	0	0	0	10	0	0	0	0
PBCA-DE_SP78675	1	0	0	0	0	0	0	0	0	0	0	0	0	0	0	0	7	0	0	0	0
PBCA-DE_SP78676	0	0	0	5	0	0	0	0	0	0	0	0	0	0	0	0	0	0	0	0	7
PBCA-DE_SP78677	1	0	0	9	0	0	0	0	0	0	0	0	0	0	0	0	0	0	0	0	0
PBCA-DE_SP78679	1	0	0	0	0	0	0	0	0	0	0	0	0	0	0	0	22	0	0	0	0
PBCA-DE_SP78680	0	0	0	0	0	0	0	0	0	0	0	0	0	0	0	0	6	0	0	0	0
PBCA-DE_SP78709	0	0	0	0	0	0	0	0	0	0	0	0	0	0	0	0	0	0	0	0	4
PBCA-DE_SP78711	0	0	0	0	0	0	0	0	0	0	0	0	0	0	0	0	0	0	0	0	0
PBCA-DE_SP78713	0	0	0	0	0	0	0	0	0	0	0	0	0	0	0	0	23	0	0	0	0
PBCA-DE_SP78714	2	0	0	4	0	0	0	0	0	0	0	0	0	0	0	0	0	0	0	0	0
[truncated: 585 more rows]
