# Supplementary material for: Mapping clustered mutations in cancer reveals APOBEC3 mutagenesis of ecDNA
Source: Nature. 2022 Feb 9;602(7897):510–7. doi: 10.1038/s41586-022-04398-6 (PMC8850194; doi:10.1038/s41586-022-04398-6)
Supplement: Supplementary file 7 — Mutational signature activities of clustered indel events [file 41586_2022_4398_MOESM7_ESM.xlsx]

## Sheet: Supplementary Table 5
Supplementary Table 5	Mutational signature activites of clustered indel events
Samples	ID1	ID2	ID3	ID5	ID6	ID8	ID9	ID10	ID14	ID15	ID18	OTHER
BLCA-US_SP1003	2	0	0	0	0	0	0	0	0	0	0	0
BLCA-US_SP1009	10	0	0	0	0	0	0	0	0	0	0	0
BLCA-US_SP1059	0	0	0	0	0	0	11	0	0	0	0	0
BLCA-US_SP1086	0	0	0	0	0	1	2	0	0	0	0	0
BLCA-US_SP1114	0	0	0	0	0	0	3	0	0	0	0	0
BLCA-US_SP1132	0	0	0	0	0	0	5	0	0	0	0	0
BLCA-US_SP1144	0	2	0	0	0	0	7	0	0	0	0	0
BLCA-US_SP1174	0	0	0	0	0	0	2	0	0	0	0	0
BLCA-US_SP1305	0	0	0	0	0	11	0	0	0	0	0	0
BLCA-US_SP1365	0	12	0	0	0	0	0	0	0	0	0	0
BLCA-US_SP1377	0	0	0	0	0	0	2	0	0	0	0	0
BLCA-US_SP1419	1	1	0	0	0	2	2	0	0	0	0	0
BLCA-US_SP1431	0	0	0	0	0	0	0	0	0	0	0	0
BLCA-US_SP1491	5	0	0	0	0	8	0	0	0	0	0	0
BLCA-US_SP1677	4	0	0	0	0	0	0	0	0	0	0	0
BLCA-US_SP1712	0	0	0	0	0	0	2	0	0	0	0	0
BLCA-US_SP1724	1	0	0	0	0	0	5	0	0	0	0	0
BLCA-US_SP1781	15	0	0	0	0	0	9	0	0	0	0	0
BLCA-US_SP953	0	6	0	0	0	0	0	0	0	0	0	0
BLCA-US_SP96136	0	3	0	0	0	8	12	0	0	0	0	0
BLCA-US_SP963	0	0	0	0	0	0	14	0	0	0	0	0
BLCA-US_SP967	0	0	0	0	0	0	0	0	0	0	0	0
BLCA-US_SP975	0	0	0	0	0	19	0	0	0	0	0	0
BOCA-UK_SP116383	0	2	0	0	0	0	0	0	0	0	0	0
BOCA-UK_SP116385	0	0	0	0	0	1	0	0	0	0	0	0
BOCA-UK_SP116391	0	0	0	0	0	0	0	0	0	0	0	0
BOCA-UK_SP116393	0	0	0	0	0	0	0	0	0	0	0	0
BOCA-UK_SP116401	0	0	0	0	0	0	0	0	0	0	0	0
BOCA-UK_SP116406	0	0	0	0	0	0	0	0	0	2	0	0
BOCA-UK_SP116409	0	0	0	0	0	0	0	0	0	0	0	0
BOCA-UK_SP116412	0	3	0	0	0	0	0	0	0	0	0	0
BOCA-UK_SP116416	0	0	0	0	0	0	0	0	0	0	0	0
BOCA-UK_SP116424	0	0	0	0	0	0	0	0	0	0	0	0
BOCA-UK_SP116431	0	0	0	0	0	2	0	0	0	0	0	0
BOCA-UK_SP116434	0	0	0	0	0	1	0	0	0	0	0	0
BOCA-UK_SP116437	0	0	0	0	0	0	0	0	0	0	0	0
BOCA-UK_SP116440	0	0	0	0	0	0	0	0	0	0	0	0
BOCA-UK_SP116442	0	0	0	0	0	0	0	0	0	0	0	0
BOCA-UK_SP116446	0	0	0	0	0	0	0	0	0	0	0	0
BOCA-UK_SP116448	0	0	0	0	0	0	0	0	0	0	0	0
BOCA-UK_SP116450	0	0	0	0	0	2	0	0	0	2	0	0
BOCA-UK_SP116453	0	0	0	0	0	0	0	0	0	0	0	0
BOCA-UK_SP116456	1	0	0	1	0	0	0	0	0	0	0	0
BOCA-UK_SP116459	0	2	0	0	0	0	0	0	0	0	0	0
BOCA-UK_SP116462	0	0	0	2	0	0	0	0	0	0	0	0
BOCA-UK_SP116465	0	0	0	0	0	2	0	0	0	0	0	0
BOCA-UK_SP116469	3	0	0	0	0	3	0	0	0	4	0	0
BOCA-UK_SP116472	0	0	0	0	0	2	0	0	0	0	0	0
BOCA-UK_SP116475	0	0	0	2	0	0	0	0	0	0	0	0
BOCA-UK_SP116478	0	0	0	0	0	0	0	0	0	0	0	0
BOCA-UK_SP116481	2	0	0	0	0	0	0	0	0	0	0	0
BOCA-UK_SP116484	0	0	0	0	0	0	0	0	0	0	0	0
BOCA-UK_SP116487	0	0	0	0	0	0	0	0	0	0	0	0
BOCA-UK_SP116490	0	0	0	4	0	0	0	0	0	0	0	0
BOCA-UK_SP116493	0	0	0	0	0	0	0	0	0	0	0	0
BOCA-UK_SP116496	0	0	0	0	0	4	0	0	0	5	0	0
BOCA-UK_SP116509	2	3	0	0	0	0	0	0	0	0	0	0
BOCA-UK_SP116512	0	0	0	0	0	0	0	0	0	5	0	0
BOCA-UK_SP116518	0	4	0	0	0	0	0	0	0	11	0	0
BOCA-UK_SP116520	0	0	0	4	0	0	0	0	0	0	0	0
BOCA-UK_SP116523	1	0	0	1	0	0	0	0	0	0	0	0
BOCA-UK_SP116525	4	0	0	0	0	0	0	0	0	0	0	0
BOCA-UK_SP116528	1	1	0	3	0	0	0	0	0	0	0	0
BOCA-UK_SP116531	0	0	0	0	0	0	0	0	0	2	0	0
BOCA-UK_SP116534	0	0	0	2	0	0	0	0	0	0	0	0
BOCA-UK_SP116536	0	0	0	0	0	0	0	0	0	0	0	0
BOCA-UK_SP116539	0	0	0	2	0	0	0	0	0	0	0	0
BOCA-UK_SP116542	0	0	0	0	0	0	0	0	0	0	0	0
BOCA-UK_SP116545	0	0	0	0	0	0	0	0	0	0	0	0
BOCA-UK_SP116548	0	0	0	0	0	0	0	0	0	0	0	0
BOCA-UK_SP116550	0	0	0	0	0	0	0	0	0	0	0	0
BOCA-UK_SP116553	0	0	0	0	0	0	0	0	0	0	0	0
BOCA-UK_SP116557	0	0	0	0	0	0	0	0	0	0	0	0
BOCA-UK_SP116559	0	0	0	0	0	0	0	0	0	0	0	0
BOCA-UK_SP116562	0	0	0	0	0	0	0	0	0	0	0	0
BOCA-UK_SP116564	0	0	0	0	0	0	0	0	0	0	0	0
BOCA-UK_SP116571	0	0	0	0	0	0	0	0	0	0	0	0
BOCA-UK_SP116578	0	0	0	0	0	10	0	0	0	6	0	0
BOCA-UK_SP116582	0	0	0	0	0	0	0	0	0	6	0	0
BOCA-UK_SP116586	0	0	0	0	0	0	0	0	0	0	0	0
BOCA-UK_SP116589	5	0	0	0	0	8	0	0	0	0	0	0
BOCA-UK_SP116593	0	0	0	0	0	0	0	0	0	0	0	0
BOCA-UK_SP116596	0	0	0	2	0	0	0	0	0	0	0	0
BOCA-UK_SP116599	0	0	0	0	0	0	0	0	0	0	0	0
BRCA-EU_SP116946	0	0	0	0	0	0	0	0	0	0	0	0
BRCA-EU_SP116947	0	0	0	0	0	0	0	0	0	0	0	0
BRCA-EU_SP116948	0	0	0	0	0	0	0	0	0	0	0	0
BRCA-EU_SP116963	0	0	0	0	0	0	0	0	0	0	0	0
BRCA-EU_SP116991	0	0	0	0	1	0	0	0	0	0	0	0
BRCA-EU_SP117011	0	0	0	0	0	0	0	0	0	0	0	0
BRCA-EU_SP117032	0	0	0	0	0	0	0	0	0	0	0	0
BRCA-EU_SP117057	0	0	0	0	0	0	0	0	0	0	0	0
BRCA-EU_SP117078	0	0	0	4	0	0	0	0	0	0	0	0
BRCA-EU_SP117079	0	0	0	0	0	0	0	1	0	0	0	0
BRCA-EU_SP117105	0	0	0	4	0	0	0	0	0	0	0	0
BRCA-EU_SP117108	0	0	0	0	0	0	0	0	0	0	0	0
BRCA-EU_SP117113	0	0	0	0	0	0	0	0	0	0	0	0
BRCA-EU_SP117126	0	0	0	2	0	0	0	0	0	0	0	0
BRCA-EU_SP117127	0	0	0	0	0	0	0	0	0	0	0	0
BRCA-EU_SP117136	0	0	0	0	0	0	0	0	0	0	0	0
BRCA-EU_SP117162	0	0	0	0	0	0	0	0	0	0	0	0
BRCA-EU_SP117244	0	0	0	0	0	0	0	0	0	0	0	0
BRCA-EU_SP117245	0	0	0	0	0	0	0	0	0	0	0	0
BRCA-EU_SP117247	0	0	0	0	0	0	0	0	0	0	0	0
BRCA-EU_SP117250	0	0	0	0	0	0	0	0	0	0	0	0
BRCA-EU_SP117257	0	0	0	0	0	0	0	2	0	0	0	0
BRCA-EU_SP117312	0	0	0	1	0	0	0	0	0	0	0	0
BRCA-EU_SP117344	0	0	0	23	43	0	0	0	0	0	0	0
BRCA-EU_SP117354	0	0	0	0	1	0	0	1	0	0	0	0
BRCA-EU_SP117362	0	0	0	3	0	0	0	0	0	0	0	0
BRCA-EU_SP117363	0	0	0	3	0	0	0	0	0	0	0	0
BRCA-EU_SP117369	0	0	0	0	0	0	0	0	0	0	0	0
BRCA-EU_SP117370	0	0	0	0	0	0	0	0	0	0	0	0
BRCA-EU_SP117372	0	0	0	1	0	0	0	0	0	0	0	0
BRCA-EU_SP117378	0	0	0	0	0	0	0	0	0	0	0	0
BRCA-EU_SP117402	0	0	0	0	0	0	0	0	0	0	0	0
BRCA-EU_SP117409	0	0	0	0	99	0	0	0	0	0	0	0
BRCA-EU_SP117454	0	0	0	0	0	0	0	0	0	0	0	0
BRCA-EU_SP117470	0	0	0	16	21	0	0	0	0	0	0	0
BRCA-EU_SP117538	0	0	0	41	44	0	0	0	0	0	0	0
BRCA-EU_SP117552	0	0	0	0	0	0	0	0	0	0	0	0
BRCA-EU_SP117586	0	0	0	0	0	0	0	1	0	0	0	0
BRCA-EU_SP117593	0	0	0	0	0	0	0	0	0	0	0	0
BRCA-EU_SP117598	0	0	0	3	0	0	0	0	0	0	0	0
BRCA-EU_SP117614	0	0	0	0	0	0	0	0	0	0	0	0
BRCA-EU_SP117618	0	0	0	0	0	0	0	0	0	0	0	0
BRCA-EU_SP117629	0	0	0	8	13	0	0	9	0	0	0	0
BRCA-EU_SP117639	0	0	0	0	4	0	0	0	0	0	0	0
BRCA-EU_SP117676	0	0	0	0	0	0	0	0	0	0	0	0
BRCA-EU_SP117698	0	0	0	0	0	0	0	2	0	0	0	0
BRCA-EU_SP117709	0	0	0	0	0	0	0	0	0	0	0	0
BRCA-EU_SP117710	0	0	0	2	0	0	0	0	0	0	0	0
BRCA-EU_SP117724	0	0	0	0	0	0	0	0	0	0	0	0
BRCA-EU_SP117728	0	0	0	0	0	0	0	0	0	0	0	0
BRCA-EU_SP117778	0	0	0	1	0	0	0	0	0	0	0	0
BRCA-EU_SP117785	0	0	0	0	0	0	0	0	0	0	0	0
BRCA-EU_SP117800	0	0	0	2	0	0	0	0	0	0	0	0
BRCA-EU_SP117812	0	0	0	0	0	0	0	1	0	0	0	0
BRCA-EU_SP117834	0	0	0	6	0	0	0	0	0	0	0	0
BRCA-EU_SP117840	0	0	0	0	0	0	0	0	0	0	0	0
BRCA-EU_SP117850	0	0	0	0	0	0	0	0	0	0	0	0
BRCA-EU_SP117882	0	0	0	0	0	0	0	0	0	0	0	0
BRCA-EU_SP117887	0	0	0	20	23	0	0	0	0	0	0	0
BRCA-EU_SP117901	0	0	0	2	0	0	0	0	0	0	0	0
BRCA-EU_SP117919	0	0	0	0	46	0	0	0	0	0	0	0
BRCA-EU_SP117933	0	0	0	0	0	0	0	2	0	0	0	0
BRCA-EU_SP117944	0	0	0	7	0	0	0	6	0	0	0	0
BRCA-EU_SP117983	0	0	0	0	0	0	0	0	0	0	0	0
BRCA-EU_SP118012	0	0	0	0	0	0	0	0	0	0	0	0
BRCA-EU_SP118038	0	0	0	0	0	0	0	0	0	0	0	0
BRCA-EU_SP118073	0	0	0	0	0	0	0	0	0	0	0	0
BRCA-EU_SP118074	0	0	0	0	0	0	0	4	0	0	0	0
BRCA-EU_SP118077	0	0	0	1	0	0	0	0	0	0	0	0
BRCA-EU_SP124191	0	0	0	0	0	0	0	0	0	0	0	0
BRCA-EU_SP124193	0	0	0	0	0	0	0	0	0	0	0	0
BRCA-EU_SP124195	0	0	0	0	0	0	0	0	0	0	0	0
BRCA-EU_SP124197	0	0	0	30	35	0	0	0	0	0	0	0
BRCA-EU_SP124199	0	0	0	0	0	0	0	0	0	0	0	0
BRCA-EU_SP124201	0	0	0	0	0	0	0	0	0	0	0	0
BRCA-EU_SP124207	0	0	0	6	0	0	0	0	0	0	0	0
BRCA-UK_SP116331	0	0	0	0	2	0	0	0	0	0	0	0
BRCA-UK_SP116333	0	0	0	0	4	0	0	4	0	0	0	0
BRCA-UK_SP116335	0	0	0	4	0	0	0	0	0	0	0	0
BRCA-UK_SP116339	0	0	0	0	2	0	0	0	0	0	0	0
BRCA-UK_SP116341	0	0	0	0	28	0	0	24	0	0	0	0
BRCA-UK_SP116343	0	0	0	0	4	0	0	0	0	0	0	0
BRCA-UK_SP116345	0	0	0	0	0	0	0	0	0	0	0	0
BRCA-UK_SP116347	0	0	0	0	1	0	0	0	0	0	0	0
BRCA-UK_SP116349	0	0	0	0	0	0	0	0	0	0	0	0
BRCA-UK_SP116351	0	0	0	2	0	0	0	0	0	0	0	0
BRCA-UK_SP116353	0	0	0	0	3	0	0	0	0	0	0	0
BRCA-UK_SP116355	0	0	0	0	5	0	0	0	0	0	0	0
BRCA-UK_SP116357	0	0	0	0	11	0	0	0	0	0	0	0
BRCA-UK_SP116359	0	0	0	15	7	0	0	0	0	0	0	0
BRCA-UK_SP116361	0	0	0	0	0	0	0	2	0	0	0	0
BRCA-UK_SP116363	0	0	0	0	9	0	0	0	0	0	0	0
BRCA-UK_SP116365	0	0	0	5	0	0	0	0	0	0	0	0
BRCA-UK_SP116367	0	0	0	4	0	0	0	0	0	0	0	0
BRCA-UK_SP116369	0	0	0	40	75	0	0	31	0	0	0	0
BRCA-UK_SP116371	0	0	0	12	0	0	0	0	0	0	0	0
BRCA-UK_SP116373	0	0	0	0	26	0	0	0	0	0	0	0
BRCA-UK_SP116375	0	0	0	4	0	0	0	0	0	0	0	0
BRCA-UK_SP116377	0	0	0	13	0	0	0	0	0	0	0	0
BRCA-UK_SP116379	0	0	0	1	0	0	0	0	0	0	0	0
BRCA-UK_SP2143	0	0	0	0	0	0	0	0	0	0	0	0
BRCA-UK_SP2144	0	0	0	0	11	0	0	0	0	0	0	0
BRCA-UK_SP2145	0	0	0	26	44	0	0	0	0	0	0	0
BRCA-UK_SP2146	0	0	0	0	2	0	0	0	0	0	0	0
BRCA-UK_SP2147	0	0	0	45	86	0	0	0	0	0	0	0
BRCA-UK_SP2148	0	0	0	3	0	0	0	0	0	0	0	0
BRCA-UK_SP2150	0	0	0	0	0	0	0	0	0	0	0	0
BRCA-UK_SP2151	0	0	0	0	0	0	0	0	0	0	0	0
BRCA-UK_SP2152	0	0	0	2	0	0	0	0	0	0	0	0
BRCA-UK_SP2153	0	0	0	0	2	0	0	0	0	0	0	0
BRCA-UK_SP2154	0	0	0	47	73	0	0	48	0	0	0	0
BRCA-UK_SP2155	0	0	0	60	117	0	0	0	0	0	0	0
BRCA-UK_SP2156	0	0	0	0	0	0	0	0	0	0	0	0
BRCA-UK_SP2157	0	0	0	0	0	0	0	0	0	0	0	0
BRCA-UK_SP2158	0	0	0	0	4	0	0	0	0	0	0	0
BRCA-UK_SP2159	0	0	0	0	0	0	0	0	0	0	0	0
BRCA-UK_SP2160	0	0	0	1	0	0	0	0	0	0	0	0
BRCA-UK_SP2293	0	0	0	0	0	0	0	8	0	0	0	0
BRCA-UK_SP2349	0	0	0	4	0	0	0	0	0	0	0	0
BRCA-UK_SP2357	0	0	0	0	4	0	0	0	0	0	0	0
BRCA-US_SP10084	0	0	0	19	0	0	0	0	0	0	0	0
BRCA-US_SP10150	0	0	0	0	0	0	0	1	0	0	0	0
BRCA-US_SP10470	0	0	0	0	30	0	0	15	0	0	0	0
BRCA-US_SP10563	0	0	0	6	0	0	0	0	0	0	0	0
BRCA-US_SP10635	0	0	0	1	0	0	0	0	0	0	0	0
BRCA-US_SP10944	0	0	0	2	0	0	0	0	0	0	0	0
BRCA-US_SP11045	0	0	0	0	0	0	0	0	0	0	0	0
BRCA-US_SP11171	0	0	0	0	13	0	0	0	0	0	0	0
BRCA-US_SP11235	0	0	0	0	0	0	0	0	0	0	0	0
BRCA-US_SP11292	0	0	0	0	0	0	0	0	0	0	0	0
BRCA-US_SP11808	0	0	0	8	0	0	0	0	0	0	0	0
BRCA-US_SP11878	0	0	0	5	0	0	0	0	0	0	0	0
BRCA-US_SP11948	0	0	0	0	6	0	0	0	0	0	0	0
BRCA-US_SP12049	0	0	0	0	24	0	0	0	0	0	0	0
BRCA-US_SP12186	0	0	0	0	0	0	0	10	0	0	0	0
BRCA-US_SP12856	0	0	0	1	0	0	0	0	0	0	0	0
BRCA-US_SP13036	0	0	0	2	0	0	0	0	0	0	0	0
BRCA-US_SP2714	0	0	0	0	68	0	0	0	0	0	0	0
BRCA-US_SP2731	0	0	0	0	0	0	0	0	0	0	0	0
BRCA-US_SP2766	0	0	0	0	37	0	0	0	0	0	0	0
BRCA-US_SP2781	0	0	0	1	0	0	0	0	0	0	0	0
BRCA-US_SP2793	0	0	0	17	24	0	0	13	0	0	0	0
BRCA-US_SP2799	0	0	0	0	0	0	0	0	0	0	0	0
BRCA-US_SP2801	0	0	0	2	0	0	0	0	0	0	0	0
BRCA-US_SP2826	0	0	0	0	0	0	0	0	0	0	0	0
BRCA-US_SP2881	0	0	0	6	0	0	0	0	0	0	0	0
BRCA-US_SP2997	0	0	0	1	0	0	0	0	0	0	0	0
BRCA-US_SP3016	0	0	0	0	16	0	0	0	0	0	0	0
BRCA-US_SP3368	0	0	0	0	0	0	0	0	0	0	0	0
BRCA-US_SP3415	0	0	0	0	6	0	0	0	0	0	0	0
BRCA-US_SP3631	0	0	0	0	0	0	0	2	0	0	0	0
BRCA-US_SP4265	0	0	0	0	0	0	0	0	0	0	0	0
BRCA-US_SP4472	0	0	0	0	28	0	0	0	0	0	0	0
BRCA-US_SP4523	0	0	0	7	0	0	0	0	0	0	0	0
BRCA-US_SP4535	0	0	0	2	0	0	0	0	0	0	0	0
BRCA-US_SP4557	0	0	0	0	2	0	0	0	0	0	0	0
BRCA-US_SP4593	0	0	0	0	0	0	0	0	0	0	0	0
BRCA-US_SP4820	0	0	0	73	116	0	0	100	0	0	0	0
BRCA-US_SP4875	0	0	0	15	24	0	0	0	0	0	0	0
BRCA-US_SP5017	0	0	0	0	0	0	0	0	0	0	0	0
BRCA-US_SP5052	0	0	0	0	24	0	0	0	0	0	0	0
BRCA-US_SP5279	0	0	0	10	0	0	0	0	0	0	0	0
BRCA-US_SP5381	0	0	0	0	0	0	0	2	0	0	0	0
BRCA-US_SP5393	0	0	0	0	1	0	0	0	0	0	0	0
BRCA-US_SP5448	0	0	0	0	0	0	0	8	0	0	0	0
BRCA-US_SP5473	0	0	0	4	0	0	0	0	0	0	0	0
BRCA-US_SP5559	0	0	0	12	0	0	0	0	0	0	0	0
BRCA-US_SP5636	0	0	0	0	7	0	0	0	0	0	0	0
BRCA-US_SP5666	0	0	0	0	0	0	0	0	0	0	0	0
BRCA-US_SP5784	0	0	0	1	0	0	0	0	0	0	0	0
BRCA-US_SP5808	0	0	0	9	0	0	0	0	0	0	0	0
BRCA-US_SP5820	0	0	0	2	0	0	0	0	0	0	0	0
BRCA-US_SP5844	0	0	0	4	0	0	0	0	0	0	0	0
BRCA-US_SP5980	0	0	0	0	62	0	0	0	0	0	0	0
BRCA-US_SP6115	0	0	0	2	0	0	0	0	0	0	0	0
BRCA-US_SP6223	0	0	0	6	0	0	0	0	0	0	0	0
BRCA-US_SP6429	0	0	0	10	14	0	0	0	0	0	0	0
BRCA-US_SP6519	0	0	0	0	1	0	0	0	0	0	0	0
BRCA-US_SP6673	0	0	0	0	98	0	0	96	0	0	0	0
BRCA-US_SP6730	0	0	0	4	0	0	0	0	0	0	0	0
BRCA-US_SP6766	0	0	0	0	0	0	0	0	0	0	0	0
BRCA-US_SP6813	0	0	0	0	0	0	0	11	0	0	0	0
BRCA-US_SP6825	0	0	0	0	0	0	0	0	0	0	0	0
BRCA-US_SP7171	0	0	0	0	0	0	0	0	0	0	0	0
BRCA-US_SP7291	0	0	0	0	6	0	0	0	0	0	0	0
BRCA-US_SP7378	0	0	0	0	4	0	0	0	0	0	0	0
BRCA-US_SP7421	0	0	0	5	0	0	0	0	0	0	0	0
BRCA-US_SP7456	0	0	0	0	0	0	0	0	0	0	0	0
BRCA-US_SP7692	0	0	0	0	6	0	0	0	0	0	0	0
BRCA-US_SP7785	0	0	0	0	14	0	0	0	0	0	0	0
BRCA-US_SP8085	0	0	0	0	0	0	0	0	0	0	0	0
BRCA-US_SP8157	0	0	0	0	0	0	0	0	0	0	0	0
BRCA-US_SP8229	0	0	0	0	0	0	0	0	0	0	0	0
BRCA-US_SP8394	0	0	0	0	0	0	0	2	0	0	0	0
BRCA-US_SP8532	0	0	0	2	0	0	0	0	0	0	0	0
BRCA-US_SP8564	0	0	0	4	0	0	0	0	0	0	0	0
BRCA-US_SP8660	0	0	0	11	13	0	0	0	0	0	0	0
BRCA-US_SP8795	0	0	0	22	0	0	0	0	0	0	0	0
BRCA-US_SP8831	0	0	0	0	170	0	0	61	0	0	0	0
BRCA-US_SP8891	0	0	0	0	19	0	0	11	0	0	0	0
BRCA-US_SP8987	0	0	0	0	63	0	0	0	0	0	0	0
BRCA-US_SP9251	0	0	0	0	0	0	0	0	0	0	0	0
BRCA-US_SP9433	0	0	0	0	0	0	0	0	0	0	0	0
BRCA-US_SP9481	0	0	0	0	0	0	0	0	0	0	0	0
BRCA-US_SP96147	0	0	0	2	0	0	0	0	0	0	0	0
BRCA-US_SP96163	0	0	0	0	9	0	0	7	0	0	0	0
BRCA-US_SP9648	0	0	0	13	11	0	0	0	0	0	0	0
BRCA-US_SP96511	0	0	0	59	113	0	0	0	0	0	0	0
BRCA-US_SP9816	0	0	0	0	16	0	0	0	0	0	0	0
BRCA-US_SP9930	0	0	0	0	6	0	0	9	0	0	0	0
BRCA-US_SP9979	0	0	0	0	0	0	0	0	0	0	0	0
BTCA-SG_SP117017	0	0	0	0	0	0	2	0	0	0	0	0
BTCA-SG_SP117031	5	0	0	0	0	0	5	0	0	0	0	0
BTCA-SG_SP117332	0	3	0	0	0	0	0	0	0	0	0	0
BTCA-SG_SP117425	0	0	0	0	0	0	4	0	0	0	0	0
BTCA-SG_SP117556	1	3	0	0	0	0	2	0	0	0	0	0
BTCA-SG_SP117621	3	5	0	0	0	0	0	0	0	0	0	0
BTCA-SG_SP117627	0	0	0	0	0	0	0	0	0	0	0	0
BTCA-SG_SP117655	2	0	0	0	0	0	2	0	0	0	0	0
BTCA-SG_SP117712	8	0	0	0	0	0	0	0	0	0	0	0
BTCA-SG_SP117759	0	0	0	0	0	0	2	0	0	0	0	0
BTCA-SG_SP117775	0	0	0	0	0	0	11	0	0	0	0	0
BTCA-SG_SP117930	3	2	0	0	0	0	4	0	0	0	0	0
CESC-US_SP107575	0	0	0	0	0	0	0	0	0	0	0	6
CESC-US_SP107595	0	0	0	0	0	0	0	0	0	0	0	27
CESC-US_SP107603	0	0	0	0	0	0	0	0	0	0	0	1
CESC-US_SP107607	0	0	0	0	0	0	0	0	0	0	0	2
CESC-US_SP107624	0	0	0	0	0	0	0	0	0	0	0	0
CESC-US_SP107640	0	0	0	0	0	0	0	0	0	0	0	4
CESC-US_SP107650	0	0	0	0	0	0	0	0	0	0	0	0
CESC-US_SP109801	0	0	0	0	0	0	0	0	0	0	0	2
CESC-US_SP109941	0	0	0	0	0	0	0	0	0	0	0	0
CESC-US_SP109953	0	0	0	0	0	0	0	0	0	0	0	0
CESC-US_SP109957	0	0	0	0	0	0	0	0	0	0	0	1
CESC-US_SP114016	0	0	0	0	0	0	0	0	0	0	0	4
CESC-US_SP114020	0	0	0	0	0	0	0	0	0	0	0	7
CESC-US_SP114032	0	0	0	0	0	0	0	0	0	0	0	2
CESC-US_SP13072	0	0	0	0	0	0	0	0	0	0	0	2
CESC-US_SP13078	0	0	0	0	0	0	0	0	0	0	0	0
CESC-US_SP13084	0	0	0	0	0	0	0	0	0	0	0	0
CESC-US_SP13206	0	0	0	0	0	0	0	0	0	0	0	4
CESC-US_SP13242	0	0	0	0	0	0	0	0	0	0	0	2
CESC-US_SP96540	0	0	0	0	0	0	0	0	0	0	0	4
CLLE-ES_SP115057	0	0	0	0	0	0	0	0	0	0	0	0
CLLE-ES_SP115060	0	0	0	0	0	0	0	0	0	0	0	0
CLLE-ES_SP115064	0	0	0	0	0	0	0	0	0	0	0	0
CLLE-ES_SP115070	0	0	0	0	0	0	0	0	0	0	0	0
CLLE-ES_SP115073	0	0	0	0	0	0	0	0	0	0	0	0
CLLE-ES_SP115085	0	0	0	0	0	0	0	0	0	0	0	0
CLLE-ES_SP115089	0	0	0	0	0	0	0	0	0	0	0	0
CLLE-ES_SP115093	4	0	0	0	0	0	0	0	0	0	0	0
CLLE-ES_SP115097	0	0	0	0	0	0	0	0	0	0	0	0
CLLE-ES_SP115099	0	0	0	0	0	0	2	0	0	0	0	0
CLLE-ES_SP115102	0	0	0	0	0	0	0	0	0	0	0	0
CLLE-ES_SP115105	0	0	0	0	0	0	0	0	0	0	0	0
CLLE-ES_SP115108	0	0	0	0	0	0	3	0	0	0	0	0
CLLE-ES_SP115111	0	4	0	0	0	0	0	0	0	0	0	0
CLLE-ES_SP115114	0	0	0	0	0	0	0	0	0	0	0	0
CLLE-ES_SP115117	0	0	0	0	0	0	0	0	0	0	0	0
CLLE-ES_SP115125	0	0	0	0	0	0	0	0	0	0	0	0
CLLE-ES_SP115128	0	1	0	0	0	0	0	0	0	0	0	0
CLLE-ES_SP115131	0	0	0	0	0	0	0	0	0	0	0	0
CLLE-ES_SP116728	0	0	0	0	0	0	0	0	0	0	0	0
CLLE-ES_SP116730	0	0	0	0	0	0	0	0	0	0	0	0
CLLE-ES_SP116732	0	0	0	0	0	0	0	0	0	0	0	0
CLLE-ES_SP116734	0	0	0	0	0	8	0	0	0	0	0	0
CLLE-ES_SP116736	0	0	0	0	0	1	0	0	0	0	0	0
CLLE-ES_SP116738	0	0	0	0	0	0	0	0	0	0	0	0
CLLE-ES_SP116740	0	2	0	0	0	0	0	0	0	0	0	0
CLLE-ES_SP116744	0	0	0	0	0	2	0	0	0	0	0	0
CLLE-ES_SP116746	0	0	0	0	0	0	0	0	0	0	0	0
CLLE-ES_SP116748	0	0	0	0	0	4	0	0	0	0	0	0
CLLE-ES_SP116750	0	0	0	0	0	0	0	0	0	0	0	0
CLLE-ES_SP116752	0	0	0	0	0	0	0	0	0	0	0	0
CLLE-ES_SP116754	0	2	0	0	0	0	0	0	0	0	0	0
CLLE-ES_SP116756	0	0	0	0	0	0	0	0	0	0	0	0
CLLE-ES_SP116758	0	0	0	0	0	0	6	0	0	0	0	0
CLLE-ES_SP116760	0	0	0	0	0	0	2	0	0	0	0	0
CLLE-ES_SP116764	0	0	0	0	0	0	0	0	0	0	0	0
CLLE-ES_SP116766	0	0	0	0	0	0	2	0	0	0	0	0
CLLE-ES_SP116768	0	0	0	0	0	0	0	0	0	0	0	0
CLLE-ES_SP116770	0	0	0	0	0	0	0	0	0	0	0	0
CLLE-ES_SP116772	0	0	0	0	0	2	0	0	0	0	0	0
CLLE-ES_SP116774	0	0	0	0	0	0	0	0	0	0	0	0
CLLE-ES_SP116776	0	0	0	0	0	0	0	0	0	0	0	0
CLLE-ES_SP116780	0	0	0	0	0	0	0	0	0	0	0	0
CLLE-ES_SP116782	0	0	0	0	0	0	1	0	0	0	0	0
CLLE-ES_SP13278	0	0	0	0	0	0	0	0	0	0	0	0
CLLE-ES_SP13279	0	0	0	0	0	0	0	0	0	0	0	0
CLLE-ES_SP13280	1	0	0	0	0	0	0	0	0	0	0	0
CLLE-ES_SP13281	0	0	0	0	0	0	0	0	0	0	0	0
CLLE-ES_SP13283	0	0	0	0	0	0	0	0	0	0	0	0
CLLE-ES_SP13291	0	0	0	0	0	0	0	0	0	0	0	0
CLLE-ES_SP13293	0	0	0	0	0	0	2	0	0	0	0	0
CLLE-ES_SP13297	0	0	0	0	0	0	0	0	0	0	0	0
CLLE-ES_SP13299	0	0	0	0	0	0	0	0	0	0	0	0
CLLE-ES_SP13307	0	0	0	0	0	0	0	0	0	0	0	0
CLLE-ES_SP13311	0	0	0	0	0	0	1	0	0	0	0	0
CLLE-ES_SP13315	0	0	0	0	0	0	0	0	0	0	0	0
CLLE-ES_SP13317	0	0	0	0	0	0	2	0	0	0	0	0
CLLE-ES_SP13319	0	0	0	0	0	0	0	0	0	0	0	0
CLLE-ES_SP13323	0	0	0	0	0	0	0	0	0	0	0	0
CLLE-ES_SP13325	0	0	0	0	0	0	0	0	0	0	0	0
CLLE-ES_SP13327	0	0	0	0	0	0	0	0	0	0	0	0
CLLE-ES_SP13331	0	0	0	0	0	0	0	0	0	0	0	0
CLLE-ES_SP13339	0	0	0	0	0	0	0	0	0	0	0	0
CLLE-ES_SP13347	0	0	0	0	0	0	2	0	0	0	0	0
CLLE-ES_SP13359	0	0	0	0	0	1	1	0	0	0	0	0
CLLE-ES_SP13361	1	0	0	0	0	0	0	0	0	0	0	0
CLLE-ES_SP13363	0	0	0	0	0	0	0	0	0	0	0	0
CLLE-ES_SP13365	0	0	0	0	0	0	0	0	0	0	0	0
CLLE-ES_SP13367	0	0	0	0	0	1	0	0	0	0	0	0
CLLE-ES_SP13379	0	0	0	0	0	0	0	0	0	0	0	0
CLLE-ES_SP13399	0	0	0	0	0	0	0	0	0	0	0	0
CLLE-ES_SP13421	0	0	0	0	0	0	0	0	0	0	0	0
CLLE-ES_SP13433	0	0	0	0	0	0	0	0	0	0	0	0
CLLE-ES_SP13442	0	0	0	0	0	1	1	0	0	0	0	0
CLLE-ES_SP13478	0	0	0	0	0	0	0	0	0	0	0	0
CLLE-ES_SP13481	0	0	0	0	0	0	0	0	0	0	0	0
CLLE-ES_SP13487	0	0	0	0	0	0	2	0	0	0	0	0
CLLE-ES_SP13490	0	0	0	0	0	0	0	0	0	0	0	0
CLLE-ES_SP13509	0	0	0	0	0	0	0	0	0	0	0	0
CLLE-ES_SP13514	0	2	0	0	0	0	0	0	0	0	0	0
CLLE-ES_SP13539	0	0	0	0	0	0	0	0	0	0	0	0
CLLE-ES_SP13594	0	0	0	0	0	0	0	0	0	0	0	0
CLLE-ES_SP13619	0	0	0	0	0	0	0	0	0	0	0	0
CLLE-ES_SP13624	0	0	0	0	0	0	0	0	0	0	0	0
CLLE-ES_SP13671	0	0	0	0	0	0	4	0	0	0	0	0
CLLE-ES_SP13677	0	0	0	0	0	0	0	0	0	0	0	0
CLLE-ES_SP13683	0	0	0	0	0	1	0	0	0	0	0	0
CLLE-ES_SP96834	0	0	0	0	0	1	0	0	0	0	0	0
CLLE-ES_SP96882	0	0	0	0	0	0	1	0	0	0	0	0
CLLE-ES_SP96888	0	0	0	0	0	0	0	0	0	0	0	0
CMDI-UK_SP116784	0	0	0	0	0	0	0	0	0	0	0	0
CMDI-UK_SP116789	0	0	0	0	0	0	0	0	0	0	0	0
CMDI-UK_SP116794	0	0	0	0	0	0	0	0	0	0	0	0
CMDI-UK_SP116797	0	0	0	0	0	0	0	0	0	0	0	0
CMDI-UK_SP116802	0	0	0	0	0	0	0	0	0	0	0	0
CMDI-UK_SP116804	0	0	0	0	0	0	0	0	0	0	0	0
CMDI-UK_SP116812	0	0	0	0	0	0	0	0	0	0	0	0
CMDI-UK_SP116819	0	0	0	0	0	0	0	0	0	0	0	0
CMDI-UK_SP116824	0	0	0	0	0	0	0	0	0	0	0	0
CMDI-UK_SP116829	0	0	0	0	0	0	0	0	0	0	0	0
CMDI-UK_SP116835	0	0	0	0	0	0	0	0	0	0	0	0
CMDI-UK_SP116839	0	0	0	0	0	0	0	0	0	0	0	0
CMDI-UK_SP116848	0	0	0	0	0	0	0	0	0	0	0	0
CMDI-UK_SP116853	0	0	0	0	0	0	0	0	0	0	0	0
CMDI-UK_SP116857	0	0	0	0	0	0	0	0	0	0	0	0
CMDI-UK_SP116862	0	0	0	0	0	0	0	0	0	0	0	0
CMDI-UK_SP116866	0	0	0	0	0	0	0	0	0	0	0	0
CMDI-UK_SP116871	0	0	0	0	0	0	0	0	0	0	0	0
CMDI-UK_SP116878	0	0	0	0	0	0	0	0	0	0	0	0
CMDI-UK_SP116885	0	0	0	0	0	0	5	0	0	0	0	0
CMDI-UK_SP116888	0	0	0	0	0	0	0	0	0	0	0	0
CMDI-UK_SP116891	0	0	0	0	0	0	0	0	0	0	0	0
CMDI-UK_SP116897	0	0	0	0	0	0	0	0	0	0	0	0
CMDI-UK_SP116902	0	0	0	0	0	0	0	0	0	0	0	0
CMDI-UK_SP116904	0	0	0	0	0	0	0	0	0	0	0	0
CMDI-UK_SP116909	0	0	0	0	0	0	0	0	0	0	0	0
CMDI-UK_SP116913	0	0	0	0	0	0	0	0	0	0	0	0
CMDI-UK_SP116919	0	0	0	0	0	0	0	0	0	0	0	0
CMDI-UK_SP116923	0	0	0	0	0	0	2	0	0	0	0	0
CMDI-UK_SP116927	0	0	0	0	0	0	0	0	0	0	0	0
COAD-US_SP119755	4	5	0	0	0	0	9	0	0	0	0	0
COAD-US_SP16886	20	0	0	0	0	0	0	0	0	0	0	0
COAD-US_SP16934	2	0	0	0	0	0	2	0	4	0	0	0
COAD-US_SP16958	7	0	0	0	0	0	0	0	0	0	0	0
COAD-US_SP17016	4	4	0	0	0	0	0	0	0	0	0	0
COAD-US_SP17294	2	0	0	0	0	0	0	0	0	0	0	0
COAD-US_SP17329	4	2	0	0	0	0	0	0	0	0	0	0
COAD-US_SP17430	0	0	0	0	0	0	0	0	0	0	0	0
COAD-US_SP17905	12	0	0	0	0	0	0	0	30	0	0	0
COAD-US_SP18121	1	0	0	0	0	0	0	0	2	0	0	0
COAD-US_SP18787	0	0	0	0	0	0	0	0	0	0	0	0
COAD-US_SP18946	2	0	0	0	0	0	0	0	8	0	0	0
COAD-US_SP19215	0	0	0	0	0	0	4	0	0	0	0	0
COAD-US_SP19295	6	0	0	0	0	0	0	0	0	0	0	0
COAD-US_SP19582	2	0	0	0	0	0	2	0	0	0	0	0
COAD-US_SP19606	0	5	0	0	0	0	7	0	5	0	0	0
COAD-US_SP19670	0	0	0	0	0	0	2	0	0	0	0	0
COAD-US_SP19750	0	0	0	0	0	0	2	0	0	0	0	0
COAD-US_SP19983	0	1	0	0	0	0	5	0	0	0	0	0
COAD-US_SP20993	18	0	0	0	0	0	0	0	0	0	0	0
COAD-US_SP21057	0	0	0	0	0	0	0	0	0	0	0	0
COAD-US_SP21193	6	0	0	0	0	0	0	0	0	0	0	0
COAD-US_SP21400	0	0	0	0	0	0	0	0	0	0	0	0
COAD-US_SP21528	5	3	0	0	0	0	0	0	0	0	0	0
COAD-US_SP22031	2	2	0	0	0	0	0	0	0	0	0	0
COAD-US_SP22750	8	10	0	0	0	0	0	0	0	0	0	0
COAD-US_SP23078	0	0	0	0	0	0	4	0	0	0	0	0
COAD-US_SP96110	0	0	0	0	0	0	4	0	0	0	0	0
COAD-US_SP96112	0	0	0	0	0	0	0	0	2	0	0	0
COAD-US_SP96114	4	1	0	0	0	0	7	0	0	0	0	0
COAD-US_SP96116	2	1	0	0	0	0	3	0	0	0	0	0
COAD-US_SP96118	0	0	0	0	0	0	0	0	0	0	0	0
COAD-US_SP96120	0	0	0	0	0	0	3	0	0	0	0	0
COAD-US_SP96122	3	1	0	0	0	0	0	0	0	0	0	0
COAD-US_SP96124	0	4	0	0	0	0	3	0	0	0	0	0
COAD-US_SP96126	2	0	0	0	0	0	0	0	0	0	0	0
COAD-US_SP96129	0	0	0	0	0	0	4	0	0	0	0	0
DLBC-US_SP127628	0	0	0	0	0	0	2	0	0	0	0	0
DLBC-US_SP127630	0	0	0	0	0	7	7	0	0	0	0	0
DLBC-US_SP127632	0	0	0	0	0	24	0	0	0	0	0	0
DLBC-US_SP127634	5	10	0	0	0	0	21	0	0	0	0	0
DLBC-US_SP127636	3	12	0	0	0	0	7	0	0	0	0	0
DLBC-US_SP127638	9	12	0	0	0	0	0	0	0	0	0	0
DLBC-US_SP127640	5	6	0	0	0	11	6	0	0	0	0	0
EOPC-DE_SP116221	0	0	0	0	0	0	0	0	0	0	0	0
EOPC-DE_SP116222	0	0	0	0	0	0	0	0	0	0	0	0
EOPC-DE_SP116223	0	0	0	0	0	0	0	0	0	0	0	0
EOPC-DE_SP116224	0	0	0	0	0	0	0	0	0	0	0	0
EOPC-DE_SP116225	0	0	0	0	0	0	0	0	0	0	0	0
EOPC-DE_SP116226	0	0	0	0	0	0	0	0	0	0	0	0
EOPC-DE_SP116227	0	0	0	0	1	0	0	0	0	0	0	0
EOPC-DE_SP116228	0	0	0	0	0	0	0	0	0	0	0	0
EOPC-DE_SP116229	0	0	0	0	0	0	0	0	0	0	0	0
EOPC-DE_SP116231	0	0	0	0	0	0	0	0	0	0	0	0
EOPC-DE_SP116251	0	0	0	0	0	0	0	0	0	0	0	0
EOPC-DE_SP116256	0	0	0	0	7	0	0	0	0	3	0	0
EOPC-DE_SP116259	1	0	0	0	0	1	0	0	0	0	0	0
EOPC-DE_SP116265	0	0	0	0	0	0	0	0	0	0	0	0
EOPC-DE_SP116273	0	0	0	0	0	0	0	0	0	0	0	0
EOPC-DE_SP116278	0	0	0	0	0	0	0	0	0	0	0	0
EOPC-DE_SP116280	0	0	0	0	0	0	0	0	0	6	0	0
EOPC-DE_SP116282	0	0	0	0	0	0	0	0	0	0	0	0
EOPC-DE_SP116284	0	0	0	0	0	0	0	1	0	0	0	0
EOPC-DE_SP116286	0	0	0	0	0	0	0	0	0	0	0	0
EOPC-DE_SP116288	0	0	0	0	0	0	0	0	0	0	0	0
EOPC-DE_SP116290	0	0	0	0	0	0	0	0	0	0	0	0
EOPC-DE_SP116292	0	0	0	0	0	0	0	0	0	0	0	0
EOPC-DE_SP116294	0	0	0	0	0	0	0	0	0	0	0	0
EOPC-DE_SP116296	0	0	0	0	0	0	0	0	0	0	0	0
EOPC-DE_SP116298	0	0	0	0	0	0	0	0	0	0	0	0
EOPC-DE_SP23431	1	1	0	0	0	0	0	0	0	0	0	0
EOPC-DE_SP23439	0	0	0	0	0	12	0	0	0	0	0	0
EOPC-DE_SP23443	0	0	0	0	0	0	0	0	0	0	0	0
EOPC-DE_SP23447	0	0	0	0	0	0	0	0	0	0	0	0
EOPC-DE_SP23451	0	0	0	0	0	0	0	0	0	0	0	0
EOPC-DE_SP23455	0	0	0	0	0	0	0	1	0	0	0	0
EOPC-DE_SP23459	0	0	0	0	0	0	0	0	0	0	0	0
EOPC-DE_SP23463	0	0	0	0	0	0	0	0	0	0	0	0
EOPC-DE_SP23467	0	0	0	0	0	0	0	0	0	0	0	0
EOPC-DE_SP23471	0	0	0	0	0	0	0	0	0	0	0	0
EOPC-DE_SP23475	0	0	0	0	0	0	0	0	0	0	0	0
EOPC-DE_SP23477	0	0	0	0	0	0	0	0	0	0	0	0
EOPC-DE_SP23479	0	0	0	0	0	0	0	0	0	0	0	0
EOPC-DE_SP23481	0	0	0	0	0	0	0	0	0	0	0	0
EOPC-DE_SP23483	0	0	0	0	0	0	0	0	0	0	0	0
ESAD-UK_SP110842	0	1	0	4	0	0	0	0	0	0	0	0
ESAD-UK_SP110845	0	0	0	0	0	0	0	0	0	0	0	0
ESAD-UK_SP110846	0	0	0	2	0	0	0	0	0	0	0	0
ESAD-UK_SP110847	0	3	0	0	0	0	0	0	0	0	0	0
ESAD-UK_SP110849	4	3	0	0	0	0	0	0	0	0	0	0
ESAD-UK_SP110851	0	0	0	2	0	0	0	0	0	0	0	0
ESAD-UK_SP110853	3	5	0	12	0	0	0	0	0	0	0	0
ESAD-UK_SP110855	0	0	0	10	0	0	0	0	0	0	0	0
ESAD-UK_SP110857	2	2	0	4	0	0	0	0	0	0	0	0
ESAD-UK_SP110859	5	3	0	8	0	0	0	0	0	0	0	0
ESAD-UK_SP110860	0	8	0	0	0	0	0	0	0	0	0	0
ESAD-UK_SP110861	7	3	0	10	0	0	0	0	0	0	0	0
ESAD-UK_SP110863	0	0	0	0	0	0	0	0	0	0	0	0
ESAD-UK_SP110865	0	5	0	27	0	0	0	0	0	0	0	0
ESAD-UK_SP110866	3	0	0	16	0	0	0	0	0	0	0	0
ESAD-UK_SP111000	2	4	0	4	0	0	0	0	0	0	0	0
ESAD-UK_SP111001	2	0	0	10	0	0	0	0	0	0	0	0
ESAD-UK_SP111002	3	1	0	0	0	0	0	0	0	0	0	0
ESAD-UK_SP111004	0	0	0	0	0	0	0	0	0	0	0	0
ESAD-UK_SP111006	2	5	0	0	0	0	0	0	0	0	0	0
ESAD-UK_SP111008	2	0	0	0	0	0	0	0	0	0	0	0
ESAD-UK_SP111009	0	7	0	23	0	0	0	0	0	0	0	0
ESAD-UK_SP111011	0	2	0	8	0	0	0	0	0	0	0	0
ESAD-UK_SP111013	0	0	0	2	0	0	0	0	0	0	0	0
ESAD-UK_SP111014	2	2	0	0	0	0	0	0	0	0	0	0
ESAD-UK_SP111015	0	0	0	0	0	0	0	0	0	0	0	0
ESAD-UK_SP111017	0	12	0	0	0	0	0	0	0	0	0	0
ESAD-UK_SP111019	2	3	0	0	0	0	0	0	0	0	0	0
ESAD-UK_SP111021	0	0	0	0	0	0	0	0	0	0	0	0
ESAD-UK_SP111024	0	3	0	5	0	0	0	0	0	0	0	0
ESAD-UK_SP111026	8	8	0	17	0	0	0	0	0	0	0	0
ESAD-UK_SP111027	0	0	0	0	0	0	0	0	0	0	0	0
ESAD-UK_SP111029	0	0	0	2	0	0	0	0	0	0	0	0
ESAD-UK_SP111030	3	1	0	0	0	0	0	0	0	0	0	0
ESAD-UK_SP111031	2	2	0	6	0	0	0	0	0	0	0	0
ESAD-UK_SP111033	0	11	0	0	0	0	0	0	0	0	0	0
ESAD-UK_SP111035	0	0	0	6	0	0	0	0	0	0	0	0
ESAD-UK_SP111036	4	0	0	0	0	0	0	0	0	0	0	0
ESAD-UK_SP111038	0	0	0	9	0	0	0	0	0	0	0	0
ESAD-UK_SP111039	0	0	0	2	0	0	0	0	0	0	0	0
ESAD-UK_SP111040	0	9	0	0	0	0	0	0	0	0	0	0
ESAD-UK_SP111042	0	0	0	0	0	0	0	0	0	0	0	0
ESAD-UK_SP111043	1	1	0	6	0	0	0	0	0	0	0	0
ESAD-UK_SP111045	0	0	0	1	0	0	0	0	0	0	0	0
ESAD-UK_SP111047	2	3	0	5	0	0	0	0	0	0	0	0
ESAD-UK_SP111049	17	6	0	0	0	0	0	0	0	0	0	0
ESAD-UK_SP111051	7	17	0	0	0	0	0	0	0	0	0	0
ESAD-UK_SP111052	0	0	0	0	0	0	0	0	0	0	0	0
ESAD-UK_SP111054	0	0	0	7	0	0	0	0	0	0	0	0
ESAD-UK_SP111056	0	6	0	0	0	0	0	0	0	0	0	0
ESAD-UK_SP111057	0	0	0	11	0	0	0	0	0	0	0	0
ESAD-UK_SP111058	5	10	0	29	0	0	0	0	0	0	0	0
ESAD-UK_SP111059	6	0	0	0	0	0	0	0	0	0	0	0
ESAD-UK_SP111061	0	0	0	3	0	0	0	0	0	0	0	0
ESAD-UK_SP111064	0	0	0	12	0	0	0	0	0	0	0	0
ESAD-UK_SP111066	0	3	0	32	0	0	0	0	0	0	0	0
ESAD-UK_SP111067	5	0	0	0	0	0	0	0	0	0	0	0
ESAD-UK_SP111069	14	0	0	0	0	0	0	0	0	0	0	0
ESAD-UK_SP111070	0	1	0	5	0	0	0	0	0	0	0	0
ESAD-UK_SP111072	0	0	0	2	0	0	0	0	0	0	0	0
ESAD-UK_SP111074	1	0	0	5	0	0	0	0	0	0	0	0
ESAD-UK_SP111075	4	2	0	0	0	0	0	0	0	0	0	0
ESAD-UK_SP111076	6	0	0	9	0	0	0	0	0	0	0	0
ESAD-UK_SP111077	0	0	0	30	0	0	0	0	0	0	0	0
ESAD-UK_SP111078	0	0	0	0	0	0	0	0	0	0	0	0
ESAD-UK_SP111080	0	0	0	0	0	0	0	0	0	0	0	0
ESAD-UK_SP111082	0	7	0	16	0	0	0	0	0	0	0	0
ESAD-UK_SP111084	5	5	0	15	0	0	0	0	0	0	0	0
ESAD-UK_SP111086	0	3	0	7	0	0	0	0	0	0	0	0
ESAD-UK_SP111088	1	3	0	0	0	0	0	0	0	0	0	0
ESAD-UK_SP111089	1	0	0	3	0	0	0	0	0	0	0	0
ESAD-UK_SP111091	0	2	0	0	0	0	0	0	0	0	0	0
ESAD-UK_SP111092	7	21	0	33	0	0	0	0	0	0	0	0
ESAD-UK_SP111094	0	0	0	0	0	0	0	0	0	0	0	0
ESAD-UK_SP111095	0	0	0	0	0	0	0	0	0	0	0	0
ESAD-UK_SP111096	0	1	0	1	0	0	0	0	0	0	0	0
ESAD-UK_SP111098	0	0	0	9	0	0	0	0	0	0	0	0
ESAD-UK_SP111099	0	0	0	14	0	0	0	0	0	0	0	0
ESAD-UK_SP111101	2	4	0	8	0	0	0	0	0	0	0	0
ESAD-UK_SP111112	7	6	0	0	0	0	0	0	0	0	0	0
ESAD-UK_SP111113	9	14	0	0	0	0	0	0	0	0	0	0
ESAD-UK_SP111114	4	7	0	23	0	0	0	0	0	0	0	0
ESAD-UK_SP111116	0	0	0	4	0	0	0	0	0	0	0	0
ESAD-UK_SP111117	4	4	0	13	0	0	0	0	0	0	0	0
ESAD-UK_SP111119	0	4	0	10	0	0	0	0	0	0	0	0
ESAD-UK_SP111164	0	0	0	2	0	0	0	0	0	0	0	0
ESAD-UK_SP111166	1	5	0	0	0	0	0	0	0	0	0	0
ESAD-UK_SP111168	0	0	0	2	0	0	0	0	0	0	0	0
ESAD-UK_SP111170	4	16	0	0	0	0	0	0	0	0	0	0
ESAD-UK_SP111173	0	5	0	16	0	0	0	0	0	0	0	0
ESAD-UK_SP111175	0	0	0	6	0	0	0	0	0	0	0	0
ESAD-UK_SP23496	0	2	0	4	0	0	0	0	0	0	0	0
ESAD-UK_SP23498	0	0	0	5	0	0	0	0	0	0	0	0
ESAD-UK_SP23500	2	2	0	2	0	0	0	0	0	0	0	0
ESAD-UK_SP23502	0	4	0	7	0	0	0	0	0	0	0	0
ESAD-UK_SP23504	0	0	0	0	0	0	0	0	0	0	0	0
ESAD-UK_SP23506	0	2	0	11	0	0	0	0	0	0	0	0
GACA-CN_SP135180	0	0	0	0	0	0	0	0	0	0	0	0
GACA-CN_SP135182	0	0	0	0	0	0	0	0	0	0	0	0
GACA-CN_SP135184	0	0	0	0	0	0	0	0	0	0	0	0
GACA-CN_SP135186	0	0	0	1	0	0	0	0	0	0	0	0
GACA-CN_SP135188	0	0	0	4	0	0	0	0	0	0	0	0
GACA-CN_SP135194	0	2	0	0	0	0	0	5	0	0	0	0
GACA-CN_SP135205	0	0	0	0	0	0	0	0	0	0	0	0
GACA-CN_SP135209	0	0	0	0	0	0	0	0	0	0	0	0
GACA-CN_SP135213	0	0	0	1	0	0	0	0	0	0	0	0
GACA-CN_SP135217	0	0	0	0	0	0	0	0	0	0	0	0
GACA-CN_SP135222	0	0	0	2	0	0	0	0	0	0	0	0
GACA-CN_SP135226	0	0	0	0	0	0	0	0	0	0	0	0
GACA-CN_SP135230	0	0	0	0	0	0	0	0	0	0	0	0
GACA-CN_SP135234	0	2	0	0	0	0	0	0	0	0	0	0
GACA-CN_SP135238	0	0	0	0	0	0	0	0	0	0	0	0
GACA-CN_SP135240	0	0	0	0	0	0	0	0	0	2	0	0
GACA-CN_SP135258	0	0	0	0	0	0	0	0	0	0	0	0
GACA-CN_SP135262	0	1	0	0	0	0	0	0	0	0	0	0
GACA-CN_SP135270	5	6	0	0	8	0	0	0	0	0	0	0
GACA-CN_SP135293	0	0	0	0	0	0	0	0	0	0	0	0
GACA-CN_SP135299	0	0	0	2	0	0	0	0	0	0	0	0
GACA-CN_SP135310	0	0	0	0	0	0	0	0	0	0	0	0
GACA-CN_SP135323	5	0	0	0	0	0	0	0	0	0	0	0
GACA-CN_SP135390	0	0	0	0	0	0	0	0	0	0	0	0
GACA-CN_SP135393	0	0	0	0	0	0	0	0	0	0	0	0
GACA-CN_SP135405	0	0	0	0	0	0	0	0	0	0	0	0
GACA-CN_SP135411	0	0	0	0	0	0	0	0	0	0	0	0
GACA-CN_SP135415	0	0	0	0	3	0	0	0	0	0	0	0
GACA-CN_SP135420	0	0	0	7	0	0	0	0	0	0	0	0
GACA-CN_SP135425	0	0	0	0	0	0	0	0	0	0	0	0
GACA-CN_SP135431	0	0	0	0	0	0	0	0	0	0	0	0
GACA-CN_SP135436	0	0	0	0	2	0	0	0	0	0	0	0
GBM-US_SP23622	6	0	0	0	0	0	0	0	0	0	0	0
GBM-US_SP23639	0	0	0	0	0	0	0	0	0	0	0	0
GBM-US_SP23739	0	0	0	0	0	0	0	0	0	0	0	0
GBM-US_SP23754	0	0	0	0	0	0	0	0	0	0	0	0
GBM-US_SP23775	0	0	0	6	0	0	0	0	0	0	0	0
GBM-US_SP23925	0	0	0	6	0	0	0	0	0	0	0	0
GBM-US_SP24135	0	0	0	13	0	0	0	0	0	0	0	0
GBM-US_SP24236	0	0	0	8	0	0	0	0	0	0	0	0
GBM-US_SP24391	6	0	0	0	0	0	0	0	0	0	0	0
GBM-US_SP24565	0	0	0	0	0	0	0	0	0	0	0	0
GBM-US_SP24702	2	0	0	0	0	0	0	0	0	0	0	0
GBM-US_SP24815	0	0	0	10	0	0	0	0	0	0	0	0
GBM-US_SP25332	0	0	0	0	0	0	0	0	0	0	0	0
GBM-US_SP25350	0	0	0	0	0	0	0	0	0	0	0	0
GBM-US_SP25380	0	0	0	2	0	0	0	0	0	0	0	0
GBM-US_SP25494	1	0	0	7	0	0	0	0	0	0	0	0
GBM-US_SP25518	0	0	0	2	0	0	0	0	0	0	0	0
GBM-US_SP25833	0	0	0	4	0	0	0	0	0	0	0	0
GBM-US_SP25905	0	0	0	0	0	0	0	0	0	0	0	0
GBM-US_SP26439	2	0	0	0	0	0	0	0	0	0	0	0
GBM-US_SP26475	0	0	0	2	0	0	0	0	0	0	0	0
GBM-US_SP26499	0	0	0	0	0	0	0	0	0	0	0	0
GBM-US_SP26649	0	0	0	0	0	0	0	0	0	0	0	0
GBM-US_SP26709	0	0	0	0	0	0	0	0	0	0	0	0
GBM-US_SP27201	0	0	0	3	0	0	0	0	0	0	0	0
GBM-US_SP27339	0	0	0	2	0	0	0	0	0	0	0	0
GBM-US_SP27603	0	0	0	1	0	0	0	0	0	0	0	0
GBM-US_SP27825	0	0	0	2	0	0	0	0	0	0	0	0
GBM-US_SP27939	2	0	0	0	0	0	0	0	0	0	0	0
GBM-US_SP27957	0	0	0	0	0	0	0	0	0	0	0	0
GBM-US_SP28041	0	0	0	4	0	0	0	0	0	0	0	0
GBM-US_SP28275	0	0	0	0	0	0	0	0	0	0	0	0
GBM-US_SP28335	0	0	0	6	0	0	0	0	0	0	0	0
GBM-US_SP28581	0	0	0	0	0	0	0	0	0	0	0	0
GBM-US_SP28659	8	0	0	0	0	0	0	0	0	0	0	0
GBM-US_SP28791	0	0	0	0	0	0	0	0	0	0	0	0
GBM-US_SP29331	0	0	0	3	0	0	0	0	0	0	0	0
GBM-US_SP29559	0	0	0	19	0	0	0	0	0	0	0	0
GBM-US_SP29697	0	0	0	2	0	0	0	0	0	0	0	0
HNSC-US_SP115162	0	0	0	0	0	0	0	0	0	0	0	0
HNSC-US_SP29940	0	0	0	0	0	0	0	0	0	0	0	0
HNSC-US_SP29987	0	0	10	0	0	0	0	0	0	0	0	0
HNSC-US_SP30011	1	0	0	0	0	0	0	0	0	0	5	0
HNSC-US_SP30071	2	0	0	0	0	0	0	0	0	0	0	0
HNSC-US_SP30077	3	0	8	0	0	0	0	0	0	0	10	0
HNSC-US_SP30083	0	0	0	0	0	0	0	0	0	0	0	0
HNSC-US_SP30093	0	0	0	0	0	0	0	0	0	0	2	0
HNSC-US_SP30113	5	0	37	0	0	0	0	0	0	0	24	0
HNSC-US_SP30143	0	0	0	0	0	0	0	0	0	0	2	0
HNSC-US_SP30185	0	0	0	0	0	0	0	0	0	0	0	0
HNSC-US_SP30213	0	0	0	0	0	0	0	0	0	0	0	0
HNSC-US_SP30332	0	0	28	0	0	0	0	0	0	0	10	0
HNSC-US_SP30493	0	0	0	0	0	0	0	0	0	0	0	0
HNSC-US_SP30675	0	0	46	0	0	0	0	0	0	0	0	0
HNSC-US_SP30803	0	0	6	0	4	0	0	0	0	0	0	0
HNSC-US_SP30843	0	0	0	0	0	0	0	0	0	0	0	0
HNSC-US_SP30907	2	0	10	0	6	0	0	0	0	0	0	0
HNSC-US_SP31030	0	0	0	0	0	0	0	0	0	0	4	0
HNSC-US_SP31046	0	0	0	0	0	0	0	0	0	0	0	0
HNSC-US_SP31126	4	0	0	0	0	0	0	0	0	0	10	0
HNSC-US_SP31174	0	0	0	0	0	0	0	0	0	0	0	0
HNSC-US_SP31190	9	0	0	0	0	0	0	0	0	0	0	0
HNSC-US_SP31334	0	0	0	0	5	0	0	0	0	0	0	0
HNSC-US_SP31422	2	0	0	0	0	0	0	0	0	0	0	0
HNSC-US_SP31606	0	0	0	0	0	0	0	0	0	0	4	0
HNSC-US_SP31790	0	0	5	0	0	0	0	0	0	0	0	0
HNSC-US_SP31814	0	0	0	0	2	0	0	0	0	0	0	0
HNSC-US_SP31854	0	0	0	0	0	0	0	0	0	0	8	0
HNSC-US_SP32014	0	0	0	0	0	0	0	0	0	0	0	0
HNSC-US_SP32222	0	0	0	0	0	0	0	0	0	0	0	0
HNSC-US_SP32662	0	0	5	0	0	0	0	0	0	0	0	0
HNSC-US_SP32694	2	0	0	0	0	0	0	0	0	0	0	0
HNSC-US_SP32742	4	0	0	0	0	0	0	0	0	0	0	0
HNSC-US_SP32894	0	0	0	0	0	0	0	0	0	0	0	0
HNSC-US_SP32958	0	0	0	0	4	0	0	0	0	0	0	0
HNSC-US_SP33094	4	0	0	0	0	0	0	0	0	0	0	0
HNSC-US_SP33496	12	0	0	0	0	0	0	0	0	0	0	0
HNSC-US_SP33544	0	0	7	0	8	0	0	0	0	0	11	0
HNSC-US_SP33688	0	0	26	0	44	0	0	0	0	0	0	0
HNSC-US_SP33774	1	0	0	0	1	0	0	0	0	0	0	0
HNSC-US_SP33837	0	0	0	0	0	0	0	0	0	0	0	0
HNSC-US_SP34005	6	0	0	0	0	0	0	0	0	0	0	0
KICH-US_SP123836	0	0	0	2	0	0	0	0	0	0	0	0
KICH-US_SP123840	0	0	0	1	0	0	0	0	0	0	0	0
KICH-US_SP123842	0	0	0	1	0	0	0	0	0	0	0	0
KICH-US_SP123844	0	0	0	1	0	0	0	0	0	0	0	0
KICH-US_SP123846	0	0	0	0	0	0	0	0	0	0	0	0
KICH-US_SP123850	0	0	0	0	0	0	0	0	0	0	0	0
KICH-US_SP123852	0	0	0	0	0	0	2	0	0	0	0	0
KICH-US_SP123854	0	0	0	2	0	0	0	0	0	0	0	0
KICH-US_SP123856	0	0	0	0	0	0	1	0	0	0	0	0
KICH-US_SP123858	0	0	0	0	0	0	0	0	0	0	0	0
KICH-US_SP123870	0	0	0	0	0	0	0	0	0	0	0	0
KICH-US_SP123872	0	0	0	0	0	0	2	0	0	0	0	0
KICH-US_SP123874	0	0	0	0	0	0	0	0	0	0	0	0
KICH-US_SP123876	0	0	0	2	0	0	0	0	0	0	0	0
KICH-US_SP123878	0	0	0	0	0	0	0	0	0	0	0	0
KICH-US_SP123882	0	0	0	0	0	0	0	0	0	0	0	0
KICH-US_SP123884	0	0	0	0	0	0	2	0	0	0	0	0
KICH-US_SP123886	0	0	0	2	0	0	0	0	0	0	0	0
KICH-US_SP123888	0	0	0	3	0	0	0	0	0	0	0	0
KICH-US_SP123890	0	0	0	0	0	0	0	0	0	0	0	0
KICH-US_SP123892	0	0	0	0	0	0	0	0	0	0	0	0
KICH-US_SP123894	0	0	0	1	0	0	0	0	0	0	0	0
KICH-US_SP123897	0	0	0	1	0	0	0	0	0	0	0	0
KICH-US_SP123900	0	0	0	0	0	0	0	0	0	0	0	0
KICH-US_SP123902	0	0	0	0	0	0	0	0	0	0	0	0
KICH-US_SP123950	0	0	0	3	0	0	0	0	0	0	0	0
KICH-US_SP123953	0	0	0	0	0	0	0	0	0	0	0	0
KICH-US_SP123955	0	0	0	0	0	0	0	0	0	0	0	0
KICH-US_SP123958	0	0	0	0	0	0	0	0	0	0	0	0
KICH-US_SP123964	0	0	0	2	0	0	0	0	0	0	0	0
KICH-US_SP123967	0	0	0	0	0	0	0	0	0	0	0	0
KICH-US_SP123969	0	0	0	0	0	0	2	0	0	0	0	0
KICH-US_SP123972	0	0	0	6	0	0	0	0	0	0	0	0
KICH-US_SP123978	0	0	0	0	0	0	0	0	0	0	0	0
KICH-US_SP123984	0	0	0	0	0	0	0	0	0	0	0	0
KICH-US_SP123988	0	0	0	0	0	0	0	0	0	0	0	0
KICH-US_SP123995	0	0	0	0	0	0	0	0	0	0	0	0
KICH-US_SP123998	0	0	0	0	0	0	2	0	0	0	0	0
KICH-US_SP124003	0	0	0	0	0	0	0	0	0	0	0	0
KICH-US_SP124013	0	0	0	0	0	0	0	0	0	0	0	0
KICH-US_SP124017	0	0	0	0	0	0	0	0	0	0	0	0
KICH-US_SP124021	0	0	0	0	0	0	0	0	0	0	0	0
KICH-US_SP124033	0	0	0	0	0	0	0	0	0	0	0	0
KIRC-US_SP34186	0	0	0	9	0	0	0	0	0	0	0	0
KIRC-US_SP34191	0	0	0	3	0	0	0	0	0	0	0	0
KIRC-US_SP34246	0	0	0	4	0	0	0	0	0	0	0	0
KIRC-US_SP34431	0	0	0	3	0	0	0	0	0	0	0	0
KIRC-US_SP34452	0	0	0	0	0	0	7	0	0	0	0	0
KIRC-US_SP34493	0	0	0	4	0	0	0	0	0	0	0	0
KIRC-US_SP35412	0	0	0	0	0	0	0	0	0	0	0	0
KIRC-US_SP35617	0	0	0	0	0	0	0	0	0	0	0	0
KIRC-US_SP35849	0	0	0	0	0	0	0	0	0	0	0	0
KIRC-US_SP35951	0	0	0	10	0	0	0	0	0	0	0	0
KIRC-US_SP35989	0	0	0	0	0	0	10	0	0	0	0	0
KIRC-US_SP36036	0	0	0	0	0	0	0	0	0	0	0	0
KIRC-US_SP36218	0	0	0	0	0	0	0	0	0	0	0	0
KIRC-US_SP36498	0	0	0	1	0	0	0	0	0	0	0	0
KIRC-US_SP36586	0	0	0	4	0	0	0	0	0	0	0	0
KIRC-US_SP37369	0	0	0	3	0	0	0	0	0	0	0	0
KIRC-US_SP37432	0	0	0	1	0	0	0	0	0	0	0	0
KIRC-US_SP37516	0	0	0	0	0	0	2	0	0	0	0	0
KIRC-US_SP37636	0	0	0	1	0	0	0	0	0	0	0	0
KIRC-US_SP37903	0	0	0	0	0	0	0	0	0	0	0	0
KIRC-US_SP37970	0	0	0	8	0	0	5	0	0	0	0	0
KIRC-US_SP38044	0	0	0	14	0	0	0	0	0	0	0	0
KIRC-US_SP38271	0	0	0	7	0	0	0	0	0	0	0	0
KIRC-US_SP38759	0	0	0	0	0	0	10	0	0	0	0	0
KIRC-US_SP39102	0	0	0	0	0	0	0	0	0	0	0	0
KIRC-US_SP39248	0	0	0	0	0	0	0	0	0	0	0	0
KIRC-US_SP39298	0	0	0	0	0	0	10	0	0	0	0	0
KIRC-US_SP39349	0	0	0	0	0	0	6	0	0	0	0	0
KIRC-US_SP39594	0	0	0	0	0	0	5	0	0	0	0	0
KIRC-US_SP39907	0	0	0	0	0	0	2	0	0	0	0	0
KIRC-US_SP39997	0	0	0	0	0	0	0	0	0	0	0	0
KIRC-US_SP40047	0	0	0	8	0	0	0	0	0	0	0	0
KIRC-US_SP40736	0	0	0	0	0	0	4	0	0	0	0	0
KIRC-US_SP41453	0	0	0	6	0	0	0	0	0	0	0	0
KIRC-US_SP42154	0	0	0	3	0	0	0	0	0	0	0	0
KIRC-US_SP42829	0	0	0	9	0	0	0	0	0	0	0	0
KIRC-US_SP43201	0	0	0	3	0	0	0	0	0	0	0	0
KIRP-US_SP106560	0	0	0	0	0	0	2	0	0	0	0	0
KIRP-US_SP106577	0	0	0	12	0	0	0	0	0	0	0	0
KIRP-US_SP106602	0	0	0	0	0	0	0	0	0	0	0	0
KIRP-US_SP106638	0	0	0	19	0	0	0	0	0	0	0	0
KIRP-US_SP106656	0	0	0	16	0	0	0	0	0	0	0	0
KIRP-US_SP109457	0	0	0	0	0	0	0	0	0	0	0	0
KIRP-US_SP109470	0	0	0	15	0	0	0	0	0	0	0	0
KIRP-US_SP109478	0	0	0	3	0	0	0	0	0	0	0	0
KIRP-US_SP109544	0	0	0	13	0	0	0	0	0	0	0	0
KIRP-US_SP113926	0	0	0	0	0	0	1	0	0	0	0	0
KIRP-US_SP43510	0	0	0	0	0	0	0	0	0	0	0	0
KIRP-US_SP43514	0	0	0	0	0	0	6	0	0	0	0	0
KIRP-US_SP43532	0	0	0	2	0	0	0	0	0	0	0	0
KIRP-US_SP43651	0	0	0	16	0	0	0	0	0	0	0	0
KIRP-US_SP43664	0	0	0	11	0	0	4	0	0	0	0	0
KIRP-US_SP43688	0	0	0	8	0	0	0	0	0	0	0	0
KIRP-US_SP43696	0	0	0	0	0	0	6	0	0	0	0	0
KIRP-US_SP43770	0	0	0	2	0	0	0	0	0	0	0	0
KIRP-US_SP43792	0	0	0	8	0	0	0	0	0	0	0	0
KIRP-US_SP43808	0	0	0	4	0	0	0	0	0	0	0	0
KIRP-US_SP43822	0	0	0	2	0	0	0	0	0	0	0	0
KIRP-US_SP97104	0	0	0	12	0	0	0	0	0	0	0	0
KIRP-US_SP97113	0	0	0	7	0	0	3	0	0	0	0	0
KIRP-US_SP97124	0	0	0	9	0	0	7	0	0	0	0	0
KIRP-US_SP97145	0	0	0	0	0	0	2	0	0	0	0	0
KIRP-US_SP97161	0	0	0	20	0	0	0	0	0	0	0	0
KIRP-US_SP97194	0	0	0	20	0	0	0	0	0	0	0	0
KIRP-US_SP97243	0	0	0	0	0	0	0	0	0	0	0	0
KIRP-US_SP97249	0	0	0	12	0	0	0	0	0	0	0	0
KIRP-US_SP97258	0	0	0	0	0	0	0	0	0	0	0	0
KIRP-US_SP97269	0	0	0	18	0	0	0	0	0	0	0	0
KIRP-US_SP97278	0	0	0	2	0	0	0	0	0	0	0	0
LAML-KR_SP108998	0	2	0	0	0	0	0	0	0	0	0	0
LAML-KR_SP108999	0	0	0	0	0	0	0	0	0	0	0	0
LAML-KR_SP109001	0	0	0	0	0	0	0	0	0	0	0	0
LAML-KR_SP109002	0	0	0	0	0	0	0	0	0	0	0	0
LAML-KR_SP109003	0	0	0	0	0	0	0	0	0	0	0	0
LAML-KR_SP109006	0	0	0	0	0	0	0	0	0	0	0	0
LAML-KR_SP109007	0	0	0	0	0	0	0	0	0	0	0	0
LAML-KR_SP127706	0	0	0	0	0	0	0	0	0	0	0	0
LGG-US_SP47628	0	0	0	0	0	0	0	0	0	0	0	0
LGG-US_SP47652	0	0	0	2	0	0	0	0	0	0	0	0
LGG-US_SP47708	0	0	0	0	0	0	0	0	0	0	0	0
LGG-US_SP47808	0	0	0	0	0	0	0	0	0	0	0	0
LGG-US_SP47990	0	0	0	0	0	0	0	0	0	0	0	0
LGG-US_SP48008	0	0	0	2	0	0	0	0	0	0	0	0
LGG-US_SP48010	0	0	0	1	0	0	0	0	0	0	0	0
LGG-US_SP48073	0	0	0	0	0	0	0	0	0	0	0	0
LGG-US_SP48135	0	0	0	0	0	0	0	0	0	0	0	0
LGG-US_SP48189	0	0	0	2	0	0	0	0	0	0	0	0
LGG-US_SP48263	0	0	0	0	0	0	0	0	0	0	0	0
LGG-US_SP48414	0	0	0	3	0	0	0	0	0	0	0	0
LGG-US_SP48426	0	0	0	0	0	0	0	0	0	0	0	0
LGG-US_SP48480	0	0	0	3	0	0	0	0	0	0	0	0
LGG-US_SP48504	0	0	0	2	0	0	0	0	0	0	0	0
LGG-US_SP48534	0	0	0	0	0	0	0	0	0	0	0	0
LGG-US_SP48850	0	0	0	10	0	0	0	0	0	0	0	0
LGG-US_SP48888	0	0	0	0	0	0	0	0	0	0	0	0
LICA-FR_SP97681	0	0	5	0	0	0	0	0	0	0	0	0
LICA-FR_SP97685	1	0	0	8	0	0	0	0	0	0	0	0
LICA-FR_SP97747	4	0	0	6	0	0	0	0	0	0	0	0
LICA-FR_SP97771	1	0	0	7	0	0	0	0	0	0	0	0
LICA-FR_SP97775	0	0	0	4	0	3	0	0	0	0	0	0
LIHC-US_SP106631	0	0	0	0	0	0	0	0	0	0	0	0
LIHC-US_SP106677	0	0	0	7	0	0	0	0	0	0	0	0
LIHC-US_SP106743	4	0	0	0	0	0	0	0	0	0	0	0
LIHC-US_SP109301	0	0	8	0	0	4	0	0	0	0	0	0
LIHC-US_SP109384	0	0	0	0	0	5	0	0	0	0	0	0
LIHC-US_SP115498	0	0	0	8	0	0	0	0	0	0	0	0
LIHC-US_SP115501	0	0	0	0	0	0	0	0	0	0	0	0
LIHC-US_SP115830	0	0	13	0	0	0	0	0	0	0	0	0
LIHC-US_SP120755	0	0	0	0	0	0	0	0	0	0	0	0
LIHC-US_SP49114	0	0	11	0	0	6	0	0	0	0	0	0
LIHC-US_SP49119	0	0	0	1	0	0	0	0	0	0	0	0
LIHC-US_SP49124	0	0	0	14	0	16	0	0	0	0	0	0
LIHC-US_SP49157	1	0	6	0	0	0	0	0	0	0	0	0
LIHC-US_SP49175	1	0	0	3	0	0	0	0	0	0	0	0
LIHC-US_SP49187	0	0	0	0	0	0	0	0	0	0	0	0
LIHC-US_SP49205	0	0	4	0	0	0	0	0	0	0	0	0
LIHC-US_SP49223	0	0	0	0	0	0	0	0	0	0	0	0
LIHC-US_SP49229	0	0	0	2	0	0	0	0	0	0	0	0
LIHC-US_SP49247	4	0	0	4	0	0	0	0	0	0	0	0
LIHC-US_SP49286	0	0	0	2	0	0	0	0	0	0	0	0
LIHC-US_SP49322	13	0	0	0	0	0	0	0	0	0	0	0
LIHC-US_SP49328	0	0	2	0	0	0	0	0	0	0	0	0
LIHC-US_SP49334	3	0	0	9	0	5	0	0	0	0	0	0
LIHC-US_SP49379	0	0	0	0	0	2	0	0	0	0	0	0
LIHC-US_SP49385	4	0	0	0	0	0	0	0	0	0	0	0
LIHC-US_SP49391	0	0	7	0	0	0	0	0	0	0	0	0
LIHC-US_SP49417	3	0	0	5	0	0	0	0	0	0	0	0
LIHC-US_SP49433	0	0	0	0	0	0	0	0	0	0	0	0
LIHC-US_SP49449	6	0	0	0	0	0	0	0	0	0	0	0
LIHC-US_SP49469	0	0	0	1	0	0	0	0	0	0	0	0
LIHC-US_SP49481	0	0	0	0	0	0	0	0	0	0	0	0
LIHC-US_SP49531	0	0	10	0	0	0	0	0	0	0	0	0
LIHC-US_SP49541	0	0	0	0	0	0	0	0	0	0	0	0
LIHC-US_SP49551	0	0	2	0	0	2	0	0	0	0	0	0
LIHC-US_SP49591	5	0	0	0	0	0	0	0	0	0	0	0
LIHC-US_SP49651	3	0	0	17	0	0	0	0	0	0	0	0
LIHC-US_SP98053	15	0	0	15	0	0	0	0	0	0	0	0
LIHC-US_SP98060	0	0	0	0	0	0	0	0	0	0	0	0
LIHC-US_SP98065	0	0	0	1	0	0	0	0	0	0	0	0
LIHC-US_SP98078	0	0	0	9	0	0	0	0	0	0	0	0
LIHC-US_SP98082	2	0	0	0	0	0	0	0	0	0	0	0
LIHC-US_SP98090	4	0	6	0	0	0	0	0	0	0	0	0
LIHC-US_SP98092	0	0	0	0	0	4	0	0	0	0	0	0
LIHC-US_SP98096	0	0	0	0	0	3	0	0	0	0	0	0
LIHC-US_SP98164	0	0	0	9	0	0	0	0	0	0	0	0
LIHC-US_SP98192	0	0	0	0	0	2	0	0	0	0	0	0
LIHC-US_SP98265	0	0	0	0	0	14	0	0	0	0	0	0
LIHC-US_SP98289	0	0	6	0	0	0	0	0	0	0	0	0
LIHC-US_SP98297	0	0	12	0	0	0	0	0	0	0	0	0
LIHC-US_SP98305	0	0	10	0	0	0	0	0	0	0	0	0
LIHC-US_SP98313	7	0	0	0	0	0	0	0	0	0	0	0
LIHC-US_SP98327	0	0	0	8	0	0	0	0	0	0	0	0
LIHC-US_SP98359	0	0	0	8	0	0	0	0	0	0	0	0
LINC-JP_SP98833	0	0	0	0	0	0	0	0	0	0	0	0
LINC-JP_SP98839	0	0	0	7	0	0	0	0	0	0	0	0
LINC-JP_SP98841	0	0	8	0	0	0	0	0	0	0	0	0
LINC-JP_SP98843	0	0	2	0	0	2	0	0	0	0	0	0
LINC-JP_SP98845	0	0	0	0	0	0	0	0	0	0	0	0
LINC-JP_SP98847	0	0	0	0	0	0	0	0	0	0	0	0
LINC-JP_SP98849	0	0	0	0	0	0	0	0	0	0	0	0
LINC-JP_SP98851	0	0	0	0	0	0	0	0	0	0	0	0
LINC-JP_SP98853	0	0	0	0	0	4	0	0	0	0	0	0
LINC-JP_SP98855	0	0	0	0	0	0	0	0	0	0	0	0
LINC-JP_SP98859	0	0	0	8	0	0	0	0	0	0	0	0
LINC-JP_SP98861	0	0	16	0	0	0	0	0	0	0	0	0
LINC-JP_SP98863	0	0	1	0	0	0	0	0	0	0	0	0
LINC-JP_SP98865	0	0	0	0	0	0	0	0	0	0	0	0
LINC-JP_SP98867	0	0	0	9	0	0	0	0	0	0	0	0
LINC-JP_SP98869	0	0	1	0	0	1	0	0	0	0	0	0
LINC-JP_SP98871	0	0	0	2	0	0	0	0	0	0	0	0
LINC-JP_SP98873	0	0	0	0	0	6	0	0	0	0	0	0
LINC-JP_SP98875	2	0	6	0	0	0	0	0	0	0	0	0
LINC-JP_SP98877	6	0	0	0	0	0	0	0	0	0	0	0
LINC-JP_SP98879	0	0	7	0	0	0	0	0	0	0	0	0
LINC-JP_SP98881	0	0	0	16	0	0	0	0	0	0	0	0
LINC-JP_SP98883	0	0	4	0	0	0	0	0	0	0	0	0
LINC-JP_SP98885	4	0	0	0	0	6	0	0	0	0	0	0
LINC-JP_SP98887	0	0	6	0	0	0	0	0	0	0	0	0
LINC-JP_SP98889	0	0	0	20	0	0	0	0	0	0	0	0
LINC-JP_SP98891	0	0	16	0	0	0	0	0	0	0	0	0
LINC-JP_SP98893	0	0	0	6	0	0	0	0	0	0	0	0
LIRI-JP_SP106993	0	0	18	0	0	0	0	0	0	0	0	0
LIRI-JP_SP106998	5	0	0	9	0	0	0	0	0	0	0	0
LIRI-JP_SP107004	2	0	0	5	0	3	0	0	0	0	0	0
LIRI-JP_SP107007	0	0	0	5	0	0	0	0	0	0	0	0
LIRI-JP_SP107010	3	0	0	15	0	0	0	0	0	0	0	0
LIRI-JP_SP107012	1	0	0	3	0	0	0	0	0	0	0	0
LIRI-JP_SP107017	0	0	0	2	0	0	0	0	0	0	0	0
LIRI-JP_SP107019	7	0	0	0	0	0	0	0	0	0	0	0
LIRI-JP_SP107023	0	0	0	0	0	3	0	0	0	0	0	0
LIRI-JP_SP107025	0	0	0	0	0	7	0	0	0	0	0	0
LIRI-JP_SP107028	0	0	0	2	0	0	0	0	0	0	0	0
LIRI-JP_SP107030	0	0	0	4	0	0	0	0	0	0	0	0
LIRI-JP_SP107032	0	0	0	0	0	0	0	0	0	0	0	0
LIRI-JP_SP107034	0	0	0	2	0	0	0	0	0	0	0	0
LIRI-JP_SP107037	5	0	0	0	0	14	0	0	0	0	0	0
LIRI-JP_SP107041	0	0	8	0	0	0	0	0	0	0	0	0
LIRI-JP_SP107044	2	0	0	0	0	0	0	0	0	0	0	0
LIRI-JP_SP107047	4	0	0	13	0	0	0	0	0	0	0	0
LIRI-JP_SP107050	2	0	0	5	0	0	0	0	0	0	0	0
LIRI-JP_SP107052	0	0	0	0	0	0	0	0	0	0	0	0
LIRI-JP_SP107056	0	0	0	7	0	0	0	0	0	0	0	0
LIRI-JP_SP107060	0	0	0	2	0	0	0	0	0	0	0	0
LIRI-JP_SP107063	1	0	0	4	0	0	0	0	0	0	0	0
LIRI-JP_SP107068	2	0	0	0	0	0	0	0	0	0	0	0
LIRI-JP_SP107071	0	0	0	0	0	2	0	0	0	0	0	0
LIRI-JP_SP107073	0	0	0	0	0	0	0	0	0	0	0	0
LIRI-JP_SP107076	0	0	0	15	0	13	0	0	0	0	0	0
LIRI-JP_SP107078	0	0	0	0	0	2	0	0	0	0	0	0
LIRI-JP_SP107080	0	0	0	0	0	12	0	0	0	0	0	0
LIRI-JP_SP107084	0	0	2	2	0	0	0	0	0	0	0	0
LIRI-JP_SP107088	0	0	0	2	0	0	0	0	0	0	0	0
LIRI-JP_SP107091	0	0	0	4	0	0	0	0	0	0	0	0
LIRI-JP_SP107094	0	0	0	0	0	0	0	0	0	0	0	0
LIRI-JP_SP107097	0	0	0	0	0	4	0	0	0	0	0	0
LIRI-JP_SP107101	0	0	0	4	0	0	0	0	0	0	0	0
LIRI-JP_SP107104	0	0	1	0	0	0	0	0	0	0	0	0
LIRI-JP_SP107109	0	0	0	2	0	0	0	0	0	0	0	0
LIRI-JP_SP107111	0	0	0	1	0	0	0	0	0	0	0	0
LIRI-JP_SP107115	0	0	0	0	0	0	0	0	0	0	0	0
LIRI-JP_SP107119	0	0	7	0	0	4	0	0	0	0	0	0
LIRI-JP_SP107121	0	0	0	0	0	0	0	0	0	0	0	0
LIRI-JP_SP107123	13	0	0	0	0	0	0	0	0	0	0	0
LIRI-JP_SP107132	0	0	0	0	0	0	0	0	0	0	0	0
LIRI-JP_SP107136	0	0	0	0	0	0	0	0	0	0	0	0
LIRI-JP_SP107141	0	0	0	0	0	5	0	0	0	0	0	0
LIRI-JP_SP107146	6	0	0	10	0	0	0	0	0	0	0	0
LIRI-JP_SP107150	2	0	0	0	0	4	0	0	0	0	0	0
LIRI-JP_SP107152	0	0	4	6	0	0	0	0	0	0	0	0
LIRI-JP_SP107155	0	0	0	0	0	0	0	0	0	0	0	0
LIRI-JP_SP112125	0	0	0	0	0	0	0	0	0	0	0	0
LIRI-JP_SP112130	1	0	0	0	0	2	0	0	0	0	0	0
LIRI-JP_SP112133	0	0	0	0	0	12	0	0	0	0	0	0
LIRI-JP_SP112138	0	0	0	0	0	3	0	0	0	0	0	0
LIRI-JP_SP112141	0	0	0	6	0	0	0	0	0	0	0	0
LIRI-JP_SP112147	0	0	0	0	0	5	0	0	0	0	0	0
LIRI-JP_SP112152	11	0	0	0	0	0	0	0	0	0	0	0
LIRI-JP_SP112156	0	0	4	0	0	0	0	0	0	0	0	0
LIRI-JP_SP112160	0	0	1	0	0	0	0	0	0	0	0	0
LIRI-JP_SP112165	0	0	0	4	0	0	0	0	0	0	0	0
LIRI-JP_SP112170	0	0	11	0	0	11	0	0	0	0	0	0
LIRI-JP_SP112174	0	0	0	8	0	0	0	0	0	0	0	0
LIRI-JP_SP112178	2	0	0	5	0	0	0	0	0	0	0	0
LIRI-JP_SP112180	8	0	0	0	0	0	0	0	0	0	0	0
LIRI-JP_SP112182	0	0	0	1	0	0	0	0	0	0	0	0
LIRI-JP_SP112186	0	0	7	0	0	5	0	0	0	0	0	0
LIRI-JP_SP112188	5	0	0	0	0	0	0	0	0	0	0	0
LIRI-JP_SP112190	0	0	0	17	0	0	0	0	0	0	0	0
LIRI-JP_SP112192	6	0	0	0	0	0	0	0	0	0	0	0
LIRI-JP_SP112194	6	0	0	0	0	0	0	0	0	0	0	0
LIRI-JP_SP112196	0	0	0	5	0	0	0	0	0	0	0	0
LIRI-JP_SP112198	1	0	0	3	0	2	0	0	0	0	0	0
LIRI-JP_SP112201	0	0	2	0	0	0	0	0	0	0	0	0
LIRI-JP_SP112205	0	0	0	0	0	13	0	0	0	0	0	0
LIRI-JP_SP112208	0	0	0	10	0	0	0	0	0	0	0	0
LIRI-JP_SP112211	9	0	0	0	0	0	0	0	0	0	0	0
LIRI-JP_SP112213	0	0	6	0	0	6	0	0	0	0	0	0
LIRI-JP_SP112215	0	0	2	0	0	0	0	0	0	0	0	0
LIRI-JP_SP112217	0	0	0	10	0	4	0	0	0	0	0	0
LIRI-JP_SP112219	5	0	0	0	0	11	0	0	0	0	0	0
LIRI-JP_SP112221	0	0	0	0	0	0	0	0	0	0	0	0
LIRI-JP_SP112224	0	0	0	7	0	5	0	0	0	0	0	0
LIRI-JP_SP112228	0	0	0	0	0	0	0	0	0	0	0	0
LIRI-JP_SP112234	6	0	0	13	0	0	0	0	0	0	0	0
LIRI-JP_SP112237	0	0	4	0	0	0	0	0	0	0	0	0
LIRI-JP_SP112241	0	0	5	0	0	0	0	0	0	0	0	0
LIRI-JP_SP112245	0	0	2	0	0	0	0	0	0	0	0	0
LIRI-JP_SP112248	0	0	0	0	0	4	0	0	0	0	0	0
LIRI-JP_SP112252	0	0	0	1	0	0	0	0	0	0	0	0
LIRI-JP_SP112257	0	0	0	0	0	0	0	0	0	0	0	0
LIRI-JP_SP112261	0	0	0	8	0	0	0	0	0	0	0	0
LIRI-JP_SP112265	0	0	0	0	0	7	0	0	0	0	0	0
LIRI-JP_SP112269	0	0	0	0	0	0	0	0	0	0	0	0
LIRI-JP_SP112273	5	0	16	0	0	0	0	0	0	0	0	0
LIRI-JP_SP112276	0	0	0	0	0	0	0	0	0	0	0	0
LIRI-JP_SP112283	0	0	0	0	0	0	0	0	0	0	0	0
LIRI-JP_SP112288	0	0	0	0	0	5	0	0	0	0	0	0
LIRI-JP_SP112290	0	0	6	0	0	0	0	0	0	0	0	0
LIRI-JP_SP112300	0	0	1	0	0	0	0	0	0	0	0	0
LIRI-JP_SP112304	0	0	0	0	0	7	0	0	0	0	0	0
LIRI-JP_SP112310	0	0	0	10	0	4	0	0	0	0	0	0
LIRI-JP_SP50097	1	0	0	8	0	0	0	0	0	0	0	0
LIRI-JP_SP50099	0	0	0	1	0	0	0	0	0	0	0	0
LIRI-JP_SP50101	0	0	0	6	0	0	0	0	0	0	0	0
LIRI-JP_SP50105	0	0	0	2	0	0	0	0	0	0	0	0
LIRI-JP_SP50107	0	0	0	6	0	0	0	0	0	0	0	0
LIRI-JP_SP50109	4	0	0	0	0	0	0	0	0	0	0	0
LIRI-JP_SP50111	0	0	0	0	0	0	0	0	0	0	0	0
LIRI-JP_SP50113	0	0	0	5	0	0	0	0	0	0	0	0
LIRI-JP_SP50115	4	0	0	0	0	0	0	0	0	0	0	0
LIRI-JP_SP50117	0	0	0	12	0	0	0	0	0	0	0	0
LIRI-JP_SP50119	0	0	7	0	0	0	0	0	0	0	0	0
LIRI-JP_SP50121	0	0	0	0	0	0	0	0	0	0	0	0
LIRI-JP_SP50123	8	0	0	0	0	0	0	0	0	0	0	0
LIRI-JP_SP50125	0	0	0	1	0	0	0	0	0	0	0	0
LIRI-JP_SP50129	5	0	10	0	0	0	0	0	0	0	0	0
LIRI-JP_SP50131	0	0	0	25	0	17	0	0	0	0	0	0
LIRI-JP_SP50133	0	0	4	0	0	0	0	0	0	0	0	0
LIRI-JP_SP50135	4	0	0	0	0	5	0	0	0	0	0	0
LIRI-JP_SP50137	0	0	0	0	0	0	0	0	0	0	0	0
LIRI-JP_SP50139	0	0	0	0	0	4	0	0	0	0	0	0
LIRI-JP_SP50141	0	0	0	0	0	0	0	0	0	0	0	0
LIRI-JP_SP50145	0	0	2	0	0	0	0	0	0	0	0	0
LIRI-JP_SP50147	0	0	0	0	0	4	0	0	0	0	0	0
LIRI-JP_SP50149	0	0	18	0	0	0	0	0	0	0	0	0
LIRI-JP_SP50151	0	0	2	0	0	0	0	0	0	0	0	0
LIRI-JP_SP50153	0	0	10	0	0	0	0	0	0	0	0	0
LIRI-JP_SP50155	0	0	7	0	0	0	0	0	0	0	0	0
LIRI-JP_SP50157	0	0	2	0	0	0	0	0	0	0	0	0
LIRI-JP_SP50159	0	0	0	0	0	1	0	0	0	0	0	0
LIRI-JP_SP50161	0	0	0	0	0	18	0	0	0	0	0	0
LIRI-JP_SP50163	0	0	0	2	0	0	0	0	0	0	0	0
LIRI-JP_SP50165	4	0	0	0	0	0	0	0	0	0	0	0
LIRI-JP_SP50167	0	0	9	0	0	0	0	0	0	0	0	0
LIRI-JP_SP50169	0	0	9	0	0	8	0	0	0	0	0	0
LIRI-JP_SP50171	0	0	0	0	0	3	0	0	0	0	0	0
LIRI-JP_SP50173	2	0	0	0	0	2	0	0	0	0	0	0
LIRI-JP_SP50175	0	0	0	2	0	0	0	0	0	0	0	0
LIRI-JP_SP50179	0	0	8	0	0	0	0	0	0	0	0	0
LIRI-JP_SP50181	0	0	0	0	0	0	0	0	0	0	0	0
LIRI-JP_SP50183	5	0	0	0	0	0	0	0	0	0	0	0
LIRI-JP_SP50185	0	0	0	0	0	0	0	0	0	0	0	0
LIRI-JP_SP98896	0	0	0	2	0	0	0	0	0	0	0	0
LIRI-JP_SP98898	0	0	0	0	0	0	0	0	0	0	0	0
LIRI-JP_SP98900	0	0	2	0	0	0	0	0	0	0	0	0
LIRI-JP_SP98902	0	0	0	4	0	0	0	0	0	0	0	0
LIRI-JP_SP98904	0	0	0	0	0	2	0	0	0	0	0	0
LIRI-JP_SP98909	0	0	0	8	0	0	0	0	0	0	0	0
LIRI-JP_SP98913	0	0	0	12	0	7	0	0	0	0	0	0
LIRI-JP_SP98915	0	0	0	0	0	5	0	0	0	0	0	0
LIRI-JP_SP98921	6	0	0	0	0	0	0	0	0	0	0	0
LIRI-JP_SP98925	2	0	0	6	0	0	0	0	0	0	0	0
LIRI-JP_SP98927	0	0	9	0	0	0	0	0	0	0	0	0
LIRI-JP_SP98933	0	0	0	10	0	0	0	0	0	0	0	0
LIRI-JP_SP98937	0	0	0	0	0	0	0	0	0	0	0	0
LIRI-JP_SP98941	0	0	4	0	0	5	0	0	0	0	0	0
LIRI-JP_SP98945	0	0	0	4	0	0	0	0	0	0	0	0
LIRI-JP_SP98949	4	0	0	8	0	0	0	0	0	0	0	0
LIRI-JP_SP98953	3	0	2	0	0	0	0	0	0	0	0	0
LIRI-JP_SP98955	5	0	0	15	0	0	0	0	0	0	0	0
LIRI-JP_SP98959	0	0	4	0	0	0	0	0	0	0	0	0
LIRI-JP_SP98965	3	0	0	8	0	0	0	0	0	0	0	0
LIRI-JP_SP98967	0	0	0	0	0	0	0	0	0	0	0	0
LIRI-JP_SP98973	0	0	0	34	0	26	0	0	0	0	0	0
LIRI-JP_SP98975	0	0	1	0	0	0	0	0	0	0	0	0
LIRI-JP_SP98981	0	0	0	6	0	0	0	0	0	0	0	0
LIRI-JP_SP98985	2	0	0	0	0	5	0	0	0	0	0	0
LIRI-JP_SP98989	6	0	0	0	0	0	0	0	0	0	0	0
LIRI-JP_SP98991	0	0	0	0	0	0	0	0	0	0	0	0
LIRI-JP_SP98997	0	0	0	13	0	0	0	0	0	0	0	0
LIRI-JP_SP99001	0	0	0	0	0	0	0	0	0	0	0	0
LIRI-JP_SP99007	0	0	0	0	0	12	0	0	0	0	0	0
LIRI-JP_SP99011	0	0	4	0	0	0	0	0	0	0	0	0
LIRI-JP_SP99013	7	0	10	0	0	0	0	0	0	0	0	0
LIRI-JP_SP99019	0	0	0	2	0	0	0	0	0	0	0	0
LIRI-JP_SP99021	0	0	0	0	0	7	0	0	0	0	0	0
LIRI-JP_SP99029	0	0	0	0	0	4	0	0	0	0	0	0
LIRI-JP_SP99033	8	0	0	0	0	0	0	0	0	0	0	0
LIRI-JP_SP99037	0	0	0	0	0	1	0	0	0	0	0	0
LIRI-JP_SP99041	0	0	0	0	0	4	0	0	0	0	0	0
LIRI-JP_SP99045	0	0	0	0	0	0	0	0	0	0	0	0
LIRI-JP_SP99049	0	0	0	0	0	12	0	0	0	0	0	0
LIRI-JP_SP99053	0	0	5	0	0	0	0	0	0	0	0	0
LIRI-JP_SP99057	0	0	0	0	0	0	0	0	0	0	0	0
LIRI-JP_SP99061	3	0	0	10	0	0	0	0	0	0	0	0
LIRI-JP_SP99065	0	0	0	0	0	0	0	0	0	0	0	0
LIRI-JP_SP99069	0	0	0	21	0	0	0	0	0	0	0	0
LIRI-JP_SP99073	0	0	0	10	0	0	0	0	0	0	0	0
LIRI-JP_SP99077	1	0	5	0	0	0	0	0	0	0	0	0
LIRI-JP_SP99081	0	0	0	2	0	0	0	0	0	0	0	0
LIRI-JP_SP99085	0	0	0	12	0	0	0	0	0	0	0	0
LIRI-JP_SP99089	0	0	0	8	0	0	0	0	0	0	0	0
LIRI-JP_SP99093	0	0	0	0	0	2	0	0	0	0	0	0
LIRI-JP_SP99097	0	0	2	0	0	0	0	0	0	0	0	0
LIRI-JP_SP99101	0	0	0	2	0	0	0	0	0	0	0	0
LIRI-JP_SP99105	1	0	1	0	0	0	0	0	0	0	0	0
LIRI-JP_SP99109	14	0	0	0	0	15	0	0	0	0	0	0
LIRI-JP_SP99113	0	0	0	0	0	0	0	0	0	0	0	0
LIRI-JP_SP99117	0	0	0	0	0	0	0	0	0	0	0	0
LIRI-JP_SP99121	1	0	2	0	0	0	0	0	0	0	0	0
LIRI-JP_SP99125	0	0	0	0	0	0	0	0	0	0	0	0
LIRI-JP_SP99129	0	0	0	1	0	0	0	0	0	0	0	0
LIRI-JP_SP99133	0	0	0	0	0	5	0	0	0	0	0	0
LIRI-JP_SP99137	12	0	0	0	0	0	0	0	0	0	0	0
LIRI-JP_SP99141	0	0	0	2	0	0	0	0	0	0	0	0
LIRI-JP_SP99145	1	0	0	5	0	0	0	0	0	0	0	0
LIRI-JP_SP99149	0	0	0	0	0	0	0	0	0	0	0	0
LIRI-JP_SP99153	0	0	0	1	0	0	0	0	0	0	0	0
LIRI-JP_SP99157	0	0	0	2	0	0	0	0	0	0	0	0
LIRI-JP_SP99161	0	0	0	2	0	0	0	0	0	0	0	0
LIRI-JP_SP99165	7	0	0	0	0	0	0	0	0	0	0	0
LIRI-JP_SP99169	0	0	0	0	0	0	0	0	0	0	0	0
LIRI-JP_SP99173	0	0	10	0	0	0	0	0	0	0	0	0
LIRI-JP_SP99177	3	0	3	0	0	0	0	0	0	0	0	0
LIRI-JP_SP99181	0	0	0	2	0	0	0	0	0	0	0	0
LIRI-JP_SP99185	0	0	2	0	0	2	0	0	0	0	0	0
LIRI-JP_SP99189	0	0	4	0	0	0	0	0	0	0	0	0
LIRI-JP_SP99193	0	0	0	0	0	0	0	0	0	0	0	0
LIRI-JP_SP99197	0	0	0	0	0	26	0	0	0	0	0	0
LIRI-JP_SP99201	0	0	0	0	0	2	0	0	0	0	0	0
LIRI-JP_SP99205	0	0	0	0	0	3	0	0	0	0	0	0
LIRI-JP_SP99209	2	0	0	5	0	0	0	0	0	0	0	0
LIRI-JP_SP99213	0	0	0	0	0	0	0	0	0	0	0	0
LIRI-JP_SP99217	0	0	0	3	0	0	0	0	0	0	0	0
LIRI-JP_SP99221	0	0	0	0	0	0	0	0	0	0	0	0
LIRI-JP_SP99225	2	0	0	0	0	0	0	0	0	0	0	0
LIRI-JP_SP99229	2	0	0	0	0	2	0	0	0	0	0	0
LIRI-JP_SP99233	5	0	0	0	0	8	0	0	0	0	0	0
LIRI-JP_SP99237	1	0	0	3	0	0	0	0	0	0	0	0
LIRI-JP_SP99241	0	0	7	0	0	10	0	0	0	0	0	0
LIRI-JP_SP99249	0	0	0	6	0	0	0	0	0	0	0	0
LIRI-JP_SP99253	8	0	0	0	0	0	0	0	0	0	0	0
LIRI-JP_SP99257	0	0	0	11	0	6	0	0	0	0	0	0
LIRI-JP_SP99261	2	0	0	15	0	0	0	0	0	0	0	0
LIRI-JP_SP99269	0	0	2	0	0	0	0	0	0	0	0	0
LIRI-JP_SP99279	0	0	2	0	0	0	0	0	0	0	0	0
LIRI-JP_SP99287	0	0	0	0	0	0	0	0	0	0	0	0
LIRI-JP_SP99293	0	0	14	0	0	0	0	0	0	0	0	0
LIRI-JP_SP99297	0	0	0	0	0	0	0	0	0	0	0	0
LIRI-JP_SP99301	0	0	0	0	0	0	0	0	0	0	0	0
LIRI-JP_SP99305	0	0	0	0	0	2	0	0	0	0	0	0
LIRI-JP_SP99309	2	0	2	0	0	0	0	0	0	0	0	0
LIRI-JP_SP99313	0	0	0	0	0	4	0	0	0	0	0	0
LIRI-JP_SP99317	0	0	0	0	0	0	0	0	0	0	0	0
LIRI-JP_SP99321	4	0	0	0	0	0	0	0	0	0	0	0
LIRI-JP_SP99325	0	0	0	28	0	0	0	0	0	0	0	0
LIRI-JP_SP99329	0	0	0	15	0	11	0	0	0	0	0	0
LIRI-JP_SP99333	0	0	0	0	0	0	0	0	0	0	0	0
LIRI-JP_SP99337	0	0	0	0	0	2	0	0	0	0	0	0
LIRI-JP_SP99341	0	0	0	0	0	0	0	0	0	0	0	0
LIRI-JP_SP99345	0	0	0	0	0	0	0	0	0	0	0	0
LUAD-US_SP50263	0	0	0	0	0	0	0	14	0	0	0	0
LUAD-US_SP50317	0	4	0	0	5	0	0	0	0	0	0	0
LUAD-US_SP50321	0	0	4	0	0	0	0	0	0	0	0	0
LUAD-US_SP50406	0	0	0	0	0	0	0	0	0	0	0	0
LUAD-US_SP50412	0	0	0	0	0	0	0	0	0	0	0	0
LUAD-US_SP50485	0	0	0	0	0	0	0	0	0	0	0	0
LUAD-US_SP50518	0	0	0	0	0	0	0	0	0	0	4	0
LUAD-US_SP50592	0	0	0	0	0	0	0	0	0	0	0	0
LUAD-US_SP50611	0	0	44	0	0	0	0	0	0	0	0	0
LUAD-US_SP50713	0	0	8	0	0	0	0	0	0	0	0	0
LUAD-US_SP50827	0	0	21	0	0	0	0	0	0	0	13	0
LUAD-US_SP51037	0	0	4	0	0	0	0	0	0	0	0	0
LUAD-US_SP51446	0	0	0	0	0	0	0	8	0	0	0	0
LUAD-US_SP51824	0	0	0	0	0	0	0	2	0	0	0	0
LUAD-US_SP52232	0	0	4	0	0	0	0	0	0	0	2	0
LUAD-US_SP52284	0	0	0	0	0	0	0	0	0	0	4	0
LUAD-US_SP52607	0	0	0	0	0	0	0	0	0	0	0	0
LUAD-US_SP52667	0	0	17	0	0	0	0	0	0	0	0	0
LUAD-US_SP52779	0	0	15	0	0	0	0	0	0	0	13	0
LUAD-US_SP53073	0	5	18	0	0	0	0	0	0	0	0	0
LUAD-US_SP53387	0	0	14	0	0	0	0	0	0	0	10	0
LUAD-US_SP53548	0	0	0	2	0	0	0	0	0	0	0	0
LUAD-US_SP53618	0	0	13	0	0	0	0	0	0	0	6	0
LUAD-US_SP53810	0	0	37	0	0	0	0	0	0	0	13	0
LUAD-US_SP54113	0	0	40	0	0	0	0	0	0	0	23	0
LUAD-US_SP54363	0	0	22	0	0	0	0	0	0	0	14	0
LUAD-US_SP54745	0	0	6	0	0	0	0	0	0	0	6	0
LUAD-US_SP55004	0	0	0	0	0	0	0	0	0	0	0	0
LUAD-US_SP55142	0	11	51	0	31	0	0	22	0	0	32	0
LUAD-US_SP55235	0	0	32	0	0	0	0	0	0	0	8	0
LUAD-US_SP55309	0	0	0	0	0	0	0	0	0	0	0	0
LUAD-US_SP55387	0	0	0	0	0	0	0	0	0	0	0	0
LUAD-US_SP55509	0	0	14	0	0	0	0	0	0	0	7	0
LUAD-US_SP55711	0	0	0	0	0	0	0	0	0	0	0	0
LUAD-US_SP56079	0	0	15	0	0	0	0	0	0	0	0	0
LUAD-US_SP56168	0	0	3	0	0	0	0	0	0	0	0	0
LUAD-US_SP56303	0	0	0	0	0	0	0	4	0	0	3	0
LUSC-US_SP56460	0	0	17	0	0	0	0	0	0	0	0	0
LUSC-US_SP56474	0	0	0	0	0	0	0	0	0	0	0	0
LUSC-US_SP56502	0	0	18	0	0	0	0	0	0	0	12	0
LUSC-US_SP56533	0	0	6	0	0	0	0	0	0	0	0	0
LUSC-US_SP56537	0	0	12	0	0	0	0	0	0	0	9	0
LUSC-US_SP56541	0	0	11	0	0	0	0	0	0	0	8	0
LUSC-US_SP56553	0	0	15	0	0	0	0	0	0	0	15	0
LUSC-US_SP56566	0	0	9	0	0	0	0	0	0	0	0	0
LUSC-US_SP56569	0	0	9	0	0	0	0	0	0	0	5	0
LUSC-US_SP56607	0	0	13	0	0	0	0	0	0	0	0	0
LUSC-US_SP56644	0	0	20	0	0	0	0	0	0	0	13	0
LUSC-US_SP56704	0	0	23	0	0	0	0	0	0	0	0	0
LUSC-US_SP56730	0	0	15	0	0	0	0	0	0	0	13	0
LUSC-US_SP56754	0	0	7	0	0	0	0	0	0	0	4	0
LUSC-US_SP56771	0	0	0	0	9	0	0	0	0	0	0	0
LUSC-US_SP56821	0	0	14	0	0	0	0	0	0	0	5	0
LUSC-US_SP56827	0	0	12	0	0	0	0	0	0	0	0	0
LUSC-US_SP56941	0	0	0	0	0	0	0	0	0	0	0	0
LUSC-US_SP57024	0	0	4	0	0	0	0	0	0	0	5	0
LUSC-US_SP57066	0	0	17	0	0	0	0	0	0	0	11	0
LUSC-US_SP57084	0	0	11	0	0	0	0	0	0	0	12	0
LUSC-US_SP57189	0	0	59	0	0	0	0	0	0	0	30	0
LUSC-US_SP57251	0	0	19	0	0	0	0	0	0	0	10	0
LUSC-US_SP57267	0	0	33	0	0	0	0	0	0	0	16	0
LUSC-US_SP57450	0	0	2	0	0	0	0	0	0	0	0	0
LUSC-US_SP57538	0	0	30	0	0	0	0	0	0	0	0	0
LUSC-US_SP57586	0	1	3	0	0	0	0	0	0	0	0	0
LUSC-US_SP57619	0	0	10	0	0	0	0	0	0	0	18	0
LUSC-US_SP57629	0	0	19	0	0	0	0	0	0	0	19	0
LUSC-US_SP57651	0	0	6	0	0	0	0	0	0	0	0	0
LUSC-US_SP57669	0	0	17	0	0	0	0	0	0	0	9	0
LUSC-US_SP57735	0	0	0	7	3	0	0	0	0	0	0	0
LUSC-US_SP57818	0	6	27	0	0	0	0	0	0	0	12	0
LUSC-US_SP57846	0	0	20	0	0	0	0	0	0	0	17	0
LUSC-US_SP57901	0	0	20	0	0	0	0	0	0	0	0	0
LUSC-US_SP57933	0	12	0	63	82	0	0	44	0	0	0	0
LUSC-US_SP57941	0	0	42	0	0	0	0	0	0	0	15	0
LUSC-US_SP58101	0	0	25	0	0	0	0	0	0	0	14	0
LUSC-US_SP58245	0	0	11	0	0	0	0	0	0	0	7	0
LUSC-US_SP58326	0	0	36	0	0	0	0	0	0	0	17	0
LUSC-US_SP58342	0	0	12	0	0	0	0	0	0	0	13	0
LUSC-US_SP58349	0	0	20	20	13	0	0	0	0	0	0	0
LUSC-US_SP58612	0	0	0	13	0	0	0	0	0	0	0	0
LUSC-US_SP58668	0	0	12	0	0	0	0	0	0	0	5	0
LUSC-US_SP58882	0	0	0	13	0	0	0	0	0	0	0	0
LUSC-US_SP58991	0	0	12	7	0	0	0	0	0	0	0	0
LUSC-US_SP59245	0	0	14	0	0	0	0	0	0	0	0	0
MALY-DE_SP116604	0	0	0	0	0	0	4	0	0	0	0	0
MALY-DE_SP116606	2	0	0	0	0	4	3	0	0	0	0	0
MALY-DE_SP116608	0	0	0	0	0	0	0	0	0	0	0	0
MALY-DE_SP116610	0	0	0	0	0	27	0	0	0	0	0	0
MALY-DE_SP116612	0	7	0	0	0	9	5	0	0	0	0	0
MALY-DE_SP116614	3	6	0	0	0	7	5	0	0	0	0	0
MALY-DE_SP116616	4	0	0	0	0	0	0	0	0	0	0	0
MALY-DE_SP116618	0	4	0	0	0	0	0	0	0	0	0	0
MALY-DE_SP116620	5	4	0	0	0	0	12	0	0	0	0	0
MALY-DE_SP116622	0	0	0	0	0	2	0	0	0	0	0	0
MALY-DE_SP116624	0	10	0	0	0	0	0	0	0	0	0	0
MALY-DE_SP116627	0	0	0	0	0	0	1	0	0	0	0	0
MALY-DE_SP116630	10	0	0	0	0	6	0	0	0	0	0	0
MALY-DE_SP116635	0	2	0	0	0	0	5	0	0	0	0	0
MALY-DE_SP116638	2	3	0	0	0	0	0	0	0	0	0	0
MALY-DE_SP116642	0	0	0	0	0	0	11	0	0	0	0	0
MALY-DE_SP116645	7	12	0	0	0	0	0	0	0	0	0	0
MALY-DE_SP116648	4	9	0	0	0	0	8	0	0	0	0	0
MALY-DE_SP116649	0	0	0	0	0	0	0	0	0	0	0	0
MALY-DE_SP116652	0	0	0	0	0	0	0	0	0	0	0	0
MALY-DE_SP116654	4	0	0	0	0	0	0	0	0	0	0	0
MALY-DE_SP116657	5	0	0	0	0	13	0	0	0	0	0	0
MALY-DE_SP116659	0	3	0	0	0	9	0	0	0	0	0	0
MALY-DE_SP116663	6	10	0	0	0	9	0	0	0	0	0	0
MALY-DE_SP116665	0	0	0	0	0	0	0	0	0	0	0	0
MALY-DE_SP116668	14	17	0	0	0	0	15	0	0	0	0	0
MALY-DE_SP116670	7	0	0	0	0	15	0	0	0	0	0	0
MALY-DE_SP116672	0	0	0	0	0	0	0	0	0	0	0	0
MALY-DE_SP116674	0	4	0	0	0	0	10	0	0	0	0	0
MALY-DE_SP116676	0	0	0	0	0	29	0	0	0	0	0	0
MALY-DE_SP116679	0	0	0	0	0	0	0	0	0	0	0	0
MALY-DE_SP116683	4	5	0	0	0	11	0	0	0	0	0	0
MALY-DE_SP116686	0	0	0	0	0	2	4	0	0	0	0	0
MALY-DE_SP116688	0	2	0	0	0	4	0	0	0	0	0	0
MALY-DE_SP116690	3	6	0	0	0	10	0	0	0	0	0	0
MALY-DE_SP116694	6	5	0	0	0	0	0	0	0	0	0	0
MALY-DE_SP116697	0	0	0	0	0	0	11	0	0	0	0	0
MALY-DE_SP116701	0	0	0	0	0	8	6	0	0	0	0	0
MALY-DE_SP116703	0	0	0	0	0	0	0	0	0	0	0	0
MALY-DE_SP116706	0	0	0	0	0	1	0	0	0	0	0	0
MALY-DE_SP116709	0	0	0	0	0	0	2	0	0	0	0	0
MALY-DE_SP116712	0	0	0	0	0	0	0	0	0	0	0	0
MALY-DE_SP116715	4	3	0	0	0	10	7	0	0	0	0	0
MALY-DE_SP116718	4	0	0	0	0	0	4	0	0	0	0	0
MALY-DE_SP116720	0	0	0	0	0	0	2	0	0	0	0	0
MALY-DE_SP116723	0	0	0	0	0	3	0	0	0	0	0	0
MALY-DE_SP116725	0	0	0	0	0	0	0	0	0	0	0	0
MALY-DE_SP116726	3	0	0	0	0	11	0	0	0	0	0	0
MALY-DE_SP124969	0	5	0	0	0	7	10	0	0	0	0	0
MALY-DE_SP124971	6	9	0	0	0	0	8	0	0	0	0	0
MALY-DE_SP124977	3	1	0	0	0	0	0	0	0	0	0	0
MALY-DE_SP124981	0	0	0	0	0	0	0	0	0	0	0	0
MALY-DE_SP59270	0	5	0	0	0	0	0	0	0	0	0	0
MALY-DE_SP59272	0	0	0	0	0	0	0	0	0	0	0	0
MALY-DE_SP59276	0	0	0	0	0	0	0	0	0	0	0	0
MALY-DE_SP59280	0	2	0	0	0	0	6	0	0	0	0	0
MALY-DE_SP59284	0	4	0	0	0	0	0	0	0	0	0	0
MALY-DE_SP59288	17	4	0	0	0	0	0	0	0	0	0	0
MALY-DE_SP59292	0	0	0	0	0	0	0	0	0	0	0	0
MALY-DE_SP59296	4	0	0	0	0	0	0	0	0	0	0	0
MALY-DE_SP59300	5	4	0	0	0	8	0	0	0	0	0	0
MALY-DE_SP59304	0	0	0	0	0	0	5	0	0	0	0	0
MALY-DE_SP59308	0	0	0	0	0	0	0	0	0	0	0	0
MALY-DE_SP59312	0	8	0	0	0	0	0	0	0	0	0	0
MALY-DE_SP59316	0	0	0	0	0	0	4	0	0	0	0	0
MALY-DE_SP59320	1	1	0	0	0	0	0	0	0	0	0	0
MALY-DE_SP59324	0	0	0	0	0	7	0	0	0	0	0	0
MALY-DE_SP59328	2	0	0	0	0	0	0	0	0	0	0	0
MALY-DE_SP59332	3	2	0	0	0	0	0	0	0	0	0	0
MALY-DE_SP59336	1	1	0	0	0	0	0	0	0	0	0	0
MALY-DE_SP59340	0	0	0	0	0	0	0	0	0	0	0	0
MALY-DE_SP59344	2	0	0	0	0	0	0	0	0	0	0	0
MALY-DE_SP59348	7	0	0	0	0	0	0	0	0	0	0	0
MALY-DE_SP59352	0	0	0	0	0	11	0	0	0	0	0	0
MALY-DE_SP59356	8	0	0	0	0	0	0	0	0	0	0	0
MALY-DE_SP59360	0	0	0	0	0	0	2	0	0	0	0	0
MALY-DE_SP59364	0	0	0	0	0	2	2	0	0	0	0	0
MALY-DE_SP59368	9	0	0	0	0	0	15	0	0	0	0	0
MALY-DE_SP59372	0	0	0	0	0	0	0	0	0	0	0	0
MALY-DE_SP59376	0	0	0	0	0	0	1	0	0	0	0	0
MALY-DE_SP59380	0	0	0	0	0	0	0	0	0	0	0	0
MALY-DE_SP59384	1	2	0	0	0	0	1	0	0	0	0	0
MALY-DE_SP59388	2	3	0	0	0	0	0	0	0	0	0	0
MALY-DE_SP59392	0	0	0	0	0	0	0	0	0	0	0	0
MALY-DE_SP59396	0	0	0	0	0	0	0	0	0	0	0	0
MALY-DE_SP59400	8	6	0	0	0	8	0	0	0	0	0	0
MALY-DE_SP59404	0	0	0	0	0	1	0	0	0	0	0	0
MALY-DE_SP59412	7	0	0	0	0	0	0	0	0	0	0	0
MALY-DE_SP59416	0	0	0	0	0	2	3	0	0	0	0	0
MALY-DE_SP59420	0	0	0	0	0	2	0	0	0	0	0	0
MALY-DE_SP59428	0	0	0	0	0	0	0	0	0	0	0	0
MALY-DE_SP59432	0	2	0	0	0	0	0	0	0	0	0	0
MALY-DE_SP59436	0	0	0	0	0	0	0	0	0	0	0	0
MALY-DE_SP59440	5	3	0	0	0	15	0	0	0	0	0	0
MALY-DE_SP59444	0	0	0	0	0	0	0	0	0	0	0	0
MALY-DE_SP59448	0	10	0	0	0	0	0	0	0	0	0	0
MALY-DE_SP59452	0	7	0	0	0	12	0	0	0	0	0	0
MALY-DE_SP59456	3	0	0	0	0	4	4	0	0	0	0	0
MALY-DE_SP59460	0	0	0	0	0	0	6	0	0	0	0	0
MALY-DE_SP59464	0	0	0	0	0	0	0	0	0	0	0	0
MELA-AU_SP124264	0	0	0	0	0	0	7	0	0	0	0	0
MELA-AU_SP124271	8	0	0	17	0	0	0	0	0	0	0	0
MELA-AU_SP124273	0	0	0	3	0	0	0	0	0	0	0	0
MELA-AU_SP124278	0	0	0	0	0	0	0	0	0	0	0	0
MELA-AU_SP124281	0	0	0	0	0	0	0	0	0	0	0	0
MELA-AU_SP124286	0	0	0	0	0	0	0	0	0	0	0	0
MELA-AU_SP124291	0	0	0	0	0	0	5	0	0	0	0	0
MELA-AU_SP124295	1	0	0	3	0	0	0	0	0	0	0	0
MELA-AU_SP124298	0	0	0	55	0	0	0	0	0	0	0	0
MELA-AU_SP124305	0	0	0	0	0	0	2	0	0	0	0	0
MELA-AU_SP124307	8	0	0	0	0	0	0	0	0	0	0	0
MELA-AU_SP124311	0	0	0	6	0	0	0	0	0	0	0	0
MELA-AU_SP124319	0	0	0	6	0	0	0	0	0	0	0	0
MELA-AU_SP124323	0	0	0	3	0	0	0	0	0	0	0	0
MELA-AU_SP124326	0	0	0	4	0	0	0	0	0	0	0	0
MELA-AU_SP124329	1	0	0	0	0	0	5	0	0	0	0	0
MELA-AU_SP124333	0	0	0	0	0	0	8	0	0	0	0	0
MELA-AU_SP124334	0	0	0	0	0	0	2	0	0	0	0	0
MELA-AU_SP124336	3	0	0	0	0	0	5	0	0	0	0	0
MELA-AU_SP124339	0	0	0	0	0	0	0	0	0	0	0	0
MELA-AU_SP124341	4	0	0	0	0	0	0	0	0	0	0	0
MELA-AU_SP124344	0	0	0	0	0	0	5	0	0	0	0	0
MELA-AU_SP124346	0	0	0	0	0	0	14	0	0	0	0	0
MELA-AU_SP124348	0	0	0	0	0	0	4	0	0	0	0	0
MELA-AU_SP124351	0	0	0	0	0	0	0	0	0	0	0	0
MELA-AU_SP124353	0	0	0	0	0	0	5	0	0	0	0	0
MELA-AU_SP124355	0	0	0	4	0	0	0	0	0	0	0	0
MELA-AU_SP124357	3	0	0	0	0	0	3	0	0	0	0	0
MELA-AU_SP124359	0	0	0	4	0	0	0	0	0	0	0	0
MELA-AU_SP124362	0	0	0	21	0	0	0	0	0	0	0	0
MELA-AU_SP124364	0	0	0	0	0	0	11	0	0	0	0	0
MELA-AU_SP124365	3	0	0	9	0	0	6	0	0	0	0	0
MELA-AU_SP124367	4	0	0	0	0	0	15	0	0	0	0	0
MELA-AU_SP124369	0	0	0	18	0	0	0	0	0	0	0	0
MELA-AU_SP124376	0	0	0	16	0	0	0	0	0	0	0	0
MELA-AU_SP124377	0	0	0	0	0	0	0	0	0	0	0	0
MELA-AU_SP124380	2	0	0	7	0	0	0	0	0	0	0	0
MELA-AU_SP124382	0	0	0	20	0	0	0	0	0	0	0	0
MELA-AU_SP124384	5	0	0	27	0	0	0	0	0	0	0	0
MELA-AU_SP124386	0	0	0	15	0	0	6	0	0	0	0	0
MELA-AU_SP124389	0	0	0	7	0	0	0	0	0	0	0	0
MELA-AU_SP124391	0	0	0	0	0	0	2	0	0	0	0	0
MELA-AU_SP124394	0	0	0	10	0	0	7	0	0	0	0	0
MELA-AU_SP124396	0	0	0	13	0	0	0	0	0	0	0	0
MELA-AU_SP124399	0	0	0	13	0	0	7	0	0	0	0	0
MELA-AU_SP124401	10	0	0	76	0	0	0	0	0	0	0	0
MELA-AU_SP124403	0	0	0	2	0	0	0	0	0	0	0	0
MELA-AU_SP124406	2	0	0	14	0	0	0	0	0	0	0	0
MELA-AU_SP124409	3	0	0	25	0	0	0	0	0	0	0	0
MELA-AU_SP124412	0	0	0	0	0	0	0	0	0	0	0	0
MELA-AU_SP124415	7	0	0	42	0	0	20	0	0	0	0	0
MELA-AU_SP124418	0	0	0	0	0	0	10	0	0	0	0	0
MELA-AU_SP124420	0	0	0	20	0	0	6	0	0	0	0	0
MELA-AU_SP124423	0	0	0	0	0	0	1	0	0	0	0	0
MELA-AU_SP124425	0	0	0	0	0	0	0	0	0	0	0	0
MELA-AU_SP124428	5	0	0	33	0	0	0	0	0	0	0	0
MELA-AU_SP124431	0	0	0	13	0	0	0	0	0	0	0	0
MELA-AU_SP124434	0	0	0	0	0	0	12	0	0	0	0	0
MELA-AU_SP124436	2	0	0	11	0	0	0	0	0	0	0	0
MELA-AU_SP124439	0	0	0	42	0	0	0	0	0	0	0	0
MELA-AU_SP124441	3	0	0	0	0	0	8	0	0	0	0	0
MELA-AU_SP124444	0	0	0	4	0	0	0	0	0	0	0	0
MELA-AU_SP124447	0	0	0	139	0	0	0	0	0	0	0	0
MELA-AU_SP124449	0	0	0	15	0	0	8	0	0	0	0	0
MELA-AU_SP124452	0	0	0	18	0	0	0	0	0	0	0	0
MELA-AU_SP124454	0	0	0	0	0	0	9	0	0	0	0	0
MELA-AU_SP124456	0	0	0	6	0	0	5	0	0	0	0	0
MELA-AU_SP124458	0	0	0	23	0	0	0	0	0	0	0	0
MELA-AU_SP124460	0	0	0	24	0	0	9	0	0	0	0	0
MELA-AU_SP124462	0	0	0	13	0	0	0	0	0	0	0	0
ORCA-IN_SP117003	0	0	0	0	4	0	0	0	0	0	0	0
ORCA-IN_SP117124	0	0	0	0	0	0	0	0	0	0	2	0
ORCA-IN_SP117189	0	0	0	0	0	0	0	0	0	0	0	0
ORCA-IN_SP117217	0	0	0	0	0	0	0	0	0	0	0	0
ORCA-IN_SP117260	2	0	4	0	0	0	0	0	0	0	0	0
ORCA-IN_SP117376	0	0	0	0	0	0	0	0	0	0	4	0
ORCA-IN_SP117408	0	0	0	0	0	0	0	0	0	0	0	0
ORCA-IN_SP117482	0	0	0	0	0	0	0	0	0	0	0	0
ORCA-IN_SP117509	0	0	0	0	0	0	0	0	0	0	0	0
ORCA-IN_SP117681	0	0	0	0	0	0	0	0	0	0	0	0
ORCA-IN_SP117779	0	0	0	0	0	0	0	0	0	0	0	0
ORCA-IN_SP117932	0	0	0	0	0	0	0	0	0	0	2	0
ORCA-IN_SP118015	0	0	0	0	0	0	0	0	0	0	0	0
OV-AU_SP101515	0	0	0	0	2	0	0	0	0	0	0	0
OV-AU_SP101519	0	0	0	0	4	0	0	0	0	0	0	0
OV-AU_SP101521	0	0	0	11	0	0	0	0	0	0	0	0
OV-AU_SP101523	0	0	0	6	11	0	0	0	0	0	0	0
OV-AU_SP101526	0	0	0	0	14	0	0	0	0	0	0	0
OV-AU_SP101528	0	0	0	2	0	0	0	0	0	0	0	0
OV-AU_SP101532	0	0	0	0	23	0	0	0	0	0	0	0
OV-AU_SP101536	0	0	0	1	0	0	0	0	0	0	0	0
OV-AU_SP101540	0	0	0	7	0	0	0	0	0	0	0	0
OV-AU_SP101544	0	0	0	4	0	0	0	0	0	0	0	0
OV-AU_SP101548	0	0	0	0	42	0	0	0	0	0	0	0
OV-AU_SP101552	0	0	0	17	0	0	0	0	0	0	0	0
OV-AU_SP101558	0	0	0	0	9	0	0	0	0	0	0	0
OV-AU_SP101564	0	0	0	0	2	0	0	0	0	0	0	0
OV-AU_SP101572	0	0	0	0	0	0	0	0	0	0	0	0
OV-AU_SP101576	0	0	0	0	14	0	0	0	0	0	0	0
OV-AU_SP101580	0	0	0	13	0	0	0	0	0	0	0	0
OV-AU_SP101584	0	0	0	10	0	0	0	0	0	0	0	0
OV-AU_SP101588	0	0	0	3	0	0	0	0	0	0	0	0
OV-AU_SP101592	0	0	0	0	3	0	0	0	0	0	0	0
OV-AU_SP101596	0	0	0	1	0	0	0	0	0	0	0	0
OV-AU_SP101600	0	0	0	0	0	0	0	0	0	0	0	0
OV-AU_SP101604	0	0	0	0	17	0	0	0	0	0	0	0
OV-AU_SP101610	0	0	0	11	0	0	0	0	0	0	0	0
OV-AU_SP101616	0	0	0	0	13	0	0	0	0	0	0	0
OV-AU_SP101622	0	0	0	0	32	0	0	0	0	0	0	0
OV-AU_SP101628	0	0	0	0	4	0	0	0	0	0	0	0
OV-AU_SP101634	0	0	0	0	0	0	0	0	0	0	0	0
OV-AU_SP101642	0	0	0	0	61	0	0	0	0	0	0	0
OV-AU_SP101648	0	0	0	19	0	0	0	0	0	0	0	0
OV-AU_SP101654	0	0	0	2	0	0	0	0	0	0	0	0
OV-AU_SP101658	0	0	0	0	0	0	0	0	0	0	0	0
OV-AU_SP101662	0	0	0	0	40	0	0	0	0	0	0	0
OV-AU_SP101666	0	0	0	0	13	0	0	0	0	0	0	0
OV-AU_SP101670	0	0	0	33	25	0	0	0	0	0	0	0
OV-AU_SP101674	0	0	0	0	22	0	0	0	0	0	0	0
OV-AU_SP101678	0	0	0	7	7	0	0	0	0	0	0	0
OV-AU_SP101686	0	0	0	0	0	0	0	0	0	0	0	0
OV-AU_SP101690	0	0	0	9	7	0	0	0	0	0	0	0
OV-AU_SP101694	0	0	0	3	0	0	0	0	0	0	0	0
OV-AU_SP101700	0	0	0	0	7	0	0	0	0	0	0	0
OV-AU_SP101708	0	0	0	1	0	0	0	0	0	0	0	0
OV-AU_SP101716	0	0	0	9	7	0	0	0	0	0	0	0
OV-AU_SP101724	0	0	0	4	0	0	0	0	0	0	0	0
OV-AU_SP101732	0	0	0	12	19	0	0	0	0	0	0	0
OV-AU_SP101740	0	0	0	0	29	0	0	0	0	0	0	0
OV-AU_SP101795	0	0	0	0	13	0	0	0	0	0	0	0
OV-AU_SP101881	0	0	0	0	14	0	0	0	0	0	0	0
OV-AU_SP101891	0	0	0	0	29	0	0	0	0	0	0	0
OV-AU_SP101921	0	0	0	4	0	0	0	0	0	0	0	0
OV-AU_SP101931	0	0	0	0	23	0	0	0	0	0	0	0
OV-AU_SP102015	0	0	0	0	8	0	0	0	0	0	0	0
OV-AU_SP102035	0	0	0	0	51	0	0	0	0	0	0	0
OV-AU_SP102045	0	0	0	47	52	0	0	0	0	0	0	0
OV-AU_SP102055	0	0	0	6	0	0	0	0	0	0	0	0
OV-AU_SP102064	0	0	0	0	24	0	0	0	0	0	0	0
OV-AU_SP102074	0	0	0	2	0	0	0	0	0	0	0	0
OV-AU_SP102084	0	0	0	0	22	0	0	0	0	0	0	0
OV-AU_SP102090	0	0	0	5	0	0	0	0	0	0	0	0
OV-AU_SP102096	0	0	0	0	6	0	0	0	0	0	0	0
OV-AU_SP102103	0	0	0	5	0	0	0	0	0	0	0	0
OV-AU_SP102113	0	0	0	16	6	0	0	0	0	0	0	0
OV-AU_SP102123	0	0	0	2	0	0	0	0	0	0	0	0
OV-AU_SP102133	0	0	0	8	0	0	0	0	0	0	0	0
OV-AU_SP102143	0	0	0	0	73	0	0	0	0	0	0	0
OV-AU_SP102161	0	0	0	0	2	0	0	0	0	0	0	0
OV-AU_SP102168	0	0	0	0	9	0	0	0	0	0	0	0
OV-AU_SP102174	0	0	0	40	0	0	0	0	0	0	0	0
OV-AU_SP102187	0	0	0	9	11	0	0	0	0	0	0	0
OV-US_SP59707	0	0	0	0	0	0	0	0	0	0	0	0
OV-US_SP59761	0	0	0	0	4	0	0	0	0	0	0	0
OV-US_SP59803	0	0	0	0	4	0	0	0	0	0	0	0
OV-US_SP59860	0	0	0	8	0	0	0	0	0	0	0	0
OV-US_SP59938	0	0	0	9	8	0	0	0	0	0	0	0
OV-US_SP59950	0	0	0	15	17	0	0	0	0	0	0	0
OV-US_SP60001	0	0	0	0	114	0	0	0	0	0	0	0
OV-US_SP60243	0	0	0	0	12	0	0	0	0	0	0	0
OV-US_SP60322	0	0	0	0	8	0	0	0	0	0	0	0
OV-US_SP60362	0	0	0	4	0	0	0	0	0	0	0	0
OV-US_SP60610	0	0	0	8	6	0	0	0	0	0	0	0
OV-US_SP60842	0	0	0	0	25	0	0	0	0	0	0	0
OV-US_SP61343	0	0	0	2	0	0	0	0	0	0	0	0
OV-US_SP61453	0	0	0	0	1	0	0	0	0	0	0	0
OV-US_SP61703	0	0	0	2	0	0	0	0	0	0	0	0
OV-US_SP61713	0	0	0	5	4	0	0	0	0	0	0	0
OV-US_SP62110	0	0	0	6	0	0	0	0	0	0	0	0
OV-US_SP62450	0	0	0	0	0	0	0	0	0	0	0	0
OV-US_SP62616	0	0	0	0	102	0	0	0	0	0	0	0
OV-US_SP63356	0	0	0	2	0	0	0	0	0	0	0	0
OV-US_SP63546	0	0	0	17	0	0	0	0	0	0	0	0
OV-US_SP63716	0	0	0	2	0	0	0	0	0	0	0	0
OV-US_SP63796	0	0	0	0	0	0	0	0	0	0	0	0
OV-US_SP63966	0	0	0	3	0	0	0	0	0	0	0	0
OV-US_SP64036	0	0	0	10	5	0	0	0	0	0	0	0
OV-US_SP64296	0	0	0	0	10	0	0	0	0	0	0	0
OV-US_SP64546	0	0	0	0	17	0	0	0	0	0	0	0
OV-US_SP64976	0	0	0	5	3	0	0	0	0	0	0	0
OV-US_SP65376	0	0	0	0	67	0	0	0	0	0	0	0
OV-US_SP65807	0	0	0	0	31	0	0	0	0	0	0	0
OV-US_SP66159	0	0	0	63	81	0	0	0	0	0	0	0
OV-US_SP66687	0	0	0	0	7	0	0	0	0	0	0	0
OV-US_SP66960	0	0	0	0	5	0	0	0	0	0	0	0
OV-US_SP67346	0	0	0	3	0	0	0	0	0	0	0	0
OV-US_SP67428	0	0	0	0	96	0	0	0	0	0	0	0
OV-US_SP67609	0	0	0	49	66	0	0	0	0	0	0	0
OV-US_SP68348	0	0	0	20	15	0	0	0	0	0	0	0
OV-US_SP68659	0	0	0	0	6	0	0	0	0	0	0	0
OV-US_SP68725	0	0	0	0	27	0	0	0	0	0	0	0
OV-US_SP69077	0	0	0	0	36	0	0	0	0	0	0	0
OV-US_SP69155	0	0	0	0	0	0	0	0	0	0	0	0
PACA-AU_SP107770	0	0	0	0	0	0	0	0	0	6	0	0
PACA-AU_SP107774	0	0	0	0	0	0	0	0	0	0	0	0
PACA-AU_SP107781	0	1	0	0	0	0	3	0	0	0	0	0
PACA-AU_SP107784	3	0	0	0	0	0	4	0	0	6	0	0
PACA-AU_SP107786	0	0	0	0	0	0	0	0	0	0	0	0
PACA-AU_SP107805	0	0	0	0	0	0	0	0	0	0	0	0
PACA-AU_SP107813	0	0	0	0	0	0	0	0	0	0	0	0
PACA-AU_SP107874	9	10	0	0	0	0	0	0	0	0	0	0
PACA-AU_SP107915	0	8	0	0	0	0	0	0	0	0	0	0
PACA-AU_SP107920	0	0	0	0	0	0	0	0	0	0	0	0
PACA-AU_SP107945	0	0	0	0	0	0	0	0	0	0	0	0
PACA-AU_SP107952	0	0	0	0	0	0	0	0	0	2	0	0
PACA-AU_SP107956	2	0	0	0	0	0	0	0	0	3	0	0
PACA-AU_SP108017	0	0	0	0	0	0	0	0	0	0	0	0
PACA-AU_SP108020	0	0	0	0	0	0	0	0	0	0	0	0
PACA-AU_SP108033	6	0	0	0	0	0	0	0	0	0	0	0
PACA-AU_SP108049	0	0	0	0	0	0	2	0	0	0	0	0
PACA-AU_SP108059	0	0	0	0	0	0	0	0	0	0	0	0
PACA-AU_SP108065	0	0	0	0	0	0	1	0	0	0	0	0
PACA-AU_SP108068	0	0	0	0	0	0	0	0	0	0	0	0
PACA-AU_SP108088	0	0	0	0	0	0	0	0	0	0	0	0
PACA-AU_SP108123	0	0	0	0	0	0	0	0	0	0	0	0
PACA-AU_SP110736	0	0	0	0	0	0	0	0	0	0	0	0
PACA-AU_SP110770	3	5	0	0	0	0	0	0	0	0	0	0
PACA-AU_SP110779	0	0	0	0	0	0	2	0	0	0	0	0
PACA-AU_SP110789	0	0	0	0	21	0	0	8	0	0	0	0
PACA-AU_SP110798	0	1	0	0	0	0	3	0	0	0	0	0
PACA-AU_SP110803	0	0	0	0	4	0	0	0	0	0	0	0
PACA-AU_SP110816	0	0	0	0	0	0	0	0	0	0	0	0
PACA-AU_SP110822	0	0	0	0	2	0	0	0	0	0	0	0
PACA-AU_SP110824	0	0	0	0	0	0	0	2	0	0	0	0
PACA-AU_SP69565	4	7	0	0	26	0	0	0	0	0	0	0
PACA-AU_SP69573	0	0	0	0	0	0	0	0	0	0	0	0
PACA-AU_SP69587	0	0	0	0	0	0	0	0	0	0	0	0
PACA-AU_SP69705	4	2	0	0	0	0	4	0	0	0	0	0
PACA-AU_SP69762	0	0	0	0	0	0	0	0	0	0	0	0
PACA-AU_SP69812	0	1	0	0	0	0	1	0	0	0	0	0
PACA-AU_SP69898	0	0	0	0	0	0	0	0	0	0	0	0
PACA-AU_SP70046	0	0	0	0	0	0	0	0	0	0	0	0
PACA-AU_SP70082	0	0	0	0	0	0	0	0	0	0	0	0
PACA-AU_SP70106	0	0	0	0	5	0	0	0	0	0	0	0
PACA-AU_SP70122	0	0	0	0	0	0	0	0	0	0	0	0
PACA-AU_SP70178	2	0	0	0	0	0	0	0	0	2	0	0
PACA-AU_SP70202	9	0	0	0	19	0	0	13	0	0	0	0
PACA-AU_SP70226	2	0	0	0	0	0	0	0	0	2	0	0
PACA-AU_SP70266	8	0	0	0	0	0	0	0	0	0	0	0
PACA-AU_SP70288	0	0	0	0	0	0	0	0	0	0	0	0
PACA-AU_SP70313	0	0	0	0	0	0	3	0	0	0	0	0
PACA-AU_SP70465	0	0	0	0	0	0	6	0	0	0	0	0
PACA-AU_SP70677	0	0	0	0	0	0	0	0	0	0	0	0
PACA-AU_SP70756	4	0	0	0	0	0	0	0	0	0	0	0
PACA-AU_SP70780	3	1	0	0	0	0	0	0	0	0	0	0
PACA-AU_SP70860	0	0	0	0	0	0	1	0	0	0	0	0
PACA-AU_SP70932	0	0	0	0	0	0	0	0	0	0	0	0
PACA-AU_SP70956	0	0	0	0	0	0	4	0	0	0	0	0
PACA-AU_SP71084	0	0	0	0	0	0	0	0	0	0	0	0
PACA-AU_SP71132	2	0	0	0	0	0	0	0	0	0	0	0
PACA-AU_SP71228	0	6	0	0	0	0	7	0	0	0	0	0
PACA-AU_SP71404	0	2	0	0	0	0	2	0	0	0	0	0
PACA-AU_SP71456	0	0	0	0	0	0	0	0	0	0	0	0
PACA-AU_SP71480	0	0	0	0	0	0	2	0	0	0	0	0
PACA-AU_SP71536	2	2	0	0	1	0	0	2	0	0	0	0
PACA-AU_SP71552	0	0	0	0	2	0	0	0	0	2	0	0
PACA-AU_SP71576	6	1	0	0	0	0	0	0	0	0	0	0
PACA-AU_SP71734	3	0	0	0	0	0	2	0	0	0	0	0
PACA-AU_SP71758	0	0	0	0	4	0	6	0	0	0	0	0
PACA-AU_SP71846	3	0	0	0	0	0	0	0	0	0	0	0
PACA-AU_SP71950	0	0	0	0	0	0	0	0	0	0	0	0
PACA-AU_SP71974	0	0	0	0	70	0	0	0	0	0	0	0
PACA-AU_SP72262	0	0	0	0	0	0	0	0	0	2	0	0
PACA-AU_SP73263	0	0	0	0	0	0	0	0	0	0	0	0
PACA-AU_SP73319	0	0	0	0	0	0	0	0	0	0	0	0
PACA-AU_SP74896	4	0	0	0	0	0	6	0	0	0	0	0
PACA-AU_SP75202	0	0	0	0	0	0	0	0	0	0	0	0
PACA-AU_SP75322	0	6	0	0	0	0	8	0	0	0	0	0
PACA-AU_SP75681	0	0	0	0	0	0	0	0	0	0	0	0
PACA-AU_SP75977	0	0	0	0	0	0	0	0	0	0	0	0
PACA-AU_SP76001	2	0	0	0	0	0	0	0	0	0	0	0
PACA-AU_SP76017	0	0	0	0	2	0	0	0	0	0	0	0
PACA-AU_SP76057	5	0	0	0	0	0	0	0	0	0	0	0
PACA-AU_SP76136	0	0	0	0	0	0	13	0	0	0	0	0
PACA-AU_SP76353	1	0	0	0	0	0	2	0	0	0	0	0
PACA-AU_SP76515	1	0	0	0	3	0	0	0	0	0	0	0
PACA-AU_SP76675	0	0	0	0	75	0	0	0	0	0	0	0
PACA-AU_SP76843	1	1	0	0	0	0	0	0	0	0	0	0
PACA-AU_SP76867	4	2	0	0	0	0	12	0	0	0	0	0
PACA-AU_SP76915	0	4	0	0	8	0	0	0	0	0	0	0
PACA-AU_SP76955	2	0	0	0	0	0	0	0	0	0	0	0
PACA-AU_SP77131	1	0	0	0	0	0	0	3	0	0	0	0
PACA-AU_SP77203	0	12	0	0	44	0	0	17	0	0	0	0
PACA-AU_SP77339	0	0	0	0	0	0	0	0	0	0	0	0
PACA-CA_SP116949	4	4	0	0	0	0	8	0	0	0	0	0
PACA-CA_SP116950	0	0	0	0	0	0	2	0	0	0	0	0
PACA-CA_SP116962	0	0	0	0	0	0	0	0	0	0	0	0
PACA-CA_SP116965	0	0	0	0	150	0	0	0	0	69	0	0
PACA-CA_SP116968	0	1	0	0	0	0	3	0	0	0	0	0
PACA-CA_SP116985	0	0	0	0	0	0	0	0	0	0	0	0
PACA-CA_SP117001	5	3	0	0	0	0	0	0	0	0	0	0
PACA-CA_SP117002	0	0	0	0	2	0	0	0	0	0	0	0
PACA-CA_SP117037	0	0	0	0	0	0	0	0	0	0	0	0
PACA-CA_SP117040	1	1	0	0	0	0	0	0	0	2	0	0
PACA-CA_SP117076	0	2	0	0	2	0	0	0	0	0	0	0
PACA-CA_SP117158	1	0	0	0	0	0	4	0	0	0	0	0
PACA-CA_SP117164	0	0	0	0	0	0	0	0	0	0	0	0
PACA-CA_SP117165	0	0	0	0	0	0	0	0	0	0	0	0
PACA-CA_SP117201	0	0	0	0	0	0	0	0	0	0	0	0
PACA-CA_SP117214	0	0	0	0	0	0	0	0	0	0	0	0
PACA-CA_SP117215	0	0	0	0	0	0	0	0	0	2	0	0
PACA-CA_SP117216	0	0	0	0	0	0	2	0	0	0	0	0
PACA-CA_SP117261	0	0	0	0	0	0	2	0	0	0	0	0
PACA-CA_SP117290	0	0	0	0	0	0	0	0	0	0	0	0
PACA-CA_SP117291	8	0	0	0	0	0	0	0	0	0	0	0
PACA-CA_SP117309	0	0	0	0	0	0	0	0	0	0	0	0
PACA-CA_SP117323	0	8	0	0	0	0	0	0	0	0	0	0
PACA-CA_SP117340	0	0	0	0	0	0	1	0	0	0	0	0
PACA-CA_SP117351	1	1	0	0	0	0	0	0	0	0	0	0
PACA-CA_SP117412	0	0	0	0	16	0	0	0	0	0	0	0
PACA-CA_SP117440	0	1	0	0	0	0	0	0	0	3	0	0
PACA-CA_SP117441	0	0	0	0	0	0	2	0	0	0	0	0
PACA-CA_SP117463	0	0	0	0	0	0	0	0	0	0	0	0
PACA-CA_SP117476	6	0	0	0	0	0	0	0	0	0	0	0
PACA-CA_SP117522	0	0	0	0	0	0	3	0	0	0	0	0
PACA-CA_SP117568	6	0	0	0	0	0	5	0	0	0	0	0
PACA-CA_SP117643	11	0	0	0	37	0	0	0	0	21	0	0
PACA-CA_SP117648	0	0	0	0	0	0	0	0	0	0	0	0
PACA-CA_SP117650	0	0	0	0	2	0	0	0	0	0	0	0
PACA-CA_SP117653	2	0	0	0	0	0	0	0	0	0	0	0
PACA-CA_SP117656	0	0	0	0	13	0	0	0	0	0	0	0
PACA-CA_SP117660	3	1	0	0	0	0	2	0	0	0	0	0
PACA-CA_SP117661	1	3	0	0	0	0	5	0	0	0	0	0
PACA-CA_SP117690	0	0	0	0	0	0	0	0	0	2	0	0
PACA-CA_SP117722	5	0	0	0	0	0	9	0	0	0	0	0
PACA-CA_SP117745	0	0	0	0	0	0	0	0	0	0	0	0
PACA-CA_SP117760	0	0	0	0	0	0	0	0	0	8	0	0
PACA-CA_SP117878	0	0	0	0	0	0	0	0	0	0	0	0
PACA-CA_SP117908	5	0	0	0	0	0	0	0	0	0	0	0
PACA-CA_SP117911	3	6	0	0	0	0	0	0	0	0	0	0
PACA-CA_SP117949	3	7	0	0	0	0	0	0	0	0	0	0
PACA-CA_SP117972	0	2	0	0	0	0	0	0	0	0	0	0
PACA-CA_SP117974	5	2	0	0	0	0	0	0	0	0	0	0
PACA-CA_SP117980	1	1	0	0	0	0	3	0	0	0	0	0
PACA-CA_SP118046	8	0	0	0	0	0	0	0	0	0	0	0
PACA-CA_SP118048	4	0	0	0	0	0	10	0	0	0	0	0
PACA-CA_SP118083	0	9	0	0	0	0	0	0	0	0	0	0
PACA-CA_SP125685	1	0	0	0	0	0	1	0	0	4	0	0
PACA-CA_SP125686	4	0	0	0	0	0	0	0	0	0	0	0
PACA-CA_SP125689	6	0	0	0	0	0	9	0	0	0	0	0
PACA-CA_SP125691	0	0	0	0	0	0	0	0	0	0	0	0
PACA-CA_SP125693	0	0	0	0	0	0	3	0	0	0	0	0
PACA-CA_SP125694	0	0	0	0	0	0	0	0	0	0	0	0
PACA-CA_SP125695	0	0	0	0	0	0	0	0	0	0	0	0
PACA-CA_SP125696	3	4	0	0	0	0	0	0	0	0	0	0
PACA-CA_SP125698	0	0	0	0	25	0	26	0	0	0	0	0
PACA-CA_SP125699	0	0	0	0	0	0	0	0	0	0	0	0
PACA-CA_SP125703	4	0	0	0	0	0	0	0	0	0	0	0
PACA-CA_SP125704	0	0	0	0	0	0	4	0	0	0	0	0
PACA-CA_SP125705	0	0	0	0	1	0	0	1	0	0	0	0
PACA-CA_SP125706	0	0	0	0	64	0	0	35	0	0	0	0
PACA-CA_SP125707	0	0	0	0	0	0	0	0	0	0	0	0
PACA-CA_SP125710	3	0	0	0	0	0	0	0	0	0	0	0
PACA-CA_SP125711	0	0	0	0	0	0	10	0	0	0	0	0
PACA-CA_SP125712	0	0	0	0	0	0	3	0	0	0	0	0
PACA-CA_SP125713	0	17	0	0	98	0	0	37	0	48	0	0
PACA-CA_SP125714	2	2	0	0	0	0	5	0	0	0	0	0
PACA-CA_SP125715	0	0	0	0	0	0	0	0	0	0	0	0
PACA-CA_SP125717	0	2	0	0	0	0	0	0	0	2	0	0
PACA-CA_SP125719	0	2	0	0	0	0	0	0	0	0	0	0
PACA-CA_SP125721	9	0	0	0	0	0	0	0	0	0	0	0
PACA-CA_SP125722	0	0	0	0	2	0	0	0	0	0	0	0
PACA-CA_SP125723	0	0	0	0	0	0	0	0	0	0	0	0
PACA-CA_SP125724	0	0	0	0	0	0	2	0	0	0	0	0
PACA-CA_SP125725	0	0	0	0	3	0	0	0	0	0	0	0
PACA-CA_SP125726	4	2	0	0	0	0	4	0	0	0	0	0
PACA-CA_SP125730	0	0	0	0	0	0	0	0	0	0	0	0
PACA-CA_SP125731	0	0	0	0	0	0	0	0	0	0	0	0
PACA-CA_SP125733	4	0	0	0	0	0	0	0	0	0	0	0
PACA-CA_SP125737	1	0	0	0	1	0	2	0	0	0	0	0
PACA-CA_SP125738	0	0	0	0	0	0	0	0	0	0	0	0
PACA-CA_SP125741	0	0	0	0	5	0	7	0	0	0	0	0
PACA-CA_SP125742	6	0	0	0	0	0	0	0	0	0	0	0
PACA-CA_SP125744	1	2	0	0	0	0	6	0	0	0	0	0
PACA-CA_SP125745	0	2	0	0	0	0	0	0	0	0	0	0
PACA-CA_SP125749	0	0	0	0	0	0	0	0	0	0	0	0
PACA-CA_SP125752	0	0	0	0	2	0	0	2	0	0	0	0
PACA-CA_SP125753	0	0	0	0	0	0	0	0	0	1	0	0
PACA-CA_SP125755	6	0	0	0	0	0	0	0	0	0	0	0
PACA-CA_SP125756	0	4	0	0	12	0	10	0	0	0	0	0
PACA-CA_SP125757	2	1	0	0	0	0	1	0	0	0	0	0
PACA-CA_SP125758	1	1	0	0	2	0	0	0	0	0	0	0
PACA-CA_SP125760	0	0	0	0	0	0	0	0	0	0	0	0
PACA-CA_SP125761	1	0	0	0	0	0	5	0	0	0	0	0
PACA-CA_SP125762	0	0	0	0	0	0	0	0	0	2	0	0
PACA-CA_SP125763	10	0	0	0	0	0	0	9	0	0	0	0
PACA-CA_SP125764	0	8	0	0	52	0	0	17	0	0	0	0
PACA-CA_SP125766	0	0	0	0	0	0	0	0	0	0	0	0
PACA-CA_SP125768	2	0	0	0	0	0	0	0	0	0	0	0
PACA-CA_SP125769	4	0	0	0	0	0	0	0	0	0	0	0
PACA-CA_SP125770	43	0	0	0	0	0	0	0	0	0	0	0
PACA-CA_SP125771	0	0	0	0	0	0	2	0	0	0	0	0
PACA-CA_SP125772	0	0	0	0	0	0	0	0	0	0	0	0
PACA-CA_SP125775	0	0	0	0	0	0	0	0	0	0	0	0
PACA-CA_SP125776	2	2	0	0	0	0	0	0	0	0	0	0
PACA-CA_SP125777	0	0	0	0	37	0	0	0	0	23	0	0
PACA-CA_SP125778	0	0	0	0	57	0	30	37	0	0	0	0
PACA-CA_SP125780	1	0	0	0	0	0	0	2	0	0	0	0
PACA-CA_SP125781	0	3	0	0	0	0	0	0	0	0	0	0
PACA-CA_SP125783	0	0	0	0	0	0	0	0	0	0	0	0
PACA-CA_SP125784	0	12	0	0	0	0	0	0	0	22	0	0
PACA-CA_SP125785	0	0	0	0	0	0	0	0	0	0	0	0
PACA-CA_SP125786	0	0	0	0	18	0	0	0	0	0	0	0
PACA-CA_SP125791	3	3	0	0	0	0	4	0	0	0	0	0
PACA-CA_SP125793	0	0	0	0	10	0	0	0	0	0	0	0
PACA-CA_SP125794	8	0	0	0	0	0	0	0	0	0	0	0
PACA-CA_SP125795	1	1	0	0	0	0	0	0	0	0	0	0
PACA-CA_SP125800	0	0	0	0	0	0	0	0	0	0	0	0
PACA-CA_SP125802	0	0	0	0	0	0	0	0	0	0	0	0
PACA-CA_SP125804	10	0	0	0	65	0	0	0	0	30	0	0
PACA-CA_SP125805	1	3	0	0	0	0	0	0	0	5	0	0
PACA-CA_SP125807	3	0	0	0	0	0	3	0	0	0	0	0
PACA-CA_SP125809	3	1	0	0	0	0	0	0	0	0	0	0
PACA-CA_SP125811	0	0	0	0	0	0	0	0	0	0	0	0
PACA-CA_SP77848	0	0	0	0	0	0	0	0	0	2	0	0
PACA-CA_SP77866	0	0	0	0	0	0	0	0	0	0	0	0
PACA-CA_SP77872	0	0	0	0	0	0	0	0	0	0	0	0
PACA-CA_SP77888	0	0	0	0	0	0	0	0	0	0	0	0
PACA-CA_SP77930	0	0	0	0	0	0	0	0	0	0	0	0
PACA-CA_SP77956	0	0	0	0	0	0	0	0	0	0	0	0
PACA-CA_SP77972	0	0	0	0	0	0	0	0	0	0	0	0
PACA-CA_SP77986	0	0	0	0	0	0	0	0	0	0	0	0
PACA-CA_SP78013	0	0	0	0	0	0	0	0	0	0	0	0
PACA-CA_SP78502	0	0	0	0	0	0	0	0	0	0	0	0
PACA-CA_SP78533	0	0	0	0	0	0	0	0	0	0	0	0
PAEN-AU_SP102485	0	0	0	0	0	0	1	0	0	0	0	0
PAEN-AU_SP102489	0	0	0	0	0	0	0	0	0	0	0	0
PAEN-AU_SP102499	0	0	0	0	0	0	0	0	0	0	0	0
PAEN-AU_SP102507	0	0	0	0	0	0	2	0	0	0	0	0
PAEN-AU_SP102511	0	0	0	0	0	0	2	0	0	0	0	0
PAEN-AU_SP102517	0	0	0	0	0	0	0	0	0	1	0	0
PAEN-AU_SP102523	0	0	0	0	0	0	4	0	0	0	0	0
PAEN-AU_SP102529	0	0	0	0	0	0	0	0	0	0	0	0
PAEN-AU_SP102537	0	0	0	0	0	0	0	0	0	0	0	0
PAEN-AU_SP102541	0	0	0	0	0	0	0	2	0	0	0	0
PAEN-AU_SP102547	0	0	0	0	0	0	0	0	0	2	0	0
PAEN-AU_SP102561	0	0	0	0	0	0	0	0	0	0	0	0
PAEN-AU_SP102567	0	0	0	0	0	0	0	3	0	0	0	0
PAEN-AU_SP102573	0	0	0	0	0	0	0	0	0	0	0	0
PAEN-AU_SP102581	0	0	0	0	0	0	0	0	0	0	0	0
PAEN-AU_SP102591	0	0	0	0	0	0	0	0	0	0	0	0
PAEN-AU_SP102597	0	0	0	0	0	0	0	0	0	0	0	0
PAEN-AU_SP102605	0	0	0	0	0	0	0	0	0	0	0	0
PAEN-AU_SP102611	2	0	0	0	0	0	0	0	0	6	0	0
PAEN-AU_SP102617	0	0	0	0	0	0	0	0	0	0	0	0
PAEN-AU_SP106669	0	0	0	0	0	0	2	0	0	0	0	0
PAEN-AU_SP106718	0	0	0	0	0	0	0	0	0	0	0	0
PAEN-AU_SP106722	0	0	0	0	2	0	2	0	0	0	0	0
PAEN-AU_SP106734	0	0	0	0	0	0	0	0	0	0	0	0
PAEN-AU_SP106750	0	0	0	0	0	0	0	0	0	0	0	0
PAEN-AU_SP106753	0	0	0	0	0	0	0	0	0	0	0	0
PAEN-AU_SP106758	0	0	0	0	0	0	0	0	0	0	0	0
PAEN-AU_SP106797	0	0	0	0	0	0	0	0	0	0	0	0
PAEN-AU_SP106808	0	0	0	0	0	0	0	0	0	0	0	0
PAEN-AU_SP106815	0	0	0	0	0	0	0	0	0	0	0	0
PAEN-AU_SP117043	0	0	0	0	2	0	0	0	0	0	0	0
PAEN-AU_SP117085	0	0	0	0	0	0	0	0	0	0	0	0
PAEN-AU_SP117086	0	0	0	0	0	0	0	0	0	0	0	0
PAEN-AU_SP117223	0	0	0	0	0	0	0	0	0	0	0	0
PAEN-AU_SP117228	0	0	0	0	0	0	0	0	0	0	0	0
PAEN-AU_SP117294	0	0	0	0	0	0	0	0	0	0	0	0
PAEN-AU_SP117331	0	0	0	0	0	0	0	0	0	0	0	0
PAEN-AU_SP117493	0	0	0	0	0	0	0	0	0	0	0	0
PAEN-AU_SP117595	0	0	0	0	0	0	0	0	0	0	0	0
PAEN-AU_SP117667	0	0	0	0	0	0	0	0	0	0	0	0
PAEN-AU_SP117700	0	0	0	0	0	0	0	0	0	0	0	0
PAEN-AU_SP117758	0	5	0	0	0	0	0	0	0	0	0	0
PAEN-AU_SP117796	0	0	0	0	0	0	0	0	0	0	0	0
PAEN-AU_SP117951	0	0	0	0	0	0	0	0	0	0	0	0
PAEN-AU_SP117984	0	0	0	0	0	0	0	0	0	0	0	0
PAEN-AU_SP118043	0	0	0	0	2	0	0	0	0	0	0	0
PAEN-AU_SP118044	0	0	0	0	0	0	0	0	0	0	0	0
PAEN-IT_SP135274	0	1	0	0	0	0	1	0	0	0	0	0
PAEN-IT_SP135282	0	0	0	0	0	0	2	0	0	0	0	0
PAEN-IT_SP135288	0	0	0	0	0	0	0	0	0	0	0	0
PAEN-IT_SP135296	0	0	0	0	0	0	0	0	0	0	0	0
PAEN-IT_SP135305	0	9	0	0	62	0	0	21	0	23	0	0
PAEN-IT_SP135316	0	0	0	0	0	0	0	0	0	0	0	0
PAEN-IT_SP135324	0	0	0	0	0	0	0	0	0	0	0	0
PAEN-IT_SP135328	0	0	0	0	0	0	0	0	0	0	0	0
PAEN-IT_SP135334	0	0	0	0	0	0	0	0	0	0	0	0
PAEN-IT_SP135339	0	0	0	0	0	0	0	0	0	0	0	0
PAEN-IT_SP135346	0	0	0	0	0	0	0	0	0	0	0	0
PAEN-IT_SP135354	0	0	0	0	0	0	0	0	0	0	0	0
PAEN-IT_SP135363	0	0	0	0	0	0	0	0	0	2	0	0
PAEN-IT_SP135372	0	0	0	0	0	0	0	0	0	0	0	0
PAEN-IT_SP135389	0	0	0	0	0	0	0	0	0	0	0	0
PAEN-IT_SP135410	0	0	0	0	0	0	0	0	0	0	0	0
PAEN-IT_SP135416	0	0	0	0	0	0	0	0	0	0	0	0
PAEN-IT_SP135422	2	0	0	0	0	0	0	0	0	0	0	0
PAEN-IT_SP135434	0	0	0	0	0	0	0	0	0	0	0	0
PAEN-IT_SP135440	0	0	0	0	0	0	0	0	0	0	0	0
PAEN-IT_SP135444	0	0	0	0	0	0	0	0	0	0	0	0
PAEN-IT_SP135448	0	0	0	0	2	0	0	0	0	0	0	0
PAEN-IT_SP135451	0	0	0	0	0	0	0	0	0	0	0	0
PAEN-IT_SP135455	0	0	0	0	0	0	0	0	0	0	0	0
PAEN-IT_SP135460	0	0	0	0	0	0	0	0	0	0	0	0
PAEN-IT_SP135463	0	0	0	0	0	0	0	0	0	0	0	0
PAEN-IT_SP135468	0	0	0	0	0	0	0	0	0	1	0	0
PAEN-IT_SP135475	0	0	0	0	0	0	3	0	0	0	0	0
PAEN-IT_SP135478	0	0	0	0	0	0	0	0	0	0	0	0
PAEN-IT_SP135480	0	0	0	0	0	0	0	0	0	0	0	0
PAEN-IT_SP135484	0	0	0	0	0	0	0	0	0	0	0	0
PAEN-IT_SP135488	7	0	0	0	0	0	0	0	0	17	0	0
PAEN-IT_SP135492	0	0	0	0	0	0	0	0	0	0	0	0
PAEN-IT_SP135496	0	0	0	0	0	0	0	0	0	0	0	0
PBCA-DE_SP107356	0	0	0	0	0	0	0	0	0	0	0	0
PBCA-DE_SP107357	0	0	0	0	0	0	0	0	0	0	0	0
PBCA-DE_SP107358	0	0	0	0	0	0	0	0	0	0	0	0
PBCA-DE_SP107359	2	0	0	0	0	0	0	0	0	0	0	0
PBCA-DE_SP107360	3	0	0	0	0	0	0	0	0	0	0	0
PBCA-DE_SP107361	0	0	0	2	0	0	0	0	0	0	0	0
PBCA-DE_SP107362	0	0	0	0	0	0	0	0	0	0	0	0
PBCA-DE_SP107363	0	0	0	2	0	0	0	0	0	0	0	0
PBCA-DE_SP107365	0	0	0	0	0	0	0	0	0	0	0	0
PBCA-DE_SP107369	2	0	0	0	0	0	0	0	0	0	0	0
PBCA-DE_SP107371	0	0	0	2	0	0	0	0	0	0	0	0
PBCA-DE_SP107373	0	0	0	0	0	0	0	0	0	0	0	0
PBCA-DE_SP107377	0	0	0	0	0	0	0	0	0	0	0	0
PBCA-DE_SP107379	0	0	0	2	0	0	0	0	0	0	0	0
PBCA-DE_SP107381	0	0	0	0	0	0	0	0	0	0	0	0
PBCA-DE_SP107384	9	0	0	0	0	0	0	0	0	0	0	0
PBCA-DE_SP107386	6	0	0	0	0	0	0	0	0	0	0	0
PBCA-DE_SP107403	0	0	0	0	0	0	0	0	0	0	0	0
PBCA-DE_SP107404	0	0	0	0	0	0	0	0	0	0	0	0
PBCA-DE_SP107405	0	0	0	4	0	0	0	0	0	0	0	0
PBCA-DE_SP107406	0	0	0	9	0	0	0	0	0	0	0	0
PBCA-DE_SP107407	0	0	0	8	0	0	0	0	0	0	0	0
PBCA-DE_SP107435	0	0	0	0	0	0	0	0	0	0	0	0
PBCA-DE_SP107436	0	0	0	0	0	0	0	0	0	0	0	0
PBCA-DE_SP107437	0	0	0	2	0	0	0	0	0	0	0	0
PBCA-DE_SP107438	0	0	0	0	0	0	0	0	0	0	0	0
PBCA-DE_SP107440	0	0	0	3	0	0	0	0	0	0	0	0
PBCA-DE_SP107441	0	0	0	2	0	0	0	0	0	0	0	0
PBCA-DE_SP107443	0	0	0	0	0	0	0	0	0	0	0	0
PBCA-DE_SP107444	0	0	0	0	0	0	0	0	0	0	0	0
PBCA-DE_SP107446	0	0	0	0	0	0	0	0	0	0	0	0
PBCA-DE_SP107448	0	0	0	0	0	0	0	0	0	0	0	0
PBCA-DE_SP107449	0	0	0	0	0	0	0	0	0	0	0	0
PBCA-DE_SP107451	0	0	0	0	0	0	0	0	0	0	0	0
PBCA-DE_SP107453	0	0	0	0	0	0	0	0	0	0	0	0
PBCA-DE_SP107454	0	0	0	0	0	0	0	0	0	0	0	0
PBCA-DE_SP107455	0	0	0	0	0	0	0	0	0	0	0	0
PBCA-DE_SP107457	0	0	0	5	0	0	0	0	0	0	0	0
PBCA-DE_SP107458	0	0	0	4	0	0	0	0	0	0	0	0
PBCA-DE_SP107459	0	0	0	0	0	0	0	0	0	0	0	0
PBCA-DE_SP107460	0	0	0	0	0	0	0	0	0	0	0	0
PBCA-DE_SP107461	0	0	0	0	0	0	0	0	0	0	0	0
PBCA-DE_SP107462	0	0	0	1	0	0	0	0	0	0	0	0
PBCA-DE_SP107463	0	0	0	2	0	0	0	0	0	0	0	0
PBCA-DE_SP107464	4	0	0	0	0	0	0	0	0	0	0	0
PBCA-DE_SP107466	0	0	0	0	0	0	0	0	0	0	0	0
PBCA-DE_SP107467	0	0	0	0	0	0	0	0	0	0	0	0
PBCA-DE_SP107468	0	0	0	0	0	0	0	0	0	0	0	0
PBCA-DE_SP107469	0	0	0	0	0	0	0	0	0	0	0	0
PBCA-DE_SP107470	0	0	0	0	0	0	0	0	0	0	0	0
PBCA-DE_SP107472	0	0	0	0	0	0	0	0	0	0	0	0
PBCA-DE_SP107473	0	0	0	0	0	0	0	0	0	0	0	0
PBCA-DE_SP107474	0	0	0	0	0	0	0	0	0	0	0	0
PBCA-DE_SP107477	0	0	0	0	0	0	0	0	0	0	0	0
PBCA-DE_SP107478	0	0	0	5	0	0	0	0	0	0	0	0
PBCA-DE_SP107479	0	0	0	0	0	0	0	0	0	0	0	0
PBCA-DE_SP107480	0	0	0	0	0	0	0	0	0	0	0	0
PBCA-DE_SP107545	0	0	0	1	0	0	0	0	0	0	0	0
PBCA-DE_SP107546	0	0	0	0	0	0	0	0	0	0	0	0
PBCA-DE_SP107547	0	0	0	0	0	0	0	0	0	0	0	0
PBCA-DE_SP107548	0	0	0	0	0	0	0	0	0	0	0	0
PBCA-DE_SP107549	0	0	0	0	0	0	0	0	0	0	0	0
PBCA-DE_SP107550	0	0	0	0	0	0	0	0	0	0	0	0
PBCA-DE_SP107552	0	0	0	0	0	0	0	0	0	0	0	0
PBCA-DE_SP107553	0	0	0	0	0	0	0	0	0	0	0	0
PBCA-DE_SP107554	0	0	0	0	0	0	0	0	0	0	0	0
PBCA-DE_SP107555	0	0	0	3	0	0	0	0	0	0	0	0
PBCA-DE_SP107556	0	0	0	0	0	0	0	0	0	0	0	0
PBCA-DE_SP107557	0	0	0	0	0	0	0	0	0	0	0	0
PBCA-DE_SP78659	0	0	0	0	0	0	0	0	0	0	0	0
PBCA-DE_SP78660	0	0	0	0	0	0	0	0	0	0	0	0
PBCA-DE_SP78661	4	0	0	0	0	0	0	0	0	0	0	0
PBCA-DE_SP78662	0	0	0	0	0	0	0	0	0	0	0	0
PBCA-DE_SP78663	0	0	0	0	0	0	0	0	0	0	0	0
PBCA-DE_SP78664	0	0	0	0	0	0	0	0	0	0	0	0
PBCA-DE_SP78665	0	0	0	0	0	0	0	0	0	0	0	0
PBCA-DE_SP78666	0	0	0	0	0	0	0	0	0	0	0	0
PBCA-DE_SP78668	0	0	0	0	0	0	0	0	0	0	0	0
PBCA-DE_SP78671	0	0	0	0	0	0	0	0	0	0	0	0
PBCA-DE_SP78672	0	0	0	0	0	0	0	0	0	0	0	0
PBCA-DE_SP78673	0	0	0	0	0	0	0	0	0	0	0	0
PBCA-DE_SP78674	0	0	0	0	0	0	0	0	0	0	0	0
PBCA-DE_SP78675	0	0	0	0	0	0	0	0	0	0	0	0
PBCA-DE_SP78676	1	0	0	0	0	0	0	0	0	0	0	0
PBCA-DE_SP78677	0	0	0	0	0	0	0	0	0	0	0	0
PBCA-DE_SP78679	2	0	0	0	0	0	0	0	0	0	0	0
PBCA-DE_SP78680	0	0	0	0	0	0	0	0	0	0	0	0
PBCA-DE_SP78709	0	0	0	0	0	0	0	0	0	0	0	0
PBCA-DE_SP78711	0	0	0	0	0	0	0	0	0	0	0	0
PBCA-DE_SP78713	4	0	0	0	0	0	0	0	0	0	0	0
PBCA-DE_SP78714	0	0	0	0	0	0	0	0	0	0	0	0
[truncated: 585 more rows]
